# Supplementary material for: Probiotics Bifidobacterium lactis M8 and Lactobacillus rhamnosus M9 prevent high blood pressure via modulating the gut microbiota composition and host metabolic products
Source: mSystems. 2023 Oct 19;8(6):e00331-23. doi: 10.1128/msystems.00331-23 (PMC10734487; doi:10.1128/msystems.00331-23)
Supplement: Additional supplemental tables — Tables S7 to S9. [file msystems.00331-23-s0007.xlsx]

## Sheet: tableS7
Table S7. The pathway activity (measured as PAPi score) profiles of the KEGG pathways identified in serum metabolomics.
Group	Control	Control	Control	Control	Control	Control	Control	Control	Fructose	Fructose	Fructose	Fructose	Fructose	Fructose	Fructose	M8	M8	M8	M8	M8	M8	M8	M9	M9	M9	M9	M9	M9	M9
pathwayname	A1	A2	A3	A4	A5	A6	A7	A8	A9	A10	A11	A12	A13	A14	A15	A23	A24	A25	A26	A27	A28	A29	A30	A31	A32	A33	A34	A35	A36
Caprolactam degradation	1598413696	1459532800	1541353440	1625431280	1659567184	1846743184	1847746736	352155738	1597068704	1776139552	1668323360	1453051600	1567480112	435836852	1789922816	345416698	536044916	413986188	1585804880	839172928	1785301056	1650911680	700535308	1642370752	1799524496	1791674368	12598058	217429014	92499352
Arachidonic acid metabolism	1020614100	1028591400	1012273650	784510125	1004996775	621768750	923815425	701558850	422038200	421856700	656608950	421965300	421871025	652620075	611710350	739591200	730368525	629807250	604520250	421908150	816117900	780977025	421804950	800321025	421869900	595812900	421976400	654735225	637078875
Pyrimidine metabolism	552663738	554911335	492203547	498974553	522429435	458147976	551454816	473263692	478638633	407856438	466612575	622694622	456035778	761408835	360633141	189574044	481788285	528171435	487577970	660267762	492548958	606419088	480075354	471305769	408333090	424848105	415569264	541100043	326501967
Glucosinolate biosynthesis	5.30929e+08	4.86424e+08	4.56331e+08	4.51894e+08	4.01428e+08	4.08063e+08	4.12176e+08	3.11576e+08	408420150	4.15347e+08	3.80571e+08	3.90469e+08	4.21227e+08	8.61941e+08	2.8753e+08	2.81307e+08	3.38015e+08	3.86139e+08	4.01011e+08	431723550	3.13796e+08	3.95467e+08	3.11297e+08	3.41524e+08	388984575	3.85915e+08	338364225	5.53695e+08	6.66181e+08
Biosynthesis of unsaturated fatty acids	519337278	522175734	516286953	434318625	513669087	300063042	484485840	404468505	303842232	303735366	388231245	303795792	303760233	386821521	609327090	652951692	414815715	378627912	438744384	303779700	724556205	625783887	571713012	688323501	487110942	366388083	303781590	387584757	552119949
ABC transporters	5.14978e+08	5.10029e+08	4.59596e+08	4.65632e+08	4.11577e+08	4.06048e+08	423487515	3.31754e+08	4.59696e+08	4.27508e+08	3.69386e+08	3.768e+08	4.29338e+08	8.62591e+08	3.24474e+08	3.31495e+08	316741095	3.59601e+08	3.87476e+08	4.49397e+08	3.59863e+08	3.93015e+08	2.76297e+08	3.56527e+08	3.71823e+08	3.6139e+08	2.76651e+08	5.17344e+08	6.59806e+08
Fatty acid biosynthesis	4.75706e+08	5.41581e+08	5.44625e+08	4.92701e+08	540655073	413794906	531281961	5.61555e+08	317455761	562097571	413266098	4.02373e+08	5.27161e+08	556899259	722060913	676953179	5.10217e+08	4.81984e+08	586629078	5.2469e+08	7.24608e+08	6.65914e+08	749674961	6.84086e+08	676363954	5.52418e+08	5.1832e+08	537086893	6.25178e+08
Tropane, piperidine and pyridine alkaloid biosynthesis	472938776	420517950	376576231	318232248	257850696	256215908	257411093	178378178	300845634	272336124	260692807	287223262	317552554	859608196	187044846	153776407	255568293	299584897	261155258	280246173	135980348	201632580	142970170	139894105	187045407	212829392	192065524	401826722	530217675
Indole alkaloid biosynthesis	461745531	412808943	476386125	552887602	618213983	620660850	568833809	460428732	487016726	513857674	533717242	487754861	496920707	607820826	394442800	435920347	467045486	488751919	566481318	554723422	592818520	649579386	535436126	703128319	693186080	686294235	624260157	708268662	541474451
Propanoate metabolism	411445386	415851498	353032344	383693814	373065066	317841318	405335700	349195860	372031812	319102776	330964380	408476196	343161396	558047196	256401270	186947622	342976986	361805778	360321102	465017256	365640030	439132140	338147532	351390240	313399188	319245624	270320436	393099714	310006422
Phenylpropanoid biosynthesis	4.08219e+08	381343765	446785735	3.56359e+08	301953080	301293135	3.05998e+08	1.6703e+08	3.26783e+08	3.02263e+08	314653735	3.45431e+08	387718980	1039953200	2.24087e+08	143844855	2.91393e+08	329061315	295534470	3.13722e+08	1.39217e+08	1.94746e+08	1.25747e+08	135519890	203645090	229297475	2.30435e+08	5.50825e+08	735317165
Cyanoamino acid metabolism	3.8317e+08	363009483	3.14503e+08	2.91519e+08	233843668	2.23314e+08	2.45125e+08	184412022	2.71006e+08	252904688	232747833	2.48544e+08	275327871	599116006	175297996	159635019	219128705	249455907	242667940	2.61602e+08	1.57001e+08	2.12387e+08	1.47235e+08	161173098	1.95695e+08	2.05266e+08	171155811	3.26477e+08	425326304
Glycerophospholipid metabolism	3.71154e+08	365099194	3.37169e+08	350524370	3.53732e+08	3.45008e+08	298870510	295311858	351409916	3.31571e+08	324925094	3.27354e+08	3.5678e+08	346628538	2.40869e+08	2.57077e+08	2.27665e+08	2.50567e+08	278747764	3.27865e+08	2.78215e+08	2.45471e+08	232008314	3.12261e+08	2.71875e+08	275100148	206719538	2.73689e+08	273333748
Linoleic acid metabolism	353812888	356578352	350921532	271963510	348398882	215546500	320256014	243207068	146306576	146243656	227624436	146281304	146248622	226241626	212059588	256391616	253194422	218333180	209567020	146261492	282920872	270738702	146225716	277444622	146248232	206548472	146285152	226974878	220854010
Serotonergic synapse	343249382	327607812	336161476	318620050	379895138	309606206	348487608	271474896	234763788	239002148	287078876	226219294	234559234	330371174	241119074	272500144	286901244	268472806	287675416	250346656	334048540	343805546	240376906	364957908	290481800	321749596	281552754	349766550	282166878
Eicosanoids	312988324	315434696	310430586	240583105	308199011	190675750	283303397	215144714	129425048	129369388	201360078	129402692	129373781	200136823	187591174	226807968	223979681	193140890	185386210	129385166	250276156	239499621	129353518	245431781	129373436	182715956	129406096	200785469	195370855
Valine, leucine and isoleucine degradation	308453496	2.80735e+08	186573657	212919929	1.66002e+08	162522934	1.88421e+08	1.60406e+08	198450373	200001157	1.48685e+08	1.53397e+08	1.78872e+08	3.52017e+08	121236754	1.45288e+08	143739276	169777925	1.77726e+08	2.05285e+08	147126122	198198715	1.58909e+08	148346159	1.68905e+08	164739025	1.17344e+08	1.9172e+08	265271599
Carbon fixation pathways in prokaryotes	3.03525e+08	310583628	2.86666e+08	298822072	3.23247e+08	3.10025e+08	306460234	2.94013e+08	297730400	265066674	2.639e+08	3.34087e+08	3.04502e+08	4.25514e+08	2.60116e+08	1.89978e+08	3.05056e+08	3.08028e+08	3.11522e+08	404145236	3.05497e+08	3.70825e+08	306172228	3.04401e+08	286551986	285188270	2.70802e+08	3.40372e+08	2.40728e+08
Bile secretion	2.9436e+08	2.81149e+08	2.39281e+08	2.70036e+08	2.76261e+08	301373450	2.42614e+08	2.3811e+08	2.5025e+08	2.34072e+08	2.3026e+08	1.92038e+08	2.43696e+08	271594750	3.4631e+08	252466725	1.66473e+08	1.81192e+08	2.4129e+08	2.80963e+08	2.25779e+08	2.08903e+08	1.30365e+08	2.32594e+08	2.22959e+08	2.40612e+08	1.65701e+08	2.46522e+08	304324300
Glycine, serine and threonine metabolism	293394568	299241225	284687151	3.23533e+08	326039345	3.25609e+08	3.16017e+08	2.71661e+08	332677607	3.08102e+08	2.8523e+08	253716398	2.75049e+08	3.11506e+08	240090966	275709519	2.27419e+08	260052757	2.88113e+08	3.22587e+08	3.31191e+08	336490350	2.31784e+08	3.57098e+08	343072801	323938587	2.72439e+08	3.35017e+08	336097327
Aminoacyl-tRNA biosynthesis	2.84557e+08	2.64165e+08	2.55342e+08	2.47834e+08	2.17765e+08	2.26857e+08	2.26771e+08	1.6643e+08	2.19079e+08	2.29508e+08	2.05561e+08	2.18744e+08	2.3294e+08	5.29124e+08	1.6531e+08	1.56152e+08	1.77877e+08	2.04218e+08	2.19078e+08	238642729	1.71018e+08	2.11704e+08	1.73052e+08	1.84279e+08	2.10775e+08	2.02247e+08	1.78146e+08	3.14727e+08	378245842
beta-Alanine metabolism	2.74144e+08	2.68317e+08	236954328	2.48705e+08	258729596	2.30905e+08	2.74664e+08	2.29574e+08	243132597	206982474	2.325e+08	2.98382e+08	224335127	3.73801e+08	1.76711e+08	9.5423e+07	2.36299e+08	2.67813e+08	241179659	3.24081e+08	244694687	296062617	2.31848e+08	232108098	2.03114e+08	214431991	252777069	3.14893e+08	161830757
Arginine and proline metabolism	259159080	258595230	243160620	252979350	197943660	250236210	248832750	172054650	231011670	259923180	182599620	217498350	213289800	598221810	189947730	189363090	155294640	188064900	205196040	262905630	203210670	206241210	190340850	200701290	197959260	166077630	184699380	292842570	317380380
Retrograde endocannabinoid signaling	258555572	260576488	256442658	198742565	254599183	157514750	234033241	177728242	106916344	106870364	166340934	106897876	106873993	165330419	154966622	187363104	185026693	159551170	153145130	106883398	206749868	197847513	106857254	202747993	106873708	150939268	106900688	165866257	161393315
Protein digestion and absorption	2.22238e+08	2.0145e+08	1.94207e+08	1.87706e+08	1.65599e+08	1.72428e+08	1.71521e+08	1.25415e+08	1.67019e+08	1.73599e+08	1.55596e+08	1.6343e+08	1.76614e+08	4.19356e+08	1.24825e+08	1.18719e+08	1.36219e+08	1.55544e+08	1.65751e+08	1.80077e+08	1.28776e+08	1.59929e+08	1.30595e+08	1.38533e+08	1.58907e+08	1.52852e+08	1.34689e+08	2.40462e+08	2.92948e+08
Mineral absorption	2.07615e+08	1.91779e+08	1.81659e+08	181998490	1.58718e+08	1.62793e+08	166388631	1.20439e+08	162291018	1.65384e+08	146366190	156650257	1.6735e+08	3.52427e+08	111074263	1.1164e+08	1.33294e+08	1.52597e+08	1.59076e+08	1.7012e+08	1.26788e+08	1.56427e+08	1.2539e+08	1.36321e+08	1.50025e+08	1.49776e+08	1.2937e+08	2.1884e+08	2.65096e+08
Tryptophan metabolism	193024240	173545888	187075904	211645072	238516656	240508432	218041344	171548624	191792112	198085904	205463920	182905728	194595296	261234128	155142384	165429200	183053296	185405856	215022912	207056592	217243472	238829072	193779328	256382672	258798368	253474864	239251312	281976208	199997152
Vascular smooth muscle contraction	177184046	178539413	175735313	136461052	174415579	108327505	160505956	121791046	73647782	73815443	114042240	73368594	73524152	113848982	106470546	128532573	126888385	109470452	105245192	73937708	141928631	135816148	73702018	139221121	73702694	103722450	73333390	114242622	111515768
Cholinergic synapse	176073180	169074564	139412052	149649900	157888200	170694516	133032360	135498444	130156812	122937840	126491508	108601128	139866300	141303084	123022536	138858000	79555296	105313836	132080172	147095148	116011380	103722552	65678256	129569712	121061112	141590220	69755376	129162984	188652780
Valine, leucine and isoleucine biosynthesis	173034888	1.57485e+08	104663271	119442887	9.31231e+07	91171402	1.057e+08	8.9984e+07	111325819	112195771	8.34088e+07	8.60519e+07	1.00343e+08	1.97473e+08	68010862	8.15029e+07	80634228	95241275	9.97e+07	1.1516e+08	82534166	111184645	8.91438e+07	83218577	9.47514e+07	92414575	6.5827e+07	1.0755e+08	148810897
Isoquinoline alkaloid biosynthesis	167500812	165133776	164704953	115305120	106317042	152508468	104551158	94694367	78425040	140575173	147014958	127936380	108242979	187775184	171731754	101121783	36219222	75581751	121866828	115844427	58444827	111396609	71110497	80183856	154438590	82733823	139841217	173867127	264763002
Phenylalanine, tyrosine and tryptophan biosynthesis	1.49898e+08	1.36543e+08	158873455	1.49297e+08	1.44819e+08	145032828	140859003	9.45503e+07	1.32225e+08	129886563	1.35138e+08	1.3659e+08	1.48158e+08	299477751	9.78256e+07	8.60627e+07	121624956	132362554	1.34735e+08	1.36719e+08	1.04854e+08	1.24742e+08	9.48384e+07	1.18275e+08	1.317e+08	135876861	128240117	2.07638e+08	2.24817e+08
Fc epsilon RI signaling pathway	149690068	150860072	148466802	115061485	147399527	91192750	135492929	102895298	61898936	61872316	96302646	61888244	61874417	95717611	89717518	108473376	107120717	92371730	88662970	61879862	119697292	114543297	61864726	117380417	61874252	87385892	61889872	96027833	93438235
Phototransduction - fly	149690068	150860072	148466802	115061485	147399527	91192750	135492929	102895298	61898936	61872316	96302646	61888244	61874417	95717611	89717518	108473376	107120717	92371730	88662970	61879862	119697292	114543297	61864726	117380417	61874252	87385892	61889872	96027833	93438235
Ubiquinone and other terpenoid-quinone biosynthesis	144086720	142050560	141681680	99187200	91455520	131190080	89936480	81457520	67462400	120924880	126464480	110052800	93112240	161527040	147726240	86986480	31156320	65016560	104831680	99651120	50275120	95825040	61170320	68975360	132850400	71168880	120293520	149563120	227753120
Two-component system	132796360	142515640	153673160	174782080	203142320	235614520	131047520	173375040	190314320	181944760	122601600	117537680	224422160	186771640	218874240	223410480	205950960	162412040	211323800	229976880	183673840	217001160	198149640	203030920	227588560	215890720	195156000	220284480	195637040
Metabolic pathways	124236872	120433044	112789257	113463210	111164946	108124267	1.11809e+08	89705309	105763958	100403689	95477952	95615893	99846979	1.7247e+08	89632751	81506370	87946632	95976502	99290196	111788214	97498406	108479209	7.97731e+07	99991794	98052117	96339057	8.90686e+07	127751274	139620523
Long-term depression	122473692	123430968	121472838	94141215	120599613	74612250	110857851	84187062	50644584	50622804	78793074	50635836	50624523	78314409	73405242	88750944	87644223	75576870	72542430	50628978	97934148	93717243	50616594	96038523	50624388	71497548	50637168	78568227	76449465
Phenylalanine metabolism	1.22222e+08	1.167e+08	1.39115e+08	1.13103e+08	9.52336e+07	1.03725e+08	1.01896e+08	5.49952e+07	98842536	9.43593e+07	9.73793e+07	1.02166e+08	122410332	286966926	7.01307e+07	4.684e+07	8.52022e+07	1.06554e+08	9.19564e+07	95154876	51229386	7.15009e+07	4.27767e+07	4.80293e+07	7.1608e+07	7.29082e+07	8.42585e+07	1.61987e+08	2.09895e+08
Penicillin and cephalosporin biosynthesis	117796176	119066544	89860050	116548524	91459134	73024290	108374976	92915550	114001560	98756604	79150176	71712324	95881446	147265920	62320086	85141530	83994552	79236684	96920964	107361972	99114336	111228228	77973912	97031268	94138164	91177704	49051008	101187306	134261172
Fatty acid metabolism	112569400	118140550	142409150	127300550	132528500	147253900	103024450	96986300	122836800	99451000	133531100	139681900	107755450	219566000	81496400	57513550	72566100	134537000	126592200	119054800	82455100	84963900	111974800	70775700	90566050	96397500	90897500	82801650	126849600
Pantothenate and CoA biosynthesis	110839428	104125056	79224852	107506140	85799294	74942448	101406214	80295866	107581320	92382248	75705826	63355418	84870884	132670566	57129184	73227224	77329616	83747944	88355890	98045374	90805722	98885864	67700038	87280032	86140334	87210340	94367112	136077564	113904322
African trypanosomiasis	98243730	87831690	101358750	117635660	131534890	132055500	121028470	97963560	103620580	109331420	113556860	103777630	105727810	129323580	83924000	92749010	99371380	103989770	120527940	118026260	126131600	138208380	113922580	149601770	147486400	146020050	132821310	150695460	115207330
Amoebiasis	98142486	9.84715e+07	1.00764e+08	76244428	9.54059e+07	6.24057e+07	87299277	6.76498e+07	4.27954e+07	4.65087e+07	6.57682e+07	4.65022e+07	49150998	125369426	6.55018e+07	71037434	6.85495e+07	58148701	6.08623e+07	52391742	7.61808e+07	7.2417e+07	4.52846e+07	7.42655e+07	45753019	5.75946e+07	40642797	7.84036e+07	75110932
Microbial metabolism in diverse environments	95578965	89561320	91602613	95655551	99364460	107871813	106365518	36832840	93450767	99799317	94893509	89829785	93689457	51699947	101067001	29918612	45535880	40381578	93997390	66262473	102432014	100704714	53158492	95847256	102764429	101142150	19720280	35171044	25763062
Cutin, suberine and wax biosynthesis	83209221	8.22578e+07	8.48213e+07	82936278	84624723	45894735	8.27516e+07	81933039	88662519	8.63261e+07	89093520	8.64759e+07	85560354	8.63635e+07	198619965	1.95987e+08	81328131	8.09e+07	1.15389e+08	81372357	2.19661e+08	1.75848e+08	215435484	2.03242e+08	1.71499e+08	80877798	8.02974e+07	81237897	1.63434e+08
GnRH signaling pathway	81649128	82287312	80981892	62760810	80399742	49741500	73905234	56124708	33763056	33748536	52528716	33757224	33749682	52209606	48936828	59167296	58429482	50384580	48361620	33752652	65289432	62478162	33744396	64025682	33749592	47665032	33758112	52378818	50966310
Leishmaniasis	81649128	82287312	80981892	62760810	80399742	49741500	73905234	56124708	33763056	33748536	52528716	33757224	33749682	52209606	48936828	59167296	58429482	50384580	48361620	33752652	65289432	62478162	33744396	64025682	33749592	47665032	33758112	52378818	50966310
Diterpenoid biosynthesis	80522186	54419232	60863684	82827160	32425018	153844348	25946162	42542050	97522274	119754402	65007110	111941216	192834608	39979986	61592278	42586230	30437858	23288876	179687392	26402344	149717184	25861092	37830206	26862662	33948946	25207698	32903854	41498650	43933062
Novobiocin biosynthesis	77011171	82197128	8.8799e+07	78321045	57921613	83042726	7.2917e+07	3.75088e+07	50709240	77286192	5.49711e+07	7.6214e+07	6.30482e+07	160189687	6.78592e+07	5.30357e+07	25999123	4.47619e+07	6.64295e+07	60319213	47602868	6.00084e+07	5.07139e+07	50946965	59735057	3.5395e+07	4.90982e+07	90362325	138853378
Tyrosine metabolism	75865442	75252692	69566638	53667704	45804060	72179404	49986910	40131268	39355118	62467934	69327124	58886928	46840358	81056242	72451940	42731988	17899026	36172124	54392326	52684150	28528500	50260168	32580288	38414846	66322768	39327796	61400400	79008688	114275120
Glyoxylate and dicarboxylate metabolism	6.8792e+07	7.3994e+07	7.98357e+07	90785776	1.06016e+08	1.28755e+08	6.87229e+07	96821372	99224196	98323572	6.33751e+07	61352458	1.19463e+08	9.61865e+07	120156048	130943468	107466982	8.65558e+07	110570504	1.27424e+08	1.00013e+08	1.15953e+08	107297970	1.1118e+08	1.28916e+08	1.15359e+08	1.04668e+08	116824992	118996802
Biosynthesis of secondary metabolites	67668924	62253723	61190960	62028846	56231071	60919108	5.81061e+07	46440172	56932025	57522039	51849425	53730706	61310000	1.14667e+08	43430141	42722553	50149991	55668010	59916161	63918543	51267496	56348663	4.83967e+07	50389855	57409610	53638706	5.34318e+07	80465917	88372182
Biosynthesis of plant secondary metabolites	63360614	58751548	56292715	55843623	52779627	52735720	5.23632e+07	42928140	53148145	52978365	48259922	49035856	55105624	1.06937e+08	51411693	50176399	45225792	48773812	54018563	56919060	53680797	58736292	5.2577e+07	55354649	59174732	50222979	4.61654e+07	70129035	92433858
Neuroactive ligand-receptor interaction	6.20066e+07	5.73881e+07	36853120	4.5313e+07	4.52787e+07	4.76523e+07	4.66071e+07	3.42125e+07	5.13866e+07	4.00227e+07	3.25381e+07	26747648	42743808	8.49174e+07	36501888	3.06316e+07	5.20624e+07	3.55085e+07	3.62326e+07	47128704	3.41189e+07	3.39327e+07	29277824	3.87129e+07	36441216	38192768	5.8213e+07	6.5372e+07	3.74727e+07
Cysteine and methionine metabolism	59349711	52785648	58939577	48318558	37328977	56494429	47383891	36858879	41015186	56167287	50315059	51018572	40069138	88221864	37252749	31099086	21993298	36031049	40444635	53015947	30433991	44366824	37957364	33655251	49961355	33922315	54200312	69457293	138307612
Fc gamma R-mediated phagocytosis	55071592	55410200	54554748	42406384	54166012	33683384	49658088	37755968	23105536	23046648	35462516	23044952	23191388	35634008	33116132	39877640	39780012	34213716	33062776	23378500	44185464	42395892	23373968	43459400	23330184	32632312	23002852	35993356	34238632
2-Oxocarboxylic acid metabolism	53318918	49507493	47218546	47144656	43258671	45261730	42345281	34276140	43563430	44152347	39252331	40079627	45891166	87538644	33629885	33349547	37244960	40766754	43435231	47064805	34601051	43137619	34845541	37844550	43293517	42148515	37203987	59016019	69583380
Thiamine metabolism	46828184	46166432	46046546	32235840	29723044	42636776	29229356	26473694	21925280	39300586	41100956	35767160	30261478	52496288	48011028	28270606	10125804	21130382	34070296	32386614	16339414	31143138	19880354	22416992	43176380	23129886	39095394	48608014	74019764
Lysine degradation	4.62245e+07	47413506	32365892	3.9375e+07	4.17222e+07	4.39299e+07	4.03797e+07	4.60776e+07	55165686	43133216	3.94683e+07	43783461	49135821	87533693	5.99459e+07	49984359	3.25547e+07	23995474	37962323	4.74235e+07	58744595	47065894	26957790	42276829	33501600	3.84963e+07	2.38863e+07	5.26063e+07	6.95697e+07
Serotonin receptor agonists/antagonists	43410080	36113480	15147080	21394960	23276840	24757160	18863440	9623600	31184320	20547360	15806480	6182160	22260120	78559280	26970120	13127160	32702440	15208880	17407200	18153440	14635120	12946960	6138200	17491920	15005120	17437480	48097120	47359040	5586360
Betalain biosynthesis	43226016	42615168	42504504	29756160	27436656	39357024	26980944	24437256	20238720	36277464	37939344	33015840	27933672	48458112	44317872	26095944	9346896	19504968	31449504	29895336	15082536	28747512	18351096	20692608	39855120	21350664	36088056	44868936	68325936
Aminobenzoate degradation	37969680	26077800	31656114	32216604	21589722	25286646	34079724	11873148	9986718	6646122	6047748	12704202	29970150	11584986	6528522	6703956	3878826	5963832	5704440	4586190	5279148	12618942	8978088	7236810	7503762	2666664	3009594	5586672	8934450
Biosynthesis of alkaloids derived from shikimate pathway	36077986	34212795	36011961	36611927	35400086	35970380	33482604	26441639	34677245	33258922	31109103	30473661	36896529	66081769	26985514	26452605	31716549	31814685	34464162	36458578	28980802	33558077	26127808	31644974	34683968	34548819	31217005	48148328	52393430
Polycyclic aromatic hydrocarbon degradation	35679945	25020520	28626920	29697360	20478535	23039695	30771475	11189080	10172400	7909440	7607460	12822040	28164745	12132960	6894405	6965875	5505115	7113260	7110880	5756870	6768930	11707115	9536625	7593880	7925855	3508750	4503800	7357315	9858835
Citrate cycle (TCA cycle)	34812910	37674010	40748960	46469910	54365580	66180690	34887190	49369940	50821860	50455030	32212180	30791480	61210500	49297320	61817920	67339670	55070650	43905130	56832790	64875600	51167240	59673690	55136640	57212140	65070050	59287950	53682580	59808180	59360570
Purine metabolism	3.454e+07	27570284	1.68412e+07	19535372	3.12943e+07	4.17837e+07	3.59463e+07	25728122	3.55905e+07	1.77448e+07	1.91905e+07	20332184	20217920	4.21857e+07	1.80348e+07	21304532	15649338	1.91405e+07	1.21869e+07	20614302	2.64947e+07	2.23132e+07	7831615	2.33379e+07	1.94953e+07	1.51737e+07	2.02493e+07	2.043e+07	102357360
Biosynthesis of vancomycin group antibiotics	34220596	33737008	33649399	23556960	21720686	31157644	21359914	19346161	16022320	28719659	30035314	26137540	22114157	38362672	35084982	20659289	7399626	15441433	24897524	23667141	11940341	22758447	14527951	16381648	31551970	16902609	28569711	35521241	54091366
Biosynthesis of phenylpropanoids	32143712	29936216	35065756	35213692	34432711	34801089	33442892	27155072	32134712	30937549	31116742	30696681	36614591	58579097	24463338	24419326	34359263	35414565	36292978	38157693	31693737	33304505	29365960	31849898	35440077	34896752	34048910	48015734	44549536
Biosynthesis of plant hormones	31019193	28798763	32900259	31628706	31450149	33383526	2.98052e+07	23237036	30462271	29272680	28146633	28769774	32963334	6.07245e+07	23243659	22890090	27030686	28769893	30000430	32070004	24809389	28853822	2.291e+07	27446365	30580574	30143502	2.81591e+07	43621453	52732737
Toluene degradation	30866670	23408775	27739080	27849735	15503220	18672210	28582470	8604405	8577090	6068610	5548140	10924920	22676535	7104105	4592070	4761630	2861595	3757725	3500550	3408435	3421170	10152225	5426190	5520015	6511905	2025720	2751120	3138885	5116995
Biosynthesis of alkaloids derived from ornithine, lysine and nicotinic acid	30306981	28778310	27272215	23921165	21226922	22249963	19224797	16175870	22840066	21950922	19413467	21510958	26022365	59618792	18682509	16264668	20555154	21839267	21753231	24846549	13725813	18076877	14876708	14515203	18689793	18978538	16949690	31630203	37365621
Benzoate degradation	29833320	20489700	24872661	25313046	16963353	19868079	26776926	9328902	7846707	5221953	4751802	9981873	23547975	9102489	5129553	5267394	3047649	4685868	4482060	3603435	4147902	9914883	7054212	5686065	5895813	2095236	2364681	4389528	7019925
Primary bile acid biosynthesis	2.96169e+07	26060184	2.63657e+07	3.53166e+07	2.58857e+07	1.87582e+07	3.60648e+07	2.26103e+07	1.89647e+07	1.85384e+07	1.50524e+07	1.51621e+07	17332942	2.47943e+07	125678799	16928554	2.26151e+07	15112991	19736804	23361209	1.58416e+07	1.67491e+07	14033260	13264904	15053066	13403037	14973401	17729669	1.92544e+07
Vitamin digestion and absorption	22362468	1.61646e+07	1.35751e+07	2.09994e+07	1.62962e+07	2.02385e+07	19580944	12239040	23083138	2.15971e+07	1.87414e+07	1.44898e+07	1.31272e+07	2.04964e+07	1.04709e+07	9922180	1.30773e+07	2.82562e+07	1.81826e+07	19788880	1.71981e+07	1.59599e+07	1.0984e+07	17288214	19822890	1.87989e+07	56480768	56940112	39751762
Dopaminergic synapse	21613008	21307584	21252252	14878080	13718328	19678512	13490472	12218628	10119360	18138732	18969672	16507920	13966836	24229056	22158936	13047972	4673448	9752484	15724752	14947668	7541268	14373756	9175548	10346304	19927560	10675332	18044028	22434468	34162968
Puromycin biosynthesis	21613008	21307584	21252252	14878080	13718328	19678512	13490472	12218628	10119360	18138732	18969672	16507920	13966836	24229056	22158936	13047972	4673448	9752484	15724752	14947668	7541268	14373756	9175548	10346304	19927560	10675332	18044028	22434468	34162968
Butanoate metabolism	18437400	24607840	21573920	31476360	20470440	31784720	22200280	21731800	22046840	25976800	13344200	11178160	52681840	18347160	26882640	36552120	31341200	20549640	37886680	51265400	33794720	44250240	35200040	15676760	48370320	17185120	23464520	27465160	48257040
Amphetamine addiction	18010840	17756320	17710210	12398400	11431940	16398760	11242060	10182190	8432800	15115610	15808060	13756600	11639030	20190880	18465780	10873310	3894540	8127070	13103960	12456390	6284390	11978130	7646290	8621920	16606300	8896110	15036690	18695390	28469140
Steroid hormone biosynthesis	1.76222e+07	9697347	11677941	12400938	1.54378e+07	1.69999e+07	14156901	12796740	4655574	9314217	8979102	1.13367e+07	8024940	5802093	1.03771e+07	7.10013e+06	19801980	1.76e+07	1.76326e+07	10984743	22525074	22282227	1.06091e+07	20157291	1.93306e+07	3.7153e+07	6.76339e+07	16965531	8861490
Chlorocyclohexane and chlorobenzene degradation	17231006	7955695	10846147	11706141	13392475	14782875	13924224	7227315	3726983	1847257	1635458	4716695	16562508	9319156	4218205	4250516	2272198	4620789	4584370	2642708	3923772	5912834	7361378	3921402	2682208	1459604	831159	4997777	7822106
Zeatin biosynthesis	16208439	11052197	12028159	12989730	16020121	18190133	20352839	13298350	15332018	15426411	18542147	10204350	12547132	18846243	10136919	13230243	12116117	13073320	11443133	15158962	15618395	16051607	10337171	12719811	16873571	14998971	23462452	19497907	47518796
Nicotinate and nicotinamide metabolism	15883697	17855582	16492817	19300597	9089941	11838407	9336268	17122288	19881470	26427160	19940878	26435526	12098740	11770727	8194544	12788747	6651863	28696978	22509710	23220256	16537655	16079828	15907667	23526320	28707600	14118706	18885728	15710220	113378382
Taurine and hypotaurine metabolism	14933259	13833776	11092653	13775058	15455539	12210957	16270738	11609169	12012737	9937213	8439552	8734165	10487246	14805802	74222522	8596852	11739409	10123432	9894115	12700457	8578966	8781344	8216868	9222994	8966925	9312303	10179048	11602998	13515029
Amyotrophic lateral sclerosis (ALS)	14906560	14349070	20052350	12697770	12778740	13106250	11131190	10535490	9567350	15304330	13634030	15279870	19367450	105860030	19210670	10676200	8078300	5485240	13031570	24348260	8385490	7280460	13428030	7545180	14139940	9165330	6263860	33322920	30611430
Clavulanic acid biosynthesis	14906560	14349070	20052350	12697770	12778740	13106250	11131190	10535490	9567350	15304330	13634030	15279870	19367450	105860030	19210670	10676200	8078300	5485240	13031570	24348260	8385490	7280460	13428030	7545180	14139940	9165330	6263860	33322920	30611430
D-Arginine and D-ornithine metabolism	14906560	14349070	20052350	12697770	12778740	13106250	11131190	10535490	9567350	15304330	13634030	15279870	19367450	105860030	19210670	10676200	8078300	5485240	13031570	24348260	8385490	7280460	13428030	7545180	14139940	9165330	6263860	33322920	30611430
Parkinson's disease	14554124	1.33599e+07	1.39798e+07	10212488	10382918	1.36374e+07	10716238	1.02342e+07	7912840	1.26686e+07	14312259	11415027	10236395	17986436	1.35836e+07	1.03166e+07	4297982	7630701	1.09579e+07	1.09463e+07	6.98604e+06	10418655	6.65676e+06	7813702	1.37897e+07	8.33648e+06	11627148	1.47164e+07	24245533
Cocaine addiction	14408672	14205056	14168168	9918720	9145552	13119008	8993648	8145752	6746240	12092488	12646448	11005280	9311224	16152704	14772624	8698648	3115632	6501656	10483168	9965112	5027512	9582504	6117032	6897536	13285040	7116888	12029352	14956312	22775312
Synaptic vesicle cycle	13023024	10834044	4544124	6418488	6983052	7427148	5659032	2887080	9355296	6164208	4741944	1854648	6678036	23567784	8091036	3938148	9810732	4562664	5222160	5446032	4390536	3884088	1841460	5247576	4501536	5231244	14429136	14207712	1675908
Gap junction	11937772	9931207	4165447	5883614	6401131	6808219	5187446	2646490	8575688	5650524	4346782	1700094	6121533	21603802	7416783	3609969	8993171	4182442	4786980	4992196	4024658	3560414	1688005	4810278	4126408	4795307	13226708	13023736	1536249
Styrene degradation	11419584	11292360	11263680	6742320	7164000	9993360	6337008	5735424	5640120	9178848	9732408	8055696	7536960	13984368	11342880	6890280	3074376	5269536	8053752	7773288	6199752	6534048	4299600	5302152	9569760	5287632	9250824	12008112	18746208
Melanogenesis	10806504	10653792	10626126	7439040	6859164	9839256	6745236	6109314	5059680	9069366	9484836	8253960	6983418	12114528	11079468	6523986	2336724	4876242	7862376	7473834	3770634	7186878	4587774	5173152	9963780	5337666	9022014	11217234	17081484
Chagas disease (American trypanosomiasis)	10434592	10044349	14036645	8888439	8945118	9174375	7791833	7374843	6697145	10713031	9543821	10695909	13557215	74102021	13447469	7473340	5654810	3839668	9122099	17043782	5869843	5096322	9399621	5281626	9897958	6415731	4384702	23326044	21428001
Lysine biosynthesis	10234044	12258900	19898280	11551860	12797028	20078784	13926096	9312660	13033080	12280104	18401040	20041380	16401384	77799960	22031100	12967920	6834060	12119220	11672784	10189692	7080984	9359352	9988848	8919648	17326260	7236288	9182448	48852864	52935948
Naphthalene degradation	10005030	5840310	6044640	6888390	7217550	7300170	7320570	3854370	3001140	2733780	2821920	3707040	9023520	5663610	2848110	2796330	2810940	3591930	3761340	2662170	3521160	3266520	4556790	2829030	2452320	1657020	2026320	4213680	5039100
Biosynthesis of alkaloids derived from histidine and purine	9700498	8268683	7577747	9012991	10152872	12643837	9.35715e+06	8348901	10177032	9753376	6558773	6626046	10587891	1.90968e+07	9009512	9897445	8527087	8306361	9015311	11443997	8906434	10469447	9.3894e+06	8899518	10504355	9343353	8.73493e+06	12923864	21836875
Dioxin degradation	9671529	5645633	5843152	6658777	6976965	7056831	7076551	3725891	2901102	2642654	2727856	3583472	8722736	5474823	2753173	2703119	2717242	3472199	3635962	2573431	3403788	3157636	4404897	2734729	2370576	1601786	1958776	4073224	4871130
Alcoholism	9112190	8974405	8960700	6383545	5799100	8412555	5766395	5163215	4406590	7824580	7992500	6965970	5973300	10375505	9402410	5566180	2059260	4180405	6729550	6538565	3322270	6160910	4049745	4502810	8525680	4620445	7591735	9638150	14653325
Secondary bile acid biosynthesis	8.56447e+06	5.96674e+06	9.56203e+06	14942304	7.89137e+06	1.8842e+06	1.36235e+07	6.87767e+06	2.78226e+06	5349920	3.54772e+06	3.59767e+06	2.97785e+06	6020448	7.98528e+07	4.7566e+06	6.1515e+06	1826400	6.63791e+06	5.38207e+06	3374464	4.097e+06	2.39237e+06	864000	2.77833e+06	955232	1.10293e+06	2775008	784864
Caffeine metabolism	8334312	10146465	65730	0	14458920	21802074	73626	53613	35595	35049	0	40992	736260	72135	9525747	43932	6010137	13818	52101	155274	229425	336189	66675	68376	156282	46872	64386	42231	917322
Biotin metabolism	7959812	9534700	15476440	8984780	9953244	15616832	10831408	7243180	10136840	9551192	14311920	15587740	12756632	60511080	17135300	10086160	5315380	9426060	9078832	7925316	5507432	7279496	7769104	6937504	13475980	5628224	7141904	37996672	41172404
Taste transduction	7.881e+06	5.43341e+06	3347747	5182307	4.77229e+06	6.87927e+06	1.08918e+07	6545890	11900967	3.86526e+06	3752125	5.83348e+06	4662190	1.23068e+07	2.0893e+06	4.17524e+06	2284971	5008952	1746784	4.72105e+06	7.15415e+06	6.07931e+06	1.16885e+06	6747793	4035096	2849795	6.17791e+06	5.30159e+06	3.63414e+07
Histidine metabolism	7312184	5948096	4604996	7241696	3774232	4531428	3595196	7009816	12702448	5765012	3639900	3757116	4746896	6569068	3194048	4455704	4318864	5674988	3499320	5070516	3290540	5616600	3324992	6819868	6398260	4357848	6315804	7231620	4303772
Fluorobenzoate degradation	6979648	3222560	4393376	4741728	5424800	5988000	5640192	2927520	1509664	748256	662464	1910560	6708864	3774848	1708640	1721728	920384	1871712	1856960	1070464	1589376	2395072	2981824	1588416	1086464	591232	336672	2024416	3168448
Drug metabolism - other enzymes	6547037	8293446	9440830	11602269	14405853	26527669	8825292	21798434	12646410	19606272	6743380	6173755	18897487	10931214	27174175	46376736	14163499	13177570	16767212	28862421	19088489	21883008	20910211	24885238	31881017	21899521	17741969	18275040	43069922
Stilbenoid, diarylheptanoid and gingerol biosynthesis	6140850	4850225	2156300	4291800	3903900	14621800	1042950	1636525	5514575	3862250	672825	722025	2339075	1010275	1815450	2241975	3249875	2694700	1866025	4851825	5313225	2220650	1975200	3472375	3328650	1278050	4587800	2311225	4727825
Methane metabolism	6078240	4793920	4363120	3906000	3763360	3332560	5237400	5680640	4008000	3215920	4536280	7540400	4645760	3634480	2654080	3117680	4126680	6933640	2870800	8268160	4507360	2414240	2898480	2357520	12886080	3041920	3647120	4948320	17516000
Salmonella infection	5962624	5739628	8020940	5079108	5111496	5242500	4452476	4214196	3826940	6121732	5453612	6111948	7746980	42344012	7684268	4270480	3231320	2194096	5212628	9739304	3354196	2912184	5371212	3018072	5655976	3666132	2505544	13329168	12244572
C5-Branched dibasic acid metabolism	5164224	6544320	7458144	8878048	11456000	23286592	6800992	19283776	10378496	15900288	4997696	4502592	16335872	8334112	22717952	36758560	11465312	10566784	12805888	23620416	16796096	17354880	17917536	20654112	26153312	17008864	15659456	15158592	33444192
Glutathione metabolism	4612592	4537656	4698814	5002130	4521050	15667666	5709576	4407468	4339638	5180578	4547802	3821204	4117338	4207170	17958420	4912830	5812936	2410036	10287892	9147284	8177258	9016716	4875932	10169940	17747292	11553292	8008272	5459270	5620390
Benzoxazinoid biosynthesis	4408677	3342834	3536298	3598578	4416318	3861522	3787245	2163591	3255300	3013794	3407751	3314556	3320289	6546492	2010627	2042658	3356856	3355038	3175695	2572920	2939904	3412836	2393928	3433059	3673854	3977406	3488931	5673825	3495474
mTOR signaling pathway	4380120	2797430	3797200	3313120	4541780	4581810	5244460	5562660	3740800	4374620	6210800	3804980	4109270	7480560	2432010	4998440	2717740	3612470	3754310	4384100	4463360	4050570	2594880	3399160	4608590	3929240	2851230	3945200	8831680
Plant hormone signal transduction	4286076	4931886	4617576	3243792	4128786	4652100	3859866	2789394	2852232	3698226	4383024	3247188	4094634	3351810	2451384	3234948	1889382	2578776	3600048	2394282	1903248	2464962	1878540	1613214	3966276	2174940	617406	4151370	2482002
Flavonoid biosynthesis	4066536	2966772	705636	2278068	1394884	1805332	2621672	810560	123488	291312	145248	496332	1459552	226032	299880	119544	75820	102204	54944	239088	70108	229704	371892	134980	133416	57256	211684	162044	356184
Ascorbate and aldarate metabolism	4.02656e+06	3.70649e+06	5.39003e+06	5497167	6.23495e+06	6176552	3.94511e+06	6.93262e+06	6.3204e+06	10268419	3.89383e+06	4.28003e+06	9131959	3917168	7431828	14541001	7128255	6.61053e+06	8954863	1.36716e+07	8.57752e+06	9747142	8.77572e+06	9962402	9.13466e+06	14362965	10500458	10251452	5959318
Sphingolipid metabolism	3992750	3449950	3542625	3536525	3538650	3264900	2424575	2121850	3730200	3422650	2771075	3375850	4322500	5172525	3072375	2704850	5168900	3899975	5135600	5479575	4119850	4648650	5485650	4847575	5190350	5347650	3109025	6713400	1631825
Biosynthesis of terpenoids and steroids	3633247	3887249	4183974	4744641	5530642	6701383	3619654	5079010	5182386	5125901	3334625	3267658	6237194	5020594	6248144	6811909	5610232	4563854	5755049	6694264	5229408	6027725	5586126	5780152	6829157	6004843	5459436	6104526	6373957
Biosynthesis of alkaloids derived from terpenoid and polyketide	3558209	3827276	4129435	4695816	5483600	6659726	3554633	5008002	5132286	5085702	3278020	3173403	6179122	4975163	6214968	6772938	5558637	4477025	5719164	6590912	5173066	5997547	5549895	5750683	6668081	5966819	5413847	6042672	6155007
Amino sugar and nucleotide sugar metabolism	3.41261e+06	2969170	3101284	2998755	3.0732e+06	3.8104e+06	1703320	2.7888e+06	4188460	4.01876e+06	3.36226e+06	3.66219e+06	3900370	3077810	2534998	3747595	4.38687e+06	4565693	4.7223e+06	4.06891e+06	3.791e+06	3315460	3198672	3688619	4346667	4235990	3602871	4.46118e+06	4.90417e+06
Vitamin B6 metabolism	3351552	4036320	5019776	3293120	2637120	5139200	5031712	1144288	2791296	1817152	2651744	2314432	2743904	1732832	1044448	1262336	3728480	7079520	3688192	2018720	1322592	2496736	1258240	781984	1275456	1653632	1904640	2485440	1009920
Pentose phosphate pathway	2926044	2996730	2.90827e+06	3007191	2.24867e+06	2.3014e+06	3039993	2694021	2.48792e+06	2431440	3.1633e+06	3.83419e+06	3329601	1902846	2068869	2.12987e+06	2953896	3475362	2017323	3558192	3.4499e+06	2.35315e+06	2.22065e+06	2407515	4507041	2353725	2.33328e+06	3243207	5.4867e+06
Morphine addiction	2756196	1793952	2405034	2209086	2824824	3004896	3321114	3424140	2472708	2944902	3832644	2388192	2650104	4824414	1662630	3154494	1765032	2307726	2465670	3002904	2894106	2636556	1828848	2269716	3032190	2564412	1798806	2715666	5801514
Glycerolipid metabolism	2538294	1975875	1799787	1611225	1552386	1374681	2175162	2343264	1653300	1326567	1874466	3110415	1916376	1499223	1094808	1286043	1701876	2854896	1184205	3410616	1859286	995874	1195623	972477	5315508	1254792	1504437	2041182	7225350
Glycolysis / Gluconeogenesis	2355318	1857644	1690709	1513575	1458302	1291367	2.02949e+06	2201248	1553100	1246169	1.75781e+06	2921905	1800232	1408361	1028456	1208101	1.59909e+06	2.68679e+06	1112435	3203912	1746602	935518	1123161	913539	4993356	1178744	1413259	1917474	6787450
Glucocorticoid and meneralocorticoid receptor agonists/antagonists	2115659	1723540	2415231	1779414	2876965	2062606	2695693	3800069	1209208	5424601	3382561	4792242	4385017	1698424	1962961	914914	1530438	2217852	1199380	2279914	2624258	2169986	1287104	5265806	2238418	2264626	4384380	4565470	1559831
Carbon fixation in photosynthetic organisms	1769114	1377125	1254397	1122975	1081966	958111	1516022	1633184	1152300	924577	1306446	2167865	1335656	1044913	763048	896333	1186156	1989776	825355	2377096	1295866	694094	833313	677787	3704748	874552	1048547	1422642	5035850
PI3K-Akt signaling pathway	1752048	1118972	1518880	1325248	1816712	1832724	2097784	2225064	1496320	1749848	2484320	1521992	1643708	2992224	972804	1999376	1087096	1444988	1501724	1753640	1785344	1620228	1037952	1359664	1843436	1571696	1140492	1578080	3532672
Fructose and mannose metabolism	1688712	1469280	1534656	1483920	1520760	1885560	842880	1380024	2072640	1988664	1663800	1812216	1930080	1523040	1254432	1854480	2170824	2259312	2336808	2013480	1875960	1640640	1582848	1825296	2150928	2096160	1782864	2207592	2426808
Isoflavonoid biosynthesis	1636614	1474011	607257	874377	564354	814275	1347255	540351	184527	199647	225981	231462	933156	426195	250551	85239	287091	162414	207522	178731	171360	451017	297234	634032	180873	285075	338499	373275	188496
Calcium signaling pathway	1597100	1379980	1417050	1414610	1415460	1305960	969830	848740	1492080	1369060	1108430	1350340	1729000	2069010	1228950	1081940	2067560	1559990	2054240	2191830	1647940	1859460	2194260	1939030	2076140	2139060	1243610	2685360	652730
Sulfur metabolism	1504404	1894194	1949616	1632384	2355516	4300722	1751454	3641850	1988262	3464748	1744866	1262178	3264246	4495932	3094992	5454684	2253654	2115702	2386350	5628888	2489562	2518380	3823506	2622564	3552084	2489454	2507526	5141718	34074576
Biosynthesis of siderophore group nonribosomal peptides	1500031	1221636	834535	1058642	923780	730782	880919	480922	687193	880659	953706	830219	1184716	920699	540046	512291	844168	796120	875524	718731	880152	442494	763243	580619	621296	477854	741299	1003509	896428
Tuberculosis	1437390	1241982	1275345	1273149	1273914	1175364	872847	763866	1342872	1232154	997587	1215306	1556100	1862109	1106055	973746	1860804	1403991	1848816	1972647	1483146	1673514	1974834	1745127	1868526	1925154	1119249	2416824	587457
Riboflavin metabolism	1256651	1691627	1244645	991392	1050686	1144710	2869273	655316	1112809	701500	1034586	922346	999948	1671318	779010	248354	775330	925152	687677	679535	600415	780528	571872	474651	717186	456320	959836	1442169	1125206
Phototransduction	690648	387960	493584	750120	695280	977592	1211320	995152	844480	651584	959816	533888	710632	976520	504504	811312	858032	583176	606960	899032	973824	839984	437008	880032	927352	737496	672392	828776	1839560
Bacterial chemotaxis	613788	729882	730320	800574	535446	586932	715326	553596	604098	642966	810660	828720	862332	419358	553260	540672	764574	742794	518262	673776	916458	674622	590124	698646	672468	627756	574932	808224	681462
Lipopolysaccharide biosynthesis	505412	789670	464783	542793	1553907	2353872	348725	732830	954332	1785762	144275	256824	1661961	808143	2232652	4664215	1628379	611262	984463	1947060	919648	870087	1127607	1803191	2395777	2247732	1162639	1590360	501381
Pathways in cancer	464980	378800	530820	391080	632300	453320	592460	835180	265760	1192220	743420	1053240	963740	373280	431420	201080	336360	487440	263600	501080	576760	476920	282880	1157320	491960	497720	963600	1003400	342820
Degradation of aromatic compounds	448507	381858	407796	504828	533556	459211	522013	308384	204329	249067	223468	242993	593046	367910	308557	241392	183312	267898	285754	184024	205568	220841	304340	247247	205894	113432	158139	245941	336230
Prostate cancer	255739	208340	291951	215094	347765	249326	325853	459349	146168	655721	408881	579282	530057	205304	237281	110594	184998	268092	144980	275594	317218	262306	155584	636526	270578	273746	529980	551870	188551
Aldosterone-regulated sodium reabsorption	185992	151520	212328	156432	252920	181328	236984	334072	106304	476888	297368	421296	385496	149312	172568	80432	134544	194976	105440	200432	230704	190768	113152	462928	196784	199088	385440	401360	137128

## Sheet: taxonomy_metabolic_pathways.M8_
Table S8. Feature correlations among gut species and serum metabolic pathways between the M8 and Fructose groups identified by Spls-DA.
Feature_1	Feature_2	correlation.coefficient
Drug metabolism - other enzymes	Drug metabolism - other enzymes	0.991313
C5-Branched dibasic acid metabolism	Drug metabolism - other enzymes	0.990182
C5-Branched dibasic acid metabolism	C5-Branched dibasic acid metabolism	0.989205
Steroid hormone biosynthesis	Steroid hormone biosynthesis	0.978941
Lipopolysaccharide biosynthesis	Drug metabolism - other enzymes	0.932261
Lipopolysaccharide biosynthesis	C5-Branched dibasic acid metabolism	0.92923
Ascorbate and aldarate metabolism	C5-Branched dibasic acid metabolism	0.91038
Ascorbate and aldarate metabolism	Drug metabolism - other enzymes	0.909746
Steroid hormone biosynthesis	Alistipes	-0.901925
Lipopolysaccharide biosynthesis	Lipopolysaccharide biosynthesis	0.901889
Steroid hormone biosynthesis	Clostridium_IV	-0.868525
Drug metabolism - other enzymes	Bacteroides	0.854577
Ascorbate and aldarate metabolism	Ascorbate and aldarate metabolism	0.853104
C5-Branched dibasic acid metabolism	Bacteroides	0.851428
Lipopolysaccharide biosynthesis	Ascorbate and aldarate metabolism	0.834143
Alistipes	Alistipes	0.831961
Lipopolysaccharide biosynthesis	Bacteroides	0.831477
Clostridium_IV	Alistipes	0.796868
C5-Branched dibasic acid metabolism	Hallella	0.796267
Drug metabolism - other enzymes	Hallella	0.795124
Clostridium_IV	Clostridium_IV	0.781724
Bacteroides	Bacteroides	0.767431
Ascorbate and aldarate metabolism	Bacteroides	0.760601
Steroid hormone biosynthesis	Streptobacillus	0.759859
Ascorbate and aldarate metabolism	Hallella	0.752022
Steroid hormone biosynthesis	Lawsonia	0.724738
Lipopolysaccharide biosynthesis	Hallella	0.721522
Steroid hormone biosynthesis	Glycerophospholipid metabolism	-0.701918
Steroid hormone biosynthesis	Tannerella	-0.700526
Alistipes	Streptobacillus	-0.694784
Clostridium_IV	Streptobacillus	-0.691909
C5-Branched dibasic acid metabolism	Prevotella	0.670562
Lawsonia	Alistipes	-0.668679
Drug metabolism - other enzymes	Prevotella	0.668329
Hallella	Hallella	0.66512
Glycerophospholipid metabolism	Clostridium_IV	0.663058
Bacteroides	Hallella	0.656455
Glycerophospholipid metabolism	Glycerophospholipid metabolism	0.64888
Ascorbate and aldarate metabolism	Prevotella	0.645953
Alistipes	Tannerella	0.641677
Lipopolysaccharide biosynthesis	Lachnoanaerobaculum	-0.640626
Clostridium_IV	Lawsonia	-0.639783
Drug metabolism - other enzymes	Lachnoanaerobaculum	-0.636781
Glycerophospholipid metabolism	Alistipes	0.634675
Clostridium_IV	Tannerella	0.634043
C5-Branched dibasic acid metabolism	Lachnoanaerobaculum	-0.632789
Steroid hormone biosynthesis	Tyrosine metabolism	-0.624798
Steroid hormone biosynthesis	Isoquinoline alkaloid biosynthesis	-0.622477
Steroid hormone biosynthesis	Betalain biosynthesis	-0.622477
Steroid hormone biosynthesis	Dopaminergic synapse	-0.622477
Steroid hormone biosynthesis	Puromycin biosynthesis	-0.622477
Cocaine addiction	Steroid hormone biosynthesis	-0.622477
Melanogenesis	Steroid hormone biosynthesis	-0.622477
Streptobacillus	Streptobacillus	0.618054
Glycerophospholipid metabolism	Streptobacillus	-0.608962
Bacteroides	Lachnoanaerobaculum	-0.595116
Lipopolysaccharide biosynthesis	Prevotella	0.590182
C5-Branched dibasic acid metabolism	Allobaculum	0.583288
Drug metabolism - other enzymes	Allobaculum	0.580483
Tyrosine metabolism	Clostridium_IV	0.57697
Prevotella	Hallella	0.576033
Ascorbate and aldarate metabolism	Allobaculum	0.570472
Isoquinoline alkaloid biosynthesis	Alistipes	0.569298
Betalain biosynthesis	Alistipes	0.569298
Dopaminergic synapse	Alistipes	0.569298
Puromycin biosynthesis	Alistipes	0.569298
Cocaine addiction	Alistipes	0.569298
Melanogenesis	Alistipes	0.569298
Tyrosine metabolism	Alistipes	0.568891
Isoquinoline alkaloid biosynthesis	Clostridium_IV	0.566376
Betalain biosynthesis	Clostridium_IV	0.566376
Dopaminergic synapse	Clostridium_IV	0.566376
Puromycin biosynthesis	Clostridium_IV	0.566376
Cocaine addiction	Clostridium_IV	0.566376
Melanogenesis	Clostridium_IV	0.566376
Tannerella	Streptobacillus	-0.563687
Lawsonia	Streptobacillus	0.557437
Ascorbate and aldarate metabolism	Lachnoanaerobaculum	-0.54884
Glycerophospholipid metabolism	Tannerella	0.547547
Steroid hormone biosynthesis	Mucispirillum	0.547527
Lawsonia	Lawsonia	0.537468
Prevotella	Bacteroides	0.53378
Tyrosine metabolism	Glycerophospholipid metabolism	0.529775
Tyrosine metabolism	Streptobacillus	-0.520995
Tannerella	Tannerella	0.515362
Lawsonia	Tannerella	-0.515014
Mucispirillum	Alistipes	-0.514195
Hallella	Allobaculum	0.511867
Prevotella	Prevotella	0.50898
Glycerophospholipid metabolism	Lawsonia	-0.508052
Isoquinoline alkaloid biosynthesis	Streptobacillus	-0.505616
Betalain biosynthesis	Streptobacillus	-0.505616
Dopaminergic synapse	Streptobacillus	-0.505616
Puromycin biosynthesis	Streptobacillus	-0.505616
Cocaine addiction	Streptobacillus	-0.505616
Melanogenesis	Streptobacillus	-0.505616
Lipopolysaccharide biosynthesis	Allobaculum	0.501532
Isoquinoline alkaloid biosynthesis	Glycerophospholipid metabolism	0.497286
Betalain biosynthesis	Glycerophospholipid metabolism	0.497286
Dopaminergic synapse	Glycerophospholipid metabolism	0.497286
Puromycin biosynthesis	Glycerophospholipid metabolism	0.497286
Cocaine addiction	Glycerophospholipid metabolism	0.497286
Melanogenesis	Glycerophospholipid metabolism	0.497286
C5-Branched dibasic acid metabolism	Rikenella	0.487546
Drug metabolism - other enzymes	Rikenella	0.485498
Ascorbate and aldarate metabolism	Rikenella	0.473878
C5-Branched dibasic acid metabolism	Clostridium_XlVb	-0.473556
Tyrosine metabolism	Tannerella	0.472525
Drug metabolism - other enzymes	Clostridium_XlVb	-0.471941
Hallella	Lachnoanaerobaculum	-0.467195
Isoquinoline alkaloid biosynthesis	Tannerella	0.461283
Betalain biosynthesis	Tannerella	0.461283
Dopaminergic synapse	Tannerella	0.461283
Puromycin biosynthesis	Tannerella	0.461283
Cocaine addiction	Tannerella	0.461283
Melanogenesis	Tannerella	0.461283
Prevotella	Allobaculum	0.458953
Isoquinoline alkaloid biosynthesis	Lawsonia	-0.456778
Betalain biosynthesis	Lawsonia	-0.456778
Dopaminergic synapse	Lawsonia	-0.456778
Puromycin biosynthesis	Lawsonia	-0.456778
Cocaine addiction	Lawsonia	-0.456778
Melanogenesis	Lawsonia	-0.456778
Ascorbate and aldarate metabolism	Clostridium_XlVb	-0.456554
Tyrosine metabolism	Lawsonia	-0.456041
C5-Branched dibasic acid metabolism	Anaeroplasma	0.455494
Drug metabolism - other enzymes	Anaeroplasma	0.453662
Clostridium_IV	Mucispirillum	-0.453101
C5-Branched dibasic acid metabolism	Blautia	-0.452861
Drug metabolism - other enzymes	Blautia	-0.451442
Bacteroides	Allobaculum	0.451379
Tyrosine metabolism	Tyrosine metabolism	0.444711
Ascorbate and aldarate metabolism	Anaeroplasma	0.441915
Drug metabolism - other enzymes	Parabacteroides	0.435907
Ascorbate and aldarate metabolism	Blautia	-0.435363
C5-Branched dibasic acid metabolism	Parabacteroides	0.434235
Tyrosine metabolism	Isoquinoline alkaloid biosynthesis	0.425914
Betalain biosynthesis	Tyrosine metabolism	0.425914
Dopaminergic synapse	Tyrosine metabolism	0.425914
Puromycin biosynthesis	Tyrosine metabolism	0.425914
Cocaine addiction	Tyrosine metabolism	0.425914
Melanogenesis	Tyrosine metabolism	0.425914
Lipopolysaccharide biosynthesis	Parabacteroides	0.42497
Hallella	Rikenella	0.424131
Lipopolysaccharide biosynthesis	Rikenella	0.423282
Allobaculum	Allobaculum	0.41816
Lipopolysaccharide biosynthesis	Clostridium_XlVb	-0.416272
Lipopolysaccharide biosynthesis	Mucispirillum	-0.4157
Mucispirillum	Lawsonia	0.41475
Ascorbate and aldarate metabolism	Butyrivibrio	-0.413689
Isoquinoline alkaloid biosynthesis	Isoquinoline alkaloid biosynthesis	0.41365
Betalain biosynthesis	Isoquinoline alkaloid biosynthesis	0.41365
Betalain biosynthesis	Betalain biosynthesis	0.41365
Dopaminergic synapse	Isoquinoline alkaloid biosynthesis	0.41365
Dopaminergic synapse	Betalain biosynthesis	0.41365
Dopaminergic synapse	Dopaminergic synapse	0.41365
Puromycin biosynthesis	Isoquinoline alkaloid biosynthesis	0.41365
Puromycin biosynthesis	Betalain biosynthesis	0.41365
Puromycin biosynthesis	Dopaminergic synapse	0.41365
Puromycin biosynthesis	Puromycin biosynthesis	0.41365
Cocaine addiction	Isoquinoline alkaloid biosynthesis	0.41365
Cocaine addiction	Betalain biosynthesis	0.41365
Cocaine addiction	Dopaminergic synapse	0.41365
Cocaine addiction	Puromycin biosynthesis	0.41365
Cocaine addiction	Cocaine addiction	0.41365
Melanogenesis	Isoquinoline alkaloid biosynthesis	0.41365
Melanogenesis	Betalain biosynthesis	0.41365
Melanogenesis	Dopaminergic synapse	0.41365
Melanogenesis	Puromycin biosynthesis	0.41365
Melanogenesis	Cocaine addiction	0.41365
Melanogenesis	Melanogenesis	0.41365
C5-Branched dibasic acid metabolism	Butyrivibrio	-0.410405
Hallella	Clostridium_XlVb	-0.407273
Drug metabolism - other enzymes	Butyrivibrio	-0.407196
Mucispirillum	Mucispirillum	0.401873
Lipopolysaccharide biosynthesis	Blautia	-0.399789
Bacteroides	Mucispirillum	-0.396759
Lipopolysaccharide biosynthesis	Anaeroplasma	0.396572
Hallella	Anaeroplasma	0.395228
Glycerophospholipid metabolism	Prevotella	-0.393531
Glycerophospholipid metabolism	Allobaculum	-0.393419
Bacteroides	Parabacteroides	0.39239
Ascorbate and aldarate metabolism	Glycerophospholipid metabolism	-0.392286
Blautia	Hallella	-0.387915
Ascorbate and aldarate metabolism	Parabacteroides	0.387252
Bacteroides	Rikenella	0.381737
Prevotella	Rikenella	0.37804
Glycerophospholipid metabolism	Hallella	-0.377929
Bacteroides	Clostridium_XlVb	-0.376392
Hallella	Butyrivibrio	-0.375627
Mucispirillum	Streptobacillus	0.373018
Prevotella	Lachnoanaerobaculum	-0.365661
Mucispirillum	Lachnoanaerobaculum	0.365364
Blautia	Bacteroides	-0.36181
Prevotella	Clostridium_XlVb	-0.360157
Bacteroides	Anaeroplasma	0.357861
Lipopolysaccharide biosynthesis	Anaerotruncus	-0.356713
Mucispirillum	Tannerella	-0.355128
Drug metabolism - other enzymes	Mucispirillum	-0.35344
Prevotella	Anaeroplasma	0.351657
Glycerophospholipid metabolism	Butyrivibrio	0.350001
C5-Branched dibasic acid metabolism	Mucispirillum	-0.346525
Prevotella	Butyrivibrio	-0.346147
Allobaculum	Rikenella	0.343006
Prevotella	Blautia	-0.342077
Lipopolysaccharide biosynthesis	Butyrivibrio	-0.335927
Bacteroides	Anaerotruncus	-0.335846
Hallella	Parabacteroides	0.333966
Drug metabolism - other enzymes	Anaerotruncus	-0.329325
C5-Branched dibasic acid metabolism	Glycerophospholipid metabolism	-0.327551
C5-Branched dibasic acid metabolism	Anaerotruncus	-0.325275
Clostridium_XlVb	Allobaculum	-0.324947
Butyrivibrio	Allobaculum	-0.321343
Steroid hormone biosynthesis	Anaerotruncus	0.319841
Drug metabolism - other enzymes	Glycerophospholipid metabolism	-0.318752
Anaeroplasma	Allobaculum	0.31867
Steroid hormone biosynthesis	Lachnoanaerobaculum	0.313211
Glycerophospholipid metabolism	Rikenella	-0.311258
Blautia	Allobaculum	-0.308014
Alistipes	Lachnoanaerobaculum	-0.307945
Isoquinoline alkaloid biosynthesis	Mucispirillum	-0.306854
Betalain biosynthesis	Mucispirillum	-0.306854
Dopaminergic synapse	Mucispirillum	-0.306854
Puromycin biosynthesis	Mucispirillum	-0.306854
Cocaine addiction	Mucispirillum	-0.306854
Melanogenesis	Mucispirillum	-0.306854
Parabacteroides	Lachnoanaerobaculum	-0.304964
Anaerotruncus	Alistipes	-0.304272
Allobaculum	Lachnoanaerobaculum	-0.299208
Bacteroides	Butyrivibrio	-0.299076
Anaerotruncus	Lachnoanaerobaculum	0.28959
Glycerophospholipid metabolism	Anaeroplasma	-0.285975
Tyrosine metabolism	Mucispirillum	-0.283169
Rikenella	Rikenella	0.281829
Glycerophospholipid metabolism	Clostridium_XlVb	0.280157
Allobaculum	Streptobacillus	0.27777
Glycerophospholipid metabolism	Mucispirillum	-0.274587
Clostridium_IV	Butyrivibrio	0.274535
Tyrosine metabolism	Allobaculum	-0.274434
Mucispirillum	Anaerotruncus	0.273055
Butyrivibrio	Streptobacillus	-0.27291
Prevotella	Parabacteroides	0.270985
Clostridium_XlVb	Rikenella	-0.267596
Clostridium_IV	Allobaculum	-0.265218
Tyrosine metabolism	Prevotella	-0.263922
Ascorbate and aldarate metabolism	Anaerotruncus	-0.262234
Anaeroplasma	Rikenella	0.261965
Butyrivibrio	Rikenella	-0.261631
Glycerophospholipid metabolism	Blautia	0.260538
Steroid hormone biosynthesis	Butyrivibrio	-0.257927
Clostridium_XlVb	Lachnoanaerobaculum	0.257405
Tyrosine metabolism	Butyrivibrio	0.25734
Prevotella	Streptobacillus	0.257143
Rikenella	Lachnoanaerobaculum	-0.256585
Butyrivibrio	Butyrivibrio	0.255095
Clostridium_XlVb	Clostridium_XlVb	0.254857
Blautia	Rikenella	-0.253857
Ascorbate and aldarate metabolism	Mucispirillum	-0.253472
Bacteroides	Alistipes	0.25193
Clostridium_IV	Anaerotruncus	-0.251599
Lawsonia	Lachnoanaerobaculum	0.250572
Anaeroplasma	Clostridium_XlVb	-0.248904
Blautia	Lachnoanaerobaculum	0.248879
Lawsonia	Anaerotruncus	0.246043
Butyrivibrio	Clostridium_XlVb	0.24534
Lipopolysaccharide biosynthesis	Alistipes	0.245301
Steroid hormone biosynthesis	Bacteroides	-0.244704
Anaeroplasma	Anaeroplasma	0.243538
Anaeroplasma	Butyrivibrio	-0.242521
Blautia	Clostridium_XlVb	0.242037
Anaeroplasma	Lachnoanaerobaculum	-0.241496
Blautia	Anaeroplasma	-0.236182
Butyrivibrio	Tannerella	0.235881
Tyrosine metabolism	Hallella	-0.234942
Lipopolysaccharide biosynthesis	Steroid hormone biosynthesis	-0.234802
Prevotella	Clostridium_IV	-0.234319
Allobaculum	Tannerella	-0.234112
Ascorbate and aldarate metabolism	Tyrosine metabolism	-0.233672
Blautia	Butyrivibrio	0.231696
Blautia	Blautia	0.22995
Parabacteroides	Allobaculum	0.22875
Steroid hormone biosynthesis	Allobaculum	0.226944
Isoquinoline alkaloid biosynthesis	Allobaculum	-0.225052
Betalain biosynthesis	Allobaculum	-0.225052
Dopaminergic synapse	Allobaculum	-0.225052
Puromycin biosynthesis	Allobaculum	-0.225052
Cocaine addiction	Allobaculum	-0.225052
Melanogenesis	Allobaculum	-0.225052
Butyrivibrio	Alistipes	0.224006
Isoquinoline alkaloid biosynthesis	Butyrivibrio	0.221781
Betalain biosynthesis	Butyrivibrio	0.221781
Dopaminergic synapse	Butyrivibrio	0.221781
Puromycin biosynthesis	Butyrivibrio	0.221781
Cocaine addiction	Butyrivibrio	0.221781
Melanogenesis	Butyrivibrio	0.221781
Hallella	Anaerotruncus	-0.215136
Tyrosine metabolism	Rikenella	-0.213953
Rikenella	Streptobacillus	0.213565
Clostridium_IV	Lachnoanaerobaculum	-0.212916
Prevotella	Tannerella	-0.212018
Hallella	Streptobacillus	0.210747
Isoquinoline alkaloid biosynthesis	Prevotella	-0.207805
Betalain biosynthesis	Prevotella	-0.207805
Dopaminergic synapse	Prevotella	-0.207805
Puromycin biosynthesis	Prevotella	-0.207805
Cocaine addiction	Prevotella	-0.207805
Melanogenesis	Prevotella	-0.207805
Bacteroides	Lawsonia	-0.206707
Mucispirillum	Parabacteroides	-0.205182
Lipopolysaccharide biosynthesis	Lawsonia	-0.201782
Parabacteroides	Parabacteroides	0.200658
Clostridium_IV	Rikenella	-0.200561
Ascorbate and aldarate metabolism	Streptobacillus	0.198817
Anaerotruncus	Anaerotruncus	0.197216
Anaerotruncus	Streptobacillus	0.197086
Hallella	Mucispirillum	-0.196619
Tyrosine metabolism	Anaeroplasma	-0.195655
Anaeroplasma	Streptobacillus	0.194422
Parabacteroides	Rikenella	0.193599
Anaerotruncus	Tannerella	-0.192761
Parabacteroides	Clostridium_XlVb	-0.191066
Allobaculum	Alistipes	-0.190041
Tyrosine metabolism	Clostridium_XlVb	0.188352
Clostridium_XlVb	Streptobacillus	-0.18397
Blautia	Parabacteroides	-0.183721
Butyrivibrio	Lachnoanaerobaculum	0.183512
Lipopolysaccharide biosynthesis	Glycerophospholipid metabolism	-0.182509
Steroid hormone biosynthesis	Prevotella	0.182032
Clostridium_IV	Anaeroplasma	-0.181584
Anaeroplasma	Parabacteroides	0.181529
Rikenella	Tannerella	-0.178588
Butyrivibrio	Lawsonia	-0.177801
Tyrosine metabolism	Blautia	0.173647
Parabacteroides	Anaerotruncus	-0.172891
Isoquinoline alkaloid biosynthesis	Rikenella	-0.172872
Betalain biosynthesis	Rikenella	-0.172872
Dopaminergic synapse	Rikenella	-0.172872
Puromycin biosynthesis	Rikenella	-0.172872
Cocaine addiction	Rikenella	-0.172872
Melanogenesis	Rikenella	-0.172872
Clostridium_IV	Hallella	-0.170874
Isoquinoline alkaloid biosynthesis	Hallella	-0.169299
Betalain biosynthesis	Hallella	-0.169299
Dopaminergic synapse	Hallella	-0.169299
Puromycin biosynthesis	Hallella	-0.169299
Cocaine addiction	Hallella	-0.169299
Melanogenesis	Hallella	-0.169299
Clostridium_IV	Clostridium_XlVb	0.168172
Blautia	Streptobacillus	-0.168123
C5-Branched dibasic acid metabolism	Tyrosine metabolism	-0.167263
Steroid hormone biosynthesis	Rikenella	0.166089
Lipopolysaccharide biosynthesis	Lachnospiracea_incertae_sedis	-0.165534
Hallella	Tannerella	-0.164868
Isoquinoline alkaloid biosynthesis	Anaerotruncus	-0.162711
Betalain biosynthesis	Anaerotruncus	-0.162711
Dopaminergic synapse	Anaerotruncus	-0.162711
Puromycin biosynthesis	Anaerotruncus	-0.162711
Cocaine addiction	Anaerotruncus	-0.162711
Melanogenesis	Anaerotruncus	-0.162711
Anaeroplasma	Tannerella	-0.16216
Drug metabolism - other enzymes	Tyrosine metabolism	-0.15942
Drug metabolism - other enzymes	Lachnospiracea_incertae_sedis	-0.159081
Ascorbate and aldarate metabolism	Isoquinoline alkaloid biosynthesis	-0.159063
Ascorbate and aldarate metabolism	Betalain biosynthesis	-0.159063
Ascorbate and aldarate metabolism	Dopaminergic synapse	-0.159063
Ascorbate and aldarate metabolism	Puromycin biosynthesis	-0.159063
Ascorbate and aldarate metabolism	Cocaine addiction	-0.159063
Ascorbate and aldarate metabolism	Melanogenesis	-0.159063
C5-Branched dibasic acid metabolism	Lachnospiracea_incertae_sedis	-0.157655
Isoquinoline alkaloid biosynthesis	Anaeroplasma	-0.157329
Betalain biosynthesis	Anaeroplasma	-0.157329
Dopaminergic synapse	Anaeroplasma	-0.157329
Puromycin biosynthesis	Anaeroplasma	-0.157329
Cocaine addiction	Anaeroplasma	-0.157329
Melanogenesis	Anaeroplasma	-0.157329
Lachnospiracea_incertae_sedis	Bacteroides	-0.154742
Blautia	Clostridium_IV	0.151962
Clostridium_XlVb	Tannerella	0.151909
Tannerella	Lachnoanaerobaculum	-0.151191
Parabacteroides	Butyrivibrio	-0.150974
Prevotella	Anaerotruncus	-0.150414
Ascorbate and aldarate metabolism	Tannerella	-0.149795
Allobaculum	Lawsonia	0.149635
Steroid hormone biosynthesis	Anaeroplasma	0.148698
Isoquinoline alkaloid biosynthesis	Clostridium_XlVb	0.148697
Betalain biosynthesis	Clostridium_XlVb	0.148697
Dopaminergic synapse	Clostridium_XlVb	0.148697
Puromycin biosynthesis	Clostridium_XlVb	0.148697
Cocaine addiction	Clostridium_XlVb	0.148697
Melanogenesis	Clostridium_XlVb	0.148697
Ascorbate and aldarate metabolism	Clostridium_IV	-0.147543
Prevotella	Alistipes	-0.145994
Glycerophospholipid metabolism	Bacteroides	-0.145207
Streptobacillus	Lachnoanaerobaculum	0.139758
Tyrosine metabolism	Anaerotruncus	-0.13887
Blautia	Tannerella	0.138099
Alistipes	Rikenella	-0.137154
Isoquinoline alkaloid biosynthesis	Blautia	0.135806
Betalain biosynthesis	Blautia	0.135806
Dopaminergic synapse	Blautia	0.135806
Puromycin biosynthesis	Blautia	0.135806
Cocaine addiction	Blautia	0.135806
Melanogenesis	Blautia	0.135806
Parabacteroides	Alistipes	0.133336
Ascorbate and aldarate metabolism	Lachnospiracea_incertae_sedis	-0.132439
Steroid hormone biosynthesis	Clostridium_XlVb	-0.131563
Steroid hormone biosynthesis	Parabacteroides	-0.130078
Lachnospiracea_incertae_sedis	Lachnoanaerobaculum	0.128635
Bacteroides	Clostridium_IV	0.128323
Anaeroplasma	Alistipes	-0.12219
Isoquinoline alkaloid biosynthesis	Lachnoanaerobaculum	-0.11703
Betalain biosynthesis	Lachnoanaerobaculum	-0.11703
Dopaminergic synapse	Lachnoanaerobaculum	-0.11703
Puromycin biosynthesis	Lachnoanaerobaculum	-0.11703
Cocaine addiction	Lachnoanaerobaculum	-0.11703
Melanogenesis	Lachnoanaerobaculum	-0.11703
Steroid hormone biosynthesis	Blautia	-0.115912
Prevotella	Lawsonia	0.113811
Glycerophospholipid metabolism	Anaerotruncus	-0.113148
Steroid hormone biosynthesis	Lachnospiracea_incertae_sedis	0.112378
C5-Branched dibasic acid metabolism	Streptobacillus	0.11156
Prevotella	Mucispirillum	-0.111356
Lipopolysaccharide biosynthesis	Clostridium_IV	0.111176
Lachnospiracea_incertae_sedis	Hallella	-0.110989
Allobaculum	Anaerotruncus	-0.109952
Lachnospiracea_incertae_sedis	Mucispirillum	0.109459
Parabacteroides	Lawsonia	-0.109317
Lachnospiracea_incertae_sedis	Alistipes	-0.108285
Drug metabolism - other enzymes	Alistipes	0.108081
Lawsonia	Rikenella	0.107651
Clostridium_XlVb	Alistipes	0.105868
Clostridium_XlVb	Anaerotruncus	0.105307
Blautia	Anaerotruncus	0.103719
Drug metabolism - other enzymes	Streptobacillus	0.102013
Anaerotruncus	Rikenella	-0.0990902
C5-Branched dibasic acid metabolism	Alistipes	0.0967303
Steroid hormone biosynthesis	Hallella	0.0961801
Anaeroplasma	Lawsonia	0.0957974
Anaeroplasma	Anaerotruncus	-0.0945461
Blautia	Alistipes	0.0921424
Drug metabolism - other enzymes	Lawsonia	-0.0918879
Lachnospiracea_incertae_sedis	Lawsonia	0.0877778
C5-Branched dibasic acid metabolism	Isoquinoline alkaloid biosynthesis	-0.0872922
C5-Branched dibasic acid metabolism	Betalain biosynthesis	-0.0872922
C5-Branched dibasic acid metabolism	Dopaminergic synapse	-0.0872922
C5-Branched dibasic acid metabolism	Puromycin biosynthesis	-0.0872922
C5-Branched dibasic acid metabolism	Cocaine addiction	-0.0872922
C5-Branched dibasic acid metabolism	Melanogenesis	-0.0872922
Lachnospiracea_incertae_sedis	Clostridium_IV	-0.0837824
Drug metabolism - other enzymes	Steroid hormone biosynthesis	-0.0833843
Prevotella	Lachnospiracea_incertae_sedis	-0.0829833
C5-Branched dibasic acid metabolism	Lawsonia	-0.0827669
Lachnospiracea_incertae_sedis	Anaerotruncus	0.082605
Clostridium_XlVb	Lawsonia	-0.082596
Drug metabolism - other enzymes	Isoquinoline alkaloid biosynthesis	-0.0794715
Drug metabolism - other enzymes	Betalain biosynthesis	-0.0794715
Drug metabolism - other enzymes	Dopaminergic synapse	-0.0794715
Drug metabolism - other enzymes	Puromycin biosynthesis	-0.0794715
Drug metabolism - other enzymes	Cocaine addiction	-0.0794715
Drug metabolism - other enzymes	Melanogenesis	-0.0794715
Lachnospiracea_incertae_sedis	Parabacteroides	-0.079467
Blautia	Mucispirillum	0.0789728
Mucispirillum	Clostridium_XlVb	0.0770251
Bacteroides	Tannerella	0.0754311
Blautia	Lawsonia	-0.0716783
C5-Branched dibasic acid metabolism	Steroid hormone biosynthesis	-0.0710675
Clostridium_IV	Parabacteroides	0.0701679
Glycerophospholipid metabolism	Parabacteroides	-0.0701259
Tyrosine metabolism	Lachnoanaerobaculum	-0.0680906
C5-Branched dibasic acid metabolism	Tannerella	-0.0668032
Lachnospiracea_incertae_sedis	Allobaculum	-0.0650642
Hallella	Alistipes	-0.0631017
Mucispirillum	Rikenella	-0.0628572
Lachnospiracea_incertae_sedis	Tannerella	-0.0625426
Anaeroplasma	Mucispirillum	-0.062198
Lachnospiracea_incertae_sedis	Streptobacillus	0.0619
Mucispirillum	Allobaculum	-0.0600456
Lipopolysaccharide biosynthesis	Tannerella	0.058957
Lachnospiracea_incertae_sedis	Clostridium_XlVb	0.058291
Drug metabolism - other enzymes	Tannerella	-0.0579992
Lachnospiracea_incertae_sedis	Rikenella	-0.0568337
Blautia	Lachnospiracea_incertae_sedis	0.0567711
Ascorbate and aldarate metabolism	Steroid hormone biosynthesis	0.0565315
Lachnospiracea_incertae_sedis	Anaeroplasma	-0.053769
Isoquinoline alkaloid biosynthesis	Lachnospiracea_incertae_sedis	-0.0513311
Betalain biosynthesis	Lachnospiracea_incertae_sedis	-0.0513311
Dopaminergic synapse	Lachnospiracea_incertae_sedis	-0.0513311
Puromycin biosynthesis	Lachnospiracea_incertae_sedis	-0.0513311
Cocaine addiction	Lachnospiracea_incertae_sedis	-0.0513311
Melanogenesis	Lachnospiracea_incertae_sedis	-0.0513311
Bacteroides	Streptobacillus	-0.0486966
Butyrivibrio	Anaerotruncus	0.0474523
Lipopolysaccharide biosynthesis	Tyrosine metabolism	-0.047234
Hallella	Lawsonia	0.0465914
Isoquinoline alkaloid biosynthesis	Bacteroides	0.0433636
Betalain biosynthesis	Bacteroides	0.0433636
Dopaminergic synapse	Bacteroides	0.0433636
Puromycin biosynthesis	Bacteroides	0.0433636
Cocaine addiction	Bacteroides	0.0433636
Melanogenesis	Bacteroides	0.0433636
Parabacteroides	Tannerella	0.0422922
C5-Branched dibasic acid metabolism	Clostridium_IV	-0.0417442
Tyrosine metabolism	Lachnospiracea_incertae_sedis	-0.0394227
Lachnospiracea_incertae_sedis	Lachnospiracea_incertae_sedis	0.0356122
Lachnospiracea_incertae_sedis	Butyrivibrio	0.0355846
Drug metabolism - other enzymes	Clostridium_IV	-0.0308254
Parabacteroides	Streptobacillus	-0.0289964
Lipopolysaccharide biosynthesis	Streptobacillus	-0.0277075
Lipopolysaccharide biosynthesis	Isoquinoline alkaloid biosynthesis	0.0264963
Lipopolysaccharide biosynthesis	Betalain biosynthesis	0.0264963
Lipopolysaccharide biosynthesis	Dopaminergic synapse	0.0264963
Lipopolysaccharide biosynthesis	Puromycin biosynthesis	0.0264963
Lipopolysaccharide biosynthesis	Cocaine addiction	0.0264963
Lipopolysaccharide biosynthesis	Melanogenesis	0.0264963
Isoquinoline alkaloid biosynthesis	Parabacteroides	0.0255227
Betalain biosynthesis	Parabacteroides	0.0255227
Dopaminergic synapse	Parabacteroides	0.0255227
Puromycin biosynthesis	Parabacteroides	0.0255227
Cocaine addiction	Parabacteroides	0.0255227
Melanogenesis	Parabacteroides	0.0255227
Tyrosine metabolism	Bacteroides	-0.0239485
Glycerophospholipid metabolism	Lachnospiracea_incertae_sedis	-0.0230741
Ascorbate and aldarate metabolism	Alistipes	-0.0230395
Ascorbate and aldarate metabolism	Lawsonia	0.0138299
Mucispirillum	Butyrivibrio	-0.0104789
Glycerophospholipid metabolism	Lachnoanaerobaculum	0.0100752
Tyrosine metabolism	Parabacteroides	-0.00876336

## Sheet: taxonomy_metabolic_pathways.M9_
Table S9. Feature correlations among gut species and serum metabolic pathways between the M9 and Fructose groups identified by Spls-DA.
feature_1	feature_2	correlation.coefficient
Alistipes	Lactobacillus	0.355268
Alistipes	Alistipes	0.359162
Saccharibacteria_genera_incertae_sedis	Lactobacillus	0.145365
Saccharibacteria_genera_incertae_sedis	Alistipes	0.138536
Saccharibacteria_genera_incertae_sedis	Saccharibacteria_genera_incertae_sedis	0.465988
Lawsonia	Lactobacillus	-0.50261
Lawsonia	Alistipes	-0.506024
Lawsonia	Saccharibacteria_genera_incertae_sedis	-0.297804
Lawsonia	Lawsonia	0.738465
Allobaculum	Lactobacillus	-0.230832
Allobaculum	Alistipes	-0.227191
Allobaculum	Saccharibacteria_genera_incertae_sedis	-0.38992
Allobaculum	Lawsonia	0.395282
Allobaculum	Allobaculum	0.365206
Turicibacter	Lactobacillus	0.0911532
Turicibacter	Alistipes	0.0801698
Turicibacter	Saccharibacteria_genera_incertae_sedis	0.617861
Turicibacter	Lawsonia	-0.258949
Turicibacter	Allobaculum	-0.480778
Turicibacter	Turicibacter	0.852932
Bilophila	Lactobacillus	-0.0882918
Bilophila	Alistipes	-0.101269
Bilophila	Saccharibacteria_genera_incertae_sedis	0.549178
Bilophila	Lawsonia	-0.00364364
Bilophila	Allobaculum	-0.366962
Bilophila	Turicibacter	0.814284
Bilophila	Bilophila	0.867298
Pyrolobus	Lactobacillus	-0.521625
Pyrolobus	Alistipes	-0.523618
Pyrolobus	Saccharibacteria_genera_incertae_sedis	-0.384451
Pyrolobus	Lawsonia	0.783118
Pyrolobus	Allobaculum	0.464928
Pyrolobus	Turicibacter	-0.376495
Pyrolobus	Bilophila	-0.112554
Pyrolobus	Pyrolobus	0.844092
Butyrivibrio	Lactobacillus	-0.193299
Butyrivibrio	Alistipes	-0.203208
Butyrivibrio	Saccharibacteria_genera_incertae_sedis	0.303206
Butyrivibrio	Lawsonia	0.191382
Butyrivibrio	Allobaculum	-0.151059
Butyrivibrio	Turicibacter	0.497526
Butyrivibrio	Bilophila	0.601385
Butyrivibrio	Pyrolobus	0.127469
Butyrivibrio	Butyrivibrio	0.467918
Parabacteroides	Lactobacillus	0.410449
Parabacteroides	Alistipes	0.413486
Parabacteroides	Saccharibacteria_genera_incertae_sedis	0.2311
Parabacteroides	Lawsonia	-0.600375
Parabacteroides	Allobaculum	-0.314025
Parabacteroides	Turicibacter	0.194176
Parabacteroides	Bilophila	-0.0144802
Parabacteroides	Pyrolobus	-0.634491
Parabacteroides	Butyrivibrio	-0.167708
Parabacteroides	Parabacteroides	0.488457
Helicobacter	Lactobacillus	-0.343529
Helicobacter	Alistipes	-0.34865
Helicobacter	Saccharibacteria_genera_incertae_sedis	-0.068115
Helicobacter	Lawsonia	0.474706
Helicobacter	Allobaculum	0.171913
Helicobacter	Turicibacter	0.0165956
Helicobacter	Bilophila	0.192933
Helicobacter	Pyrolobus	0.478937
Helicobacter	Butyrivibrio	0.258645
Helicobacter	Parabacteroides	-0.389864
Helicobacter	Helicobacter	0.349121
Ruminococcus	Lactobacillus	-0.488959
Ruminococcus	Alistipes	-0.492344
Ruminococcus	Saccharibacteria_genera_incertae_sedis	-0.286646
Ruminococcus	Lawsonia	0.717728
Ruminococcus	Allobaculum	0.38232
Ruminococcus	Turicibacter	-0.24753
Ruminococcus	Bilophila	0.000883544
Ruminococcus	Pyrolobus	0.760572
Ruminococcus	Butyrivibrio	0.189081
Ruminococcus	Parabacteroides	-0.583604
Ruminococcus	Helicobacter	0.462371
Ruminococcus	Ruminococcus	0.697596
Alloprevotella	Lactobacillus	0.35324
Alloprevotella	Alistipes	0.353819
Alloprevotella	Saccharibacteria_genera_incertae_sedis	0.297768
Alloprevotella	Lawsonia	-0.538618
Alloprevotella	Allobaculum	-0.341995
Alloprevotella	Turicibacter	0.308449
Alloprevotella	Bilophila	0.130219
Alloprevotella	Pyrolobus	-0.587173
Alloprevotella	Butyrivibrio	-0.0509977
Alloprevotella	Parabacteroides	0.435333
Alloprevotella	Helicobacter	-0.317517
Alloprevotella	Ruminococcus	-0.522842
Alloprevotella	Alloprevotella	0.411616
Abiotrophia	Lactobacillus	0.433637
Abiotrophia	Alistipes	0.437823
Abiotrophia	Saccharibacteria_genera_incertae_sedis	0.196637
Abiotrophia	Lawsonia	-0.623756
Abiotrophia	Allobaculum	-0.297289
Abiotrophia	Turicibacter	0.137223
Abiotrophia	Bilophila	-0.083866
Abiotrophia	Pyrolobus	-0.650576
Abiotrophia	Butyrivibrio	-0.222036
Abiotrophia	Parabacteroides	0.508864
Abiotrophia	Helicobacter	-0.420543
Abiotrophia	Ruminococcus	-0.606683
Abiotrophia	Alloprevotella	0.442164
Abiotrophia	Abiotrophia	0.535581
Intestinimonas	Lactobacillus	0.310428
Intestinimonas	Alistipes	0.311535
Intestinimonas	Saccharibacteria_genera_incertae_sedis	0.2326
Intestinimonas	Lawsonia	-0.46689
Intestinimonas	Allobaculum	-0.279448
Intestinimonas	Turicibacter	0.229499
Intestinimonas	Bilophila	0.0724753
Intestinimonas	Pyrolobus	-0.503916
Intestinimonas	Butyrivibrio	-0.0722659
Intestinimonas	Parabacteroides	0.378172
Intestinimonas	Helicobacter	-0.28433
Intestinimonas	Ruminococcus	-0.453422
Intestinimonas	Alloprevotella	0.350859
Intestinimonas	Abiotrophia	0.387331
Intestinimonas	Intestinimonas	0.300866
Pseudoramibacter	Lactobacillus	-0.521873
Pseudoramibacter	Alistipes	-0.526495
Pseudoramibacter	Saccharibacteria_genera_incertae_sedis	-0.256874
Pseudoramibacter	Lawsonia	0.755162
Pseudoramibacter	Allobaculum	0.372455
Pseudoramibacter	Turicibacter	-0.194054
Pseudoramibacter	Bilophila	0.0717473
Pseudoramibacter	Pyrolobus	0.791366
Pseudoramibacter	Butyrivibrio	0.248126
Pseudoramibacter	Parabacteroides	-0.615467
Pseudoramibacter	Helicobacter	0.502432
Pseudoramibacter	Ruminococcus	0.734341
Pseudoramibacter	Alloprevotella	-0.539695
Pseudoramibacter	Abiotrophia	-0.645425
Pseudoramibacter	Intestinimonas	-0.47134
Pseudoramibacter	Pseudoramibacter	0.778804
Candidatus_Carsonella	Lactobacillus	-0.476274
Candidatus_Carsonella	Alistipes	-0.476605
Candidatus_Carsonella	Saccharibacteria_genera_incertae_sedis	-0.423382
Candidatus_Carsonella	Lawsonia	0.731076
Candidatus_Carsonella	Allobaculum	0.477002
Candidatus_Carsonella	Turicibacter	-0.447187
Candidatus_Carsonella	Bilophila	-0.207176
Candidatus_Carsonella	Pyrolobus	0.800793
Candidatus_Carsonella	Butyrivibrio	0.0480879
Candidatus_Carsonella	Parabacteroides	-0.590273
Candidatus_Carsonella	Helicobacter	0.42412
Candidatus_Carsonella	Ruminococcus	0.709508
Candidatus_Carsonella	Alloprevotella	-0.563169
Candidatus_Carsonella	Abiotrophia	-0.597107
Candidatus_Carsonella	Intestinimonas	-0.478689
Candidatus_Carsonella	Pseudoramibacter	0.72989
Candidatus_Carsonella	Candidatus_Carsonella	0.771542
Anaerostipes	Lactobacillus	0.194571
Anaerostipes	Alistipes	0.18759
Anaerostipes	Saccharibacteria_genera_incertae_sedis	0.518808
Anaerostipes	Lawsonia	-0.375348
Anaerostipes	Allobaculum	-0.445789
Anaerostipes	Turicibacter	0.677038
Anaerostipes	Bilophila	0.583682
Anaerostipes	Pyrolobus	-0.47096
Anaerostipes	Butyrivibrio	0.306807
Anaerostipes	Parabacteroides	0.293457
Anaerostipes	Helicobacter	-0.11028
Anaerostipes	Ruminococcus	-0.361839
Anaerostipes	Alloprevotella	0.359346
Anaerostipes	Abiotrophia	0.258716
Anaerostipes	Intestinimonas	0.284387
Anaerostipes	Pseudoramibacter	-0.333202
Anaerostipes	Candidatus_Carsonella	-0.50816
Anaerostipes	Anaerostipes	0.581113
Caprolactam degradation	Lactobacillus	0.475419
Caprolactam degradation	Alistipes	0.483755
Caprolactam degradation	Saccharibacteria_genera_incertae_sedis	0.0335228
Caprolactam degradation	Lawsonia	-0.643489
Caprolactam degradation	Allobaculum	-0.193843
Caprolactam degradation	Turicibacter	-0.109794
Caprolactam degradation	Bilophila	-0.354656
Caprolactam degradation	Pyrolobus	-0.637554
Caprolactam degradation	Butyrivibrio	-0.415283
Caprolactam degradation	Parabacteroides	0.530355
Caprolactam degradation	Helicobacter	-0.494221
Caprolactam degradation	Ruminococcus	-0.627244
Caprolactam degradation	Alloprevotella	0.416714
Caprolactam degradation	Abiotrophia	0.579404
Caprolactam degradation	Intestinimonas	0.37789
Caprolactam degradation	Pseudoramibacter	-0.689177
Caprolactam degradation	Candidatus_Carsonella	-0.553059
Caprolactam degradation	Anaerostipes	0.0870156
Caprolactam degradation	Caprolactam degradation	0.708365
Tropane, piperidine and pyridine alkaloid biosynthesis	Lactobacillus	-0.213333
Tropane, piperidine and pyridine alkaloid biosynthesis	Alistipes	-0.227411
Tropane, piperidine and pyridine alkaloid biosynthesis	Saccharibacteria_genera_incertae_sedis	0.487321
Tropane, piperidine and pyridine alkaloid biosynthesis	Lawsonia	0.177363
Tropane, piperidine and pyridine alkaloid biosynthesis	Allobaculum	-0.277496
Tropane, piperidine and pyridine alkaloid biosynthesis	Turicibacter	0.767346
Tropane, piperidine and pyridine alkaloid biosynthesis	Bilophila	0.884042
Tropane, piperidine and pyridine alkaloid biosynthesis	Pyrolobus	0.0771873
Tropane, piperidine and pyridine alkaloid biosynthesis	Butyrivibrio	0.660544
Tropane, piperidine and pyridine alkaloid biosynthesis	Parabacteroides	-0.161994
Tropane, piperidine and pyridine alkaloid biosynthesis	Helicobacter	0.31326
Tropane, piperidine and pyridine alkaloid biosynthesis	Ruminococcus	0.176897
Tropane, piperidine and pyridine alkaloid biosynthesis	Alloprevotella	0.0007912
Tropane, piperidine and pyridine alkaloid biosynthesis	Abiotrophia	-0.238524
Tropane, piperidine and pyridine alkaloid biosynthesis	Intestinimonas	-0.0405381
Tropane, piperidine and pyridine alkaloid biosynthesis	Pseudoramibacter	0.258381
Tropane, piperidine and pyridine alkaloid biosynthesis	Candidatus_Carsonella	-0.0321204
Tropane, piperidine and pyridine alkaloid biosynthesis	Anaerostipes	0.503512
Tropane, piperidine and pyridine alkaloid biosynthesis	Caprolactam degradation	-0.51966
Tropane, piperidine and pyridine alkaloid biosynthesis	Tropane, piperidine and pyridine alkaloid biosynthesis	0.945512
Indole alkaloid biosynthesis	Lactobacillus	-0.376882
Indole alkaloid biosynthesis	Alistipes	-0.377386
Indole alkaloid biosynthesis	Saccharibacteria_genera_incertae_sedis	-0.323275
Indole alkaloid biosynthesis	Lawsonia	0.575904
Indole alkaloid biosynthesis	Allobaculum	0.368931
Indole alkaloid biosynthesis	Turicibacter	-0.337065
Indole alkaloid biosynthesis	Bilophila	-0.146981
Indole alkaloid biosynthesis	Pyrolobus	0.628791
Indole alkaloid biosynthesis	Butyrivibrio	0.0491472
Indole alkaloid biosynthesis	Parabacteroides	-0.465313
Indole alkaloid biosynthesis	Helicobacter	0.337753
Indole alkaloid biosynthesis	Ruminococcus	0.558997
Indole alkaloid biosynthesis	Alloprevotella	-0.44125
Indole alkaloid biosynthesis	Abiotrophia	-0.471996
Indole alkaloid biosynthesis	Intestinimonas	-0.375774
Indole alkaloid biosynthesis	Pseudoramibacter	0.576382
Indole alkaloid biosynthesis	Candidatus_Carsonella	0.603974
Indole alkaloid biosynthesis	Anaerostipes	-0.38942
Indole alkaloid biosynthesis	Caprolactam degradation	-0.442365
Indole alkaloid biosynthesis	Tropane, piperidine and pyridine alkaloid biosynthesis	-0.00875124
Indole alkaloid biosynthesis	Indole alkaloid biosynthesis	0.473084
Phenylpropanoid biosynthesis	Lactobacillus	-0.25047
Phenylpropanoid biosynthesis	Alistipes	-0.264655
Phenylpropanoid biosynthesis	Saccharibacteria_genera_incertae_sedis	0.458238
Phenylpropanoid biosynthesis	Lawsonia	0.233496
Phenylpropanoid biosynthesis	Allobaculum	-0.243154
Phenylpropanoid biosynthesis	Turicibacter	0.738094
Phenylpropanoid biosynthesis	Bilophila	0.873558
Phenylpropanoid biosynthesis	Pyrolobus	0.137994
Phenylpropanoid biosynthesis	Butyrivibrio	0.668002
Phenylpropanoid biosynthesis	Parabacteroides	-0.207425
Phenylpropanoid biosynthesis	Helicobacter	0.347046
Phenylpropanoid biosynthesis	Ruminococcus	0.231402
Phenylpropanoid biosynthesis	Alloprevotella	-0.0416521
Phenylpropanoid biosynthesis	Abiotrophia	-0.284914
Phenylpropanoid biosynthesis	Intestinimonas	-0.0768537
Phenylpropanoid biosynthesis	Pseudoramibacter	0.314895
Phenylpropanoid biosynthesis	Candidatus_Carsonella	0.0258468
Phenylpropanoid biosynthesis	Anaerostipes	0.468133
Phenylpropanoid biosynthesis	Caprolactam degradation	-0.564362
Phenylpropanoid biosynthesis	Tropane, piperidine and pyridine alkaloid biosynthesis	0.948579
Phenylpropanoid biosynthesis	Indole alkaloid biosynthesis	0.0367214
Phenylpropanoid biosynthesis	Phenylpropanoid biosynthesis	0.956033
Cyanoamino acid metabolism	Lactobacillus	-0.213306
Cyanoamino acid metabolism	Alistipes	-0.227299
Cyanoamino acid metabolism	Saccharibacteria_genera_incertae_sedis	0.483229
Cyanoamino acid metabolism	Lawsonia	0.178233
Cyanoamino acid metabolism	Allobaculum	-0.274537
Cyanoamino acid metabolism	Turicibacter	0.761487
Cyanoamino acid metabolism	Bilophila	0.878114
Cyanoamino acid metabolism	Pyrolobus	0.0788528
Cyanoamino acid metabolism	Butyrivibrio	0.656655
Cyanoamino acid metabolism	Parabacteroides	-0.162582
Cyanoamino acid metabolism	Helicobacter	0.312486
Cyanoamino acid metabolism	Ruminococcus	0.177713
Cyanoamino acid metabolism	Alloprevotella	-0.00071497
Cyanoamino acid metabolism	Abiotrophia	-0.238665
Cyanoamino acid metabolism	Intestinimonas	-0.0415677
Cyanoamino acid metabolism	Pseudoramibacter	0.258756
Cyanoamino acid metabolism	Candidatus_Carsonella	-0.0298682
Cyanoamino acid metabolism	Anaerostipes	0.499095
Cyanoamino acid metabolism	Caprolactam degradation	-0.517974
Cyanoamino acid metabolism	Tropane, piperidine and pyridine alkaloid biosynthesis	0.939676
Cyanoamino acid metabolism	Indole alkaloid biosynthesis	-0.00708788
Cyanoamino acid metabolism	Phenylpropanoid biosynthesis	0.94288
Cyanoamino acid metabolism	Cyanoamino acid metabolism	0.933882
Glycerophospholipid metabolism	Lactobacillus	0.28729
Glycerophospholipid metabolism	Alistipes	0.282297
Glycerophospholipid metabolism	Saccharibacteria_genera_incertae_sedis	0.507743
Glycerophospholipid metabolism	Lawsonia	-0.496942
Glycerophospholipid metabolism	Allobaculum	-0.470822
Glycerophospholipid metabolism	Turicibacter	0.630465
Glycerophospholipid metabolism	Bilophila	0.489115
Glycerophospholipid metabolism	Pyrolobus	-0.58798
Glycerophospholipid metabolism	Butyrivibrio	0.2092
Glycerophospholipid metabolism	Parabacteroides	0.394228
Glycerophospholipid metabolism	Helicobacter	-0.209872
Glycerophospholipid metabolism	Ruminococcus	-0.480504
Glycerophospholipid metabolism	Alloprevotella	0.434036
Glycerophospholipid metabolism	Abiotrophia	0.370962
Glycerophospholipid metabolism	Intestinimonas	0.353565
Glycerophospholipid metabolism	Pseudoramibacter	-0.465827
Glycerophospholipid metabolism	Candidatus_Carsonella	-0.606199
Glycerophospholipid metabolism	Anaerostipes	0.579072
Glycerophospholipid metabolism	Caprolactam degradation	0.232236
Glycerophospholipid metabolism	Tropane, piperidine and pyridine alkaloid biosynthesis	0.377205
Glycerophospholipid metabolism	Indole alkaloid biosynthesis	-0.46843
Glycerophospholipid metabolism	Phenylpropanoid biosynthesis	0.333703
Glycerophospholipid metabolism	Cyanoamino acid metabolism	0.373295
Glycerophospholipid metabolism	Glycerophospholipid metabolism	0.607496
Serotonergic synapse	Lactobacillus	-0.369145
Serotonergic synapse	Alistipes	-0.372746
Serotonergic synapse	Saccharibacteria_genera_incertae_sedis	-0.165585
Serotonergic synapse	Lawsonia	0.530588
Serotonergic synapse	Allobaculum	0.251764
Serotonergic synapse	Turicibacter	-0.11423
Serotonergic synapse	Bilophila	0.0740019
Serotonergic synapse	Pyrolobus	0.553068
Serotonergic synapse	Butyrivibrio	0.190721
Serotonergic synapse	Parabacteroides	-0.432911
Serotonergic synapse	Helicobacter	0.358328
Serotonergic synapse	Ruminococcus	0.516079
Serotonergic synapse	Alloprevotella	-0.375728
Serotonergic synapse	Abiotrophia	-0.45585
Serotonergic synapse	Intestinimonas	-0.329262
Serotonergic synapse	Pseudoramibacter	0.549252
Serotonergic synapse	Candidatus_Carsonella	0.507294
Serotonergic synapse	Anaerostipes	-0.218286
Serotonergic synapse	Caprolactam degradation	-0.49396
Serotonergic synapse	Tropane, piperidine and pyridine alkaloid biosynthesis	0.205613
Serotonergic synapse	Indole alkaloid biosynthesis	0.401054
Serotonergic synapse	Phenylpropanoid biosynthesis	0.245043
Serotonergic synapse	Cyanoamino acid metabolism	0.205715
Serotonergic synapse	Glycerophospholipid metabolism	-0.314059
Serotonergic synapse	Serotonergic synapse	0.387997
Tryptophan metabolism	Lactobacillus	-0.389428
Tryptophan metabolism	Alistipes	-0.393258
Tryptophan metabolism	Saccharibacteria_genera_incertae_sedis	-0.173228
Tryptophan metabolism	Lawsonia	0.55942
Tryptophan metabolism	Allobaculum	0.264542
Tryptophan metabolism	Turicibacter	-0.118427
Tryptophan metabolism	Bilophila	0.0801681
Tryptophan metabolism	Pyrolobus	0.582853
Tryptophan metabolism	Butyrivibrio	0.202574
Tryptophan metabolism	Parabacteroides	-0.456478
Tryptophan metabolism	Helicobacter	0.378282
Tryptophan metabolism	Ruminococcus	0.544134
Tryptophan metabolism	Alloprevotella	-0.395829
Tryptophan metabolism	Abiotrophia	-0.480836
Tryptophan metabolism	Intestinimonas	-0.34698
Tryptophan metabolism	Pseudoramibacter	0.579285
Tryptophan metabolism	Candidatus_Carsonella	0.534357
Tryptophan metabolism	Anaerostipes	-0.228709
Tryptophan metabolism	Caprolactam degradation	-0.521686
Tryptophan metabolism	Tropane, piperidine and pyridine alkaloid biosynthesis	0.218975
Tryptophan metabolism	Indole alkaloid biosynthesis	0.42249
Tryptophan metabolism	Phenylpropanoid biosynthesis	0.260522
Tryptophan metabolism	Cyanoamino acid metabolism	0.219068
Tryptophan metabolism	Glycerophospholipid metabolism	-0.329921
Tryptophan metabolism	Serotonergic synapse	0.40927
Tryptophan metabolism	Tryptophan metabolism	0.431715
Microbial metabolism in diverse environments	Lactobacillus	0.47788
Microbial metabolism in diverse environments	Alistipes	0.485259
Microbial metabolism in diverse environments	Saccharibacteria_genera_incertae_sedis	0.0823387
Microbial metabolism in diverse environments	Lawsonia	-0.657605
Microbial metabolism in diverse environments	Allobaculum	-0.230138
Microbial metabolism in diverse environments	Turicibacter	-0.0408326
Microbial metabolism in diverse environments	Bilophila	-0.286303
Microbial metabolism in diverse environments	Pyrolobus	-0.661082
Microbial metabolism in diverse environments	Butyrivibrio	-0.371518
Microbial metabolism in diverse environments	Parabacteroides	0.540459
Microbial metabolism in diverse environments	Helicobacter	-0.48792
Microbial metabolism in diverse environments	Ruminococcus	-0.640616
Microbial metabolism in diverse environments	Alloprevotella	0.437053
Microbial metabolism in diverse environments	Abiotrophia	0.584483
Microbial metabolism in diverse environments	Intestinimonas	0.39234
Microbial metabolism in diverse environments	Pseudoramibacter	-0.697671
Microbial metabolism in diverse environments	Candidatus_Carsonella	-0.583062
Microbial metabolism in diverse environments	Anaerostipes	0.14
Microbial metabolism in diverse environments	Caprolactam degradation	0.692493
Microbial metabolism in diverse environments	Tropane, piperidine and pyridine alkaloid biosynthesis	-0.453378
Microbial metabolism in diverse environments	Indole alkaloid biosynthesis	-0.464722
Microbial metabolism in diverse environments	Phenylpropanoid biosynthesis	-0.499957
Microbial metabolism in diverse environments	Cyanoamino acid metabolism	-0.452175
Microbial metabolism in diverse environments	Glycerophospholipid metabolism	0.280053
Microbial metabolism in diverse environments	Serotonergic synapse	-0.49807
Microbial metabolism in diverse environments	Tryptophan metabolism	-0.525851
Microbial metabolism in diverse environments	Microbial metabolism in diverse environments	0.682266
Diterpenoid biosynthesis	Lactobacillus	0.384992
Diterpenoid biosynthesis	Alistipes	0.384951
Diterpenoid biosynthesis	Saccharibacteria_genera_incertae_sedis	0.357185
Diterpenoid biosynthesis	Lawsonia	-0.594273
Diterpenoid biosynthesis	Allobaculum	-0.396425
Diterpenoid biosynthesis	Turicibacter	0.382846
Diterpenoid biosynthesis	Bilophila	0.189038
Diterpenoid biosynthesis	Pyrolobus	-0.653529
Diterpenoid biosynthesis	Butyrivibrio	-0.024762
Diterpenoid biosynthesis	Parabacteroides	0.479403
Diterpenoid biosynthesis	Helicobacter	-0.340111
Diterpenoid biosynthesis	Ruminococcus	-0.576635
Diterpenoid biosynthesis	Alloprevotella	0.46082
Diterpenoid biosynthesis	Abiotrophia	0.483304
Diterpenoid biosynthesis	Intestinimonas	0.390783
Diterpenoid biosynthesis	Pseudoramibacter	-0.591514
Diterpenoid biosynthesis	Candidatus_Carsonella	-0.632009
Diterpenoid biosynthesis	Anaerostipes	0.42691
Diterpenoid biosynthesis	Caprolactam degradation	0.441056
Diterpenoid biosynthesis	Tropane, piperidine and pyridine alkaloid biosynthesis	0.0471592
Diterpenoid biosynthesis	Indole alkaloid biosynthesis	-0.494383
Diterpenoid biosynthesis	Phenylpropanoid biosynthesis	-0.000203627
Diterpenoid biosynthesis	Cyanoamino acid metabolism	0.0451875
Diterpenoid biosynthesis	Glycerophospholipid metabolism	0.50434
Diterpenoid biosynthesis	Serotonergic synapse	-0.410544
Diterpenoid biosynthesis	Tryptophan metabolism	-0.432392
Diterpenoid biosynthesis	Microbial metabolism in diverse environments	0.467069
Diterpenoid biosynthesis	Diterpenoid biosynthesis	0.51817
Glyoxylate and dicarboxylate metabolism	Lactobacillus	-0.251492
Glyoxylate and dicarboxylate metabolism	Alistipes	-0.250085
Glyoxylate and dicarboxylate metabolism	Saccharibacteria_genera_incertae_sedis	-0.300437
Glyoxylate and dicarboxylate metabolism	Lawsonia	0.403083
Glyoxylate and dicarboxylate metabolism	Allobaculum	0.307651
Glyoxylate and dicarboxylate metabolism	Turicibacter	-0.346018
Glyoxylate and dicarboxylate metabolism	Bilophila	-0.220325
Glyoxylate and dicarboxylate metabolism	Pyrolobus	0.454818
Glyoxylate and dicarboxylate metabolism	Butyrivibrio	-0.0471717
Glyoxylate and dicarboxylate metabolism	Parabacteroides	-0.323316
Glyoxylate and dicarboxylate metabolism	Helicobacter	0.209952
Glyoxylate and dicarboxylate metabolism	Ruminococcus	0.39065
Glyoxylate and dicarboxylate metabolism	Alloprevotella	-0.326112
Glyoxylate and dicarboxylate metabolism	Abiotrophia	-0.318582
Glyoxylate and dicarboxylate metabolism	Intestinimonas	-0.272512
Glyoxylate and dicarboxylate metabolism	Pseudoramibacter	0.393196
Glyoxylate and dicarboxylate metabolism	Candidatus_Carsonella	0.450297
Glyoxylate and dicarboxylate metabolism	Anaerostipes	-0.351354
Glyoxylate and dicarboxylate metabolism	Caprolactam degradation	-0.261157
Glyoxylate and dicarboxylate metabolism	Tropane, piperidine and pyridine alkaloid biosynthesis	-0.125965
Glyoxylate and dicarboxylate metabolism	Indole alkaloid biosynthesis	0.350638
Glyoxylate and dicarboxylate metabolism	Phenylpropanoid biosynthesis	-0.092756
Glyoxylate and dicarboxylate metabolism	Cyanoamino acid metabolism	-0.123999
Glyoxylate and dicarboxylate metabolism	Glycerophospholipid metabolism	-0.393767
Glyoxylate and dicarboxylate metabolism	Serotonergic synapse	0.270326
Glyoxylate and dicarboxylate metabolism	Tryptophan metabolism	0.284476
Glyoxylate and dicarboxylate metabolism	Microbial metabolism in diverse environments	-0.286053
Glyoxylate and dicarboxylate metabolism	Diterpenoid biosynthesis	-0.371229
Glyoxylate and dicarboxylate metabolism	Glyoxylate and dicarboxylate metabolism	0.274984
Citrate cycle (TCA cycle)	Lactobacillus	-0.240864
Citrate cycle (TCA cycle)	Alistipes	-0.239257
Citrate cycle (TCA cycle)	Saccharibacteria_genera_incertae_sedis	-0.300329
Citrate cycle (TCA cycle)	Lawsonia	0.388839
Citrate cycle (TCA cycle)	Allobaculum	0.303783
Citrate cycle (TCA cycle)	Turicibacter	-0.349388
Citrate cycle (TCA cycle)	Bilophila	-0.229179
Citrate cycle (TCA cycle)	Pyrolobus	0.440832
Citrate cycle (TCA cycle)	Butyrivibrio	-0.0570605
Citrate cycle (TCA cycle)	Parabacteroides	-0.311557
Citrate cycle (TCA cycle)	Helicobacter	0.198787
Citrate cycle (TCA cycle)	Ruminococcus	0.376761
Citrate cycle (TCA cycle)	Alloprevotella	-0.317035
Citrate cycle (TCA cycle)	Abiotrophia	-0.305657
Citrate cycle (TCA cycle)	Intestinimonas	-0.264229
Citrate cycle (TCA cycle)	Pseudoramibacter	0.377854
Citrate cycle (TCA cycle)	Candidatus_Carsonella	0.438291
Citrate cycle (TCA cycle)	Anaerostipes	-0.350101
Citrate cycle (TCA cycle)	Caprolactam degradation	-0.245064
Citrate cycle (TCA cycle)	Tropane, piperidine and pyridine alkaloid biosynthesis	-0.138491
Citrate cycle (TCA cycle)	Indole alkaloid biosynthesis	0.341013
Citrate cycle (TCA cycle)	Phenylpropanoid biosynthesis	-0.10626
Citrate cycle (TCA cycle)	Cyanoamino acid metabolism	-0.136481
Citrate cycle (TCA cycle)	Glycerophospholipid metabolism	-0.389189
Citrate cycle (TCA cycle)	Serotonergic synapse	0.259304
Citrate cycle (TCA cycle)	Tryptophan metabolism	0.272833
Citrate cycle (TCA cycle)	Microbial metabolism in diverse environments	-0.27039
Citrate cycle (TCA cycle)	Diterpenoid biosynthesis	-0.361681
Citrate cycle (TCA cycle)	Glyoxylate and dicarboxylate metabolism	0.269456
Citrate cycle (TCA cycle)	Citrate cycle (TCA cycle)	0.264294
Toluene degradation	Lactobacillus	0.311835
Toluene degradation	Alistipes	0.310585
Toluene degradation	Saccharibacteria_genera_incertae_sedis	0.348449
Toluene degradation	Lawsonia	-0.494459
Toluene degradation	Allobaculum	-0.364001
Toluene degradation	Turicibacter	0.394627
Toluene degradation	Bilophila	0.23845
Toluene degradation	Pyrolobus	-0.553935
Toluene degradation	Butyrivibrio	0.0357648
Toluene degradation	Parabacteroides	0.39725
Toluene degradation	Helicobacter	-0.264712
Toluene degradation	Ruminococcus	-0.47937
Toluene degradation	Alloprevotella	0.395359
Toluene degradation	Abiotrophia	0.393993
Toluene degradation	Intestinimonas	0.331715
Toluene degradation	Pseudoramibacter	-0.485101
Toluene degradation	Candidatus_Carsonella	-0.544908
Toluene degradation	Anaerostipes	0.409656
Toluene degradation	Caprolactam degradation	0.33349
Toluene degradation	Tropane, piperidine and pyridine alkaloid biosynthesis	0.122052
Toluene degradation	Indole alkaloid biosynthesis	-0.424836
Toluene degradation	Phenylpropanoid biosynthesis	0.0816886
Toluene degradation	Cyanoamino acid metabolism	0.119857
Toluene degradation	Glycerophospholipid metabolism	0.465175
Toluene degradation	Serotonergic synapse	-0.334419
Toluene degradation	Tryptophan metabolism	-0.352008
Toluene degradation	Microbial metabolism in diverse environments	0.361524
Toluene degradation	Diterpenoid biosynthesis	0.448556
Toluene degradation	Glyoxylate and dicarboxylate metabolism	-0.32931
Toluene degradation	Citrate cycle (TCA cycle)	-0.322202
Toluene degradation	Toluene degradation	0.395303
Vitamin digestion and absorption	Lactobacillus	-0.481309
Vitamin digestion and absorption	Alistipes	-0.486374
Vitamin digestion and absorption	Saccharibacteria_genera_incertae_sedis	-0.19794
Vitamin digestion and absorption	Lawsonia	0.687825
Vitamin digestion and absorption	Allobaculum	0.315233
Vitamin digestion and absorption	Turicibacter	-0.12327
Vitamin digestion and absorption	Bilophila	0.1224
Vitamin digestion and absorption	Pyrolobus	0.713651
Vitamin digestion and absorption	Butyrivibrio	0.265622
Vitamin digestion and absorption	Parabacteroides	-0.561734
Vitamin digestion and absorption	Helicobacter	0.470476
Vitamin digestion and absorption	Ruminococcus	0.669152
Vitamin digestion and absorption	Alloprevotella	-0.48318
Vitamin digestion and absorption	Abiotrophia	-0.593592
Vitamin digestion and absorption	Intestinimonas	-0.424695
Vitamin digestion and absorption	Pseudoramibacter	0.714324
Vitamin digestion and absorption	Candidatus_Carsonella	0.651416
Vitamin digestion and absorption	Anaerostipes	-0.265217
Vitamin digestion and absorption	Caprolactam degradation	-0.651263
Vitamin digestion and absorption	Tropane, piperidine and pyridine alkaloid biosynthesis	0.293553
Vitamin digestion and absorption	Indole alkaloid biosynthesis	0.515505
Vitamin digestion and absorption	Phenylpropanoid biosynthesis	0.344356
Vitamin digestion and absorption	Cyanoamino acid metabolism	0.293504
Vitamin digestion and absorption	Glycerophospholipid metabolism	-0.392277
Vitamin digestion and absorption	Serotonergic synapse	0.505316
Vitamin digestion and absorption	Tryptophan metabolism	0.533086
Vitamin digestion and absorption	Microbial metabolism in diverse environments	-0.654507
Vitamin digestion and absorption	Diterpenoid biosynthesis	-0.526527
Vitamin digestion and absorption	Glyoxylate and dicarboxylate metabolism	0.343773
Vitamin digestion and absorption	Citrate cycle (TCA cycle)	0.329212
Vitamin digestion and absorption	Toluene degradation	-0.42632
Vitamin digestion and absorption	Vitamin digestion and absorption	0.658903
Steroid hormone biosynthesis	Lactobacillus	-0.252237
Steroid hormone biosynthesis	Alistipes	-0.248115
Steroid hormone biosynthesis	Saccharibacteria_genera_incertae_sedis	-0.433054
Steroid hormone biosynthesis	Lawsonia	0.433484
Steroid hormone biosynthesis	Allobaculum	0.404134
Steroid hormone biosynthesis	Turicibacter	-0.535333
Steroid hormone biosynthesis	Bilophila	-0.411057
Steroid hormone biosynthesis	Pyrolobus	0.510942
Steroid hormone biosynthesis	Butyrivibrio	-0.171652
Steroid hormone biosynthesis	Parabacteroides	-0.3442
Steroid hormone biosynthesis	Helicobacter	0.186584
Steroid hormone biosynthesis	Ruminococcus	0.419225
Steroid hormone biosynthesis	Alloprevotella	-0.376317
Steroid hormone biosynthesis	Abiotrophia	-0.325155
Steroid hormone biosynthesis	Intestinimonas	-0.307153
Steroid hormone biosynthesis	Pseudoramibacter	0.4077
Steroid hormone biosynthesis	Candidatus_Carsonella	0.525128
Steroid hormone biosynthesis	Anaerostipes	-0.494662
Steroid hormone biosynthesis	Caprolactam degradation	-0.209017
Steroid hormone biosynthesis	Tropane, piperidine and pyridine alkaloid biosynthesis	-0.313121
Steroid hormone biosynthesis	Indole alkaloid biosynthesis	0.406021
Steroid hormone biosynthesis	Phenylpropanoid biosynthesis	-0.275358
Steroid hormone biosynthesis	Cyanoamino acid metabolism	-0.309816
Steroid hormone biosynthesis	Glycerophospholipid metabolism	-0.521167
Steroid hormone biosynthesis	Serotonergic synapse	0.275333
Steroid hormone biosynthesis	Tryptophan metabolism	0.289283
Steroid hormone biosynthesis	Microbial metabolism in diverse environments	-0.249499
Steroid hormone biosynthesis	Diterpenoid biosynthesis	-0.43659
Steroid hormone biosynthesis	Glyoxylate and dicarboxylate metabolism	0.339557
Steroid hormone biosynthesis	Citrate cycle (TCA cycle)	0.335403
Steroid hormone biosynthesis	Toluene degradation	-0.401529
Steroid hormone biosynthesis	Vitamin digestion and absorption	0.344447
Steroid hormone biosynthesis	Steroid hormone biosynthesis	0.447261
Zeatin biosynthesis	Lactobacillus	-0.415243
Zeatin biosynthesis	Alistipes	-0.421948
Zeatin biosynthesis	Saccharibacteria_genera_incertae_sedis	-0.0573214
Zeatin biosynthesis	Lawsonia	0.568258
Zeatin biosynthesis	Allobaculum	0.189653
Zeatin biosynthesis	Turicibacter	0.0558138
Zeatin biosynthesis	Bilophila	0.269303
Zeatin biosynthesis	Pyrolobus	0.568517
Zeatin biosynthesis	Butyrivibrio	0.33625
Zeatin biosynthesis	Parabacteroides	-0.467468
Zeatin biosynthesis	Helicobacter	0.426558
Zeatin biosynthesis	Ruminococcus	0.553688
Zeatin biosynthesis	Alloprevotella	-0.374451
Zeatin biosynthesis	Abiotrophia	-0.507266
Zeatin biosynthesis	Intestinimonas	-0.337262
Zeatin biosynthesis	Pseudoramibacter	0.604786
Zeatin biosynthesis	Candidatus_Carsonella	0.498702
Zeatin biosynthesis	Anaerostipes	-0.106287
Zeatin biosynthesis	Caprolactam degradation	-0.60744
Zeatin biosynthesis	Tropane, piperidine and pyridine alkaloid biosynthesis	0.414123
Zeatin biosynthesis	Indole alkaloid biosynthesis	0.397942
Zeatin biosynthesis	Phenylpropanoid biosynthesis	0.454116
Zeatin biosynthesis	Cyanoamino acid metabolism	0.412934
Zeatin biosynthesis	Glycerophospholipid metabolism	-0.229714
Zeatin biosynthesis	Serotonergic synapse	0.432333
Zeatin biosynthesis	Tryptophan metabolism	0.456499
Zeatin biosynthesis	Microbial metabolism in diverse environments	-0.596879
Zeatin biosynthesis	Diterpenoid biosynthesis	-0.39891
Zeatin biosynthesis	Glyoxylate and dicarboxylate metabolism	0.241674
Zeatin biosynthesis	Citrate cycle (TCA cycle)	0.227914
Zeatin biosynthesis	Toluene degradation	-0.306445
Zeatin biosynthesis	Vitamin digestion and absorption	0.568757
Zeatin biosynthesis	Steroid hormone biosynthesis	0.205274
Zeatin biosynthesis	Zeatin biosynthesis	0.522653
Drug metabolism - other enzymes	Lactobacillus	-0.272958
Drug metabolism - other enzymes	Alistipes	-0.270978
Drug metabolism - other enzymes	Saccharibacteria_genera_incertae_sedis	-0.348074
Drug metabolism - other enzymes	Lawsonia	0.442363
Drug metabolism - other enzymes	Allobaculum	0.349867
Drug metabolism - other enzymes	Turicibacter	-0.406988
Drug metabolism - other enzymes	Bilophila	-0.270866
Drug metabolism - other enzymes	Pyrolobus	0.502784
Drug metabolism - other enzymes	Butyrivibrio	-0.0719578
Drug metabolism - other enzymes	Parabacteroides	-0.354239
Drug metabolism - other enzymes	Helicobacter	0.223867
Drug metabolism - other enzymes	Ruminococcus	0.42857
Drug metabolism - other enzymes	Alloprevotella	-0.362167
Drug metabolism - other enzymes	Abiotrophia	-0.346714
Drug metabolism - other enzymes	Intestinimonas	-0.301421
Drug metabolism - other enzymes	Pseudoramibacter	0.428984
Drug metabolism - other enzymes	Candidatus_Carsonella	0.501003
Drug metabolism - other enzymes	Anaerostipes	-0.405096
Drug metabolism - other enzymes	Caprolactam degradation	-0.274613
Drug metabolism - other enzymes	Tropane, piperidine and pyridine alkaloid biosynthesis	-0.167902
Drug metabolism - other enzymes	Indole alkaloid biosynthesis	0.389639
Drug metabolism - other enzymes	Phenylpropanoid biosynthesis	-0.131114
Drug metabolism - other enzymes	Cyanoamino acid metabolism	-0.165545
Drug metabolism - other enzymes	Glycerophospholipid metabolism	-0.448452
Drug metabolism - other enzymes	Serotonergic synapse	0.294102
Drug metabolism - other enzymes	Tryptophan metabolism	0.309419
Drug metabolism - other enzymes	Microbial metabolism in diverse environments	-0.304224
Drug metabolism - other enzymes	Diterpenoid biosynthesis	-0.413643
Drug metabolism - other enzymes	Glyoxylate and dicarboxylate metabolism	0.3091
Drug metabolism - other enzymes	Citrate cycle (TCA cycle)	0.303332
Drug metabolism - other enzymes	Toluene degradation	-0.369312
Drug metabolism - other enzymes	Vitamin digestion and absorption	0.373057
Drug metabolism - other enzymes	Steroid hormone biosynthesis	0.386353
Drug metabolism - other enzymes	Zeatin biosynthesis	0.256105
Drug metabolism - other enzymes	Drug metabolism - other enzymes	0.348228
C5-Branched dibasic acid metabolism	Lactobacillus	-0.264841
C5-Branched dibasic acid metabolism	Alistipes	-0.262254
C5-Branched dibasic acid metabolism	Saccharibacteria_genera_incertae_sedis	-0.370053
C5-Branched dibasic acid metabolism	Lawsonia	0.436377
C5-Branched dibasic acid metabolism	Allobaculum	0.362919
C5-Branched dibasic acid metabolism	Turicibacter	-0.441098
C5-Branched dibasic acid metabolism	Bilophila	-0.309463
C5-Branched dibasic acid metabolism	Pyrolobus	0.501276
C5-Branched dibasic acid metabolism	Butyrivibrio	-0.100335
C5-Branched dibasic acid metabolism	Parabacteroides	-0.348595
C5-Branched dibasic acid metabolism	Helicobacter	0.211322
C5-Branched dibasic acid metabolism	Ruminococcus	0.422555
C5-Branched dibasic acid metabolism	Alloprevotella	-0.363482
C5-Branched dibasic acid metabolism	Abiotrophia	-0.337785
C5-Branched dibasic acid metabolism	Intestinimonas	-0.300761
C5-Branched dibasic acid metabolism	Pseudoramibacter	0.419501
C5-Branched dibasic acid metabolism	Candidatus_Carsonella	0.504143
C5-Branched dibasic acid metabolism	Anaerostipes	-0.427966
C5-Branched dibasic acid metabolism	Caprolactam degradation	-0.25346
C5-Branched dibasic acid metabolism	Tropane, piperidine and pyridine alkaloid biosynthesis	-0.208751
C5-Branched dibasic acid metabolism	Indole alkaloid biosynthesis	0.39139
C5-Branched dibasic acid metabolism	Phenylpropanoid biosynthesis	-0.171964
C5-Branched dibasic acid metabolism	Cyanoamino acid metabolism	-0.206138
C5-Branched dibasic acid metabolism	Glycerophospholipid metabolism	-0.466098
C5-Branched dibasic acid metabolism	Serotonergic synapse	0.286388
C5-Branched dibasic acid metabolism	Tryptophan metabolism	0.30119
C5-Branched dibasic acid metabolism	Microbial metabolism in diverse environments	-0.285998
C5-Branched dibasic acid metabolism	Diterpenoid biosynthesis	-0.417114
C5-Branched dibasic acid metabolism	Glyoxylate and dicarboxylate metabolism	0.315556
C5-Branched dibasic acid metabolism	Citrate cycle (TCA cycle)	0.310302
C5-Branched dibasic acid metabolism	Toluene degradation	-0.375815
C5-Branched dibasic acid metabolism	Vitamin digestion and absorption	0.361879
C5-Branched dibasic acid metabolism	Steroid hormone biosynthesis	0.401051
C5-Branched dibasic acid metabolism	Zeatin biosynthesis	0.23938
C5-Branched dibasic acid metabolism	Drug metabolism - other enzymes	0.356608
C5-Branched dibasic acid metabolism	C5-Branched dibasic acid metabolism	0.366757
Biosynthesis of terpenoids and steroids	Lactobacillus	-0.261244
Biosynthesis of terpenoids and steroids	Alistipes	-0.260036
Biosynthesis of terpenoids and steroids	Saccharibacteria_genera_incertae_sedis	-0.299751
Biosynthesis of terpenoids and steroids	Lawsonia	0.415977
Biosynthesis of terpenoids and steroids	Allobaculum	0.310631
Biosynthesis of terpenoids and steroids	Turicibacter	-0.341802
Biosynthesis of terpenoids and steroids	Bilophila	-0.211068
Biosynthesis of terpenoids and steroids	Pyrolobus	0.467324
Biosynthesis of terpenoids and steroids	Butyrivibrio	-0.0373567
Biosynthesis of terpenoids and steroids	Parabacteroides	-0.333987
Biosynthesis of terpenoids and steroids	Helicobacter	0.22034
Biosynthesis of terpenoids and steroids	Ruminococcus	0.40323
Biosynthesis of terpenoids and steroids	Alloprevotella	-0.334146
Biosynthesis of terpenoids and steroids	Abiotrophia	-0.330408
Biosynthesis of terpenoids and steroids	Intestinimonas	-0.279911
Biosynthesis of terpenoids and steroids	Pseudoramibacter	0.407193
Biosynthesis of terpenoids and steroids	Candidatus_Carsonella	0.460875
Biosynthesis of terpenoids and steroids	Anaerostipes	-0.351655
Biosynthesis of terpenoids and steroids	Caprolactam degradation	-0.276239
Biosynthesis of terpenoids and steroids	Tropane, piperidine and pyridine alkaloid biosynthesis	-0.113358
Biosynthesis of terpenoids and steroids	Indole alkaloid biosynthesis	0.359144
Biosynthesis of terpenoids and steroids	Phenylpropanoid biosynthesis	-0.0792784
Biosynthesis of terpenoids and steroids	Cyanoamino acid metabolism	-0.11144
Biosynthesis of terpenoids and steroids	Glycerophospholipid metabolism	-0.397214
Biosynthesis of terpenoids and steroids	Serotonergic synapse	0.280414
Biosynthesis of terpenoids and steroids	Tryptophan metabolism	0.295135
Biosynthesis of terpenoids and steroids	Microbial metabolism in diverse environments	-0.300647
Biosynthesis of terpenoids and steroids	Diterpenoid biosynthesis	-0.379605
Biosynthesis of terpenoids and steroids	Glyoxylate and dicarboxylate metabolism	0.279676
Biosynthesis of terpenoids and steroids	Citrate cycle (TCA cycle)	0.273803
Biosynthesis of terpenoids and steroids	Toluene degradation	-0.335408
Biosynthesis of terpenoids and steroids	Vitamin digestion and absorption	0.357135
Biosynthesis of terpenoids and steroids	Steroid hormone biosynthesis	0.342731
Biosynthesis of terpenoids and steroids	Zeatin biosynthesis	0.254521
Biosynthesis of terpenoids and steroids	Drug metabolism - other enzymes	0.313936
Biosynthesis of terpenoids and steroids	C5-Branched dibasic acid metabolism	0.319873
Biosynthesis of terpenoids and steroids	Biosynthesis of terpenoids and steroids	0.284693
Biosynthesis of alkaloids derived from terpenoid and polyketide	Lactobacillus	-0.251492
Biosynthesis of alkaloids derived from terpenoid and polyketide	Alistipes	-0.250085
Biosynthesis of alkaloids derived from terpenoid and polyketide	Saccharibacteria_genera_incertae_sedis	-0.300437
Biosynthesis of alkaloids derived from terpenoid and polyketide	Lawsonia	0.403083
Biosynthesis of alkaloids derived from terpenoid and polyketide	Allobaculum	0.307651
Biosynthesis of alkaloids derived from terpenoid and polyketide	Turicibacter	-0.346018
Biosynthesis of alkaloids derived from terpenoid and polyketide	Bilophila	-0.220325
Biosynthesis of alkaloids derived from terpenoid and polyketide	Pyrolobus	0.454818
Biosynthesis of alkaloids derived from terpenoid and polyketide	Butyrivibrio	-0.0471717
Biosynthesis of alkaloids derived from terpenoid and polyketide	Parabacteroides	-0.323316
Biosynthesis of alkaloids derived from terpenoid and polyketide	Helicobacter	0.209952
Biosynthesis of alkaloids derived from terpenoid and polyketide	Ruminococcus	0.39065
Biosynthesis of alkaloids derived from terpenoid and polyketide	Alloprevotella	-0.326112
Biosynthesis of alkaloids derived from terpenoid and polyketide	Abiotrophia	-0.318582
Biosynthesis of alkaloids derived from terpenoid and polyketide	Intestinimonas	-0.272512
Biosynthesis of alkaloids derived from terpenoid and polyketide	Pseudoramibacter	0.393196
Biosynthesis of alkaloids derived from terpenoid and polyketide	Candidatus_Carsonella	0.450297
Biosynthesis of alkaloids derived from terpenoid and polyketide	Anaerostipes	-0.351354
Biosynthesis of alkaloids derived from terpenoid and polyketide	Caprolactam degradation	-0.261157
Biosynthesis of alkaloids derived from terpenoid and polyketide	Tropane, piperidine and pyridine alkaloid biosynthesis	-0.125965
Biosynthesis of alkaloids derived from terpenoid and polyketide	Indole alkaloid biosynthesis	0.350638
Biosynthesis of alkaloids derived from terpenoid and polyketide	Phenylpropanoid biosynthesis	-0.092756
Biosynthesis of alkaloids derived from terpenoid and polyketide	Cyanoamino acid metabolism	-0.123999
Biosynthesis of alkaloids derived from terpenoid and polyketide	Glycerophospholipid metabolism	-0.393767
Biosynthesis of alkaloids derived from terpenoid and polyketide	Serotonergic synapse	0.270326
Biosynthesis of alkaloids derived from terpenoid and polyketide	Tryptophan metabolism	0.284476
Biosynthesis of alkaloids derived from terpenoid and polyketide	Microbial metabolism in diverse environments	-0.286053
Biosynthesis of alkaloids derived from terpenoid and polyketide	Diterpenoid biosynthesis	-0.371229
Biosynthesis of alkaloids derived from terpenoid and polyketide	Glyoxylate and dicarboxylate metabolism	0.274984
Biosynthesis of alkaloids derived from terpenoid and polyketide	Citrate cycle (TCA cycle)	0.269456
Biosynthesis of alkaloids derived from terpenoid and polyketide	Toluene degradation	-0.32931
Biosynthesis of alkaloids derived from terpenoid and polyketide	Vitamin digestion and absorption	0.343773
Biosynthesis of alkaloids derived from terpenoid and polyketide	Steroid hormone biosynthesis	0.339557
Biosynthesis of alkaloids derived from terpenoid and polyketide	Zeatin biosynthesis	0.241674
Biosynthesis of alkaloids derived from terpenoid and polyketide	Drug metabolism - other enzymes	0.3091
Biosynthesis of alkaloids derived from terpenoid and polyketide	C5-Branched dibasic acid metabolism	0.315556
Biosynthesis of alkaloids derived from terpenoid and polyketide	Biosynthesis of terpenoids and steroids	0.279676
Biosynthesis of alkaloids derived from terpenoid and polyketide	Biosynthesis of alkaloids derived from terpenoid and polyketide	0.274984
Amino sugar and nucleotide sugar metabolism	Lactobacillus	-0.273542
Amino sugar and nucleotide sugar metabolism	Alistipes	-0.27509
Amino sugar and nucleotide sugar metabolism	Saccharibacteria_genera_incertae_sedis	-0.177151
Amino sugar and nucleotide sugar metabolism	Lawsonia	0.405246
Amino sugar and nucleotide sugar metabolism	Allobaculum	0.226066
Amino sugar and nucleotide sugar metabolism	Turicibacter	-0.162478
Amino sugar and nucleotide sugar metabolism	Bilophila	-0.0237343
Amino sugar and nucleotide sugar metabolism	Pyrolobus	0.432474
Amino sugar and nucleotide sugar metabolism	Butyrivibrio	0.0899296
Amino sugar and nucleotide sugar metabolism	Parabacteroides	-0.329029
Amino sugar and nucleotide sugar metabolism	Helicobacter	0.25561
Amino sugar and nucleotide sugar metabolism	Ruminococcus	0.393756
Amino sugar and nucleotide sugar metabolism	Alloprevotella	-0.298773
Amino sugar and nucleotide sugar metabolism	Abiotrophia	-0.340119
Amino sugar and nucleotide sugar metabolism	Intestinimonas	-0.257973
Amino sugar and nucleotide sugar metabolism	Pseudoramibacter	0.412518
Amino sugar and nucleotide sugar metabolism	Candidatus_Carsonella	0.406293
Amino sugar and nucleotide sugar metabolism	Anaerostipes	-0.22056
Amino sugar and nucleotide sugar metabolism	Caprolactam degradation	-0.344159
Amino sugar and nucleotide sugar metabolism	Tropane, piperidine and pyridine alkaloid biosynthesis	0.0751544
Amino sugar and nucleotide sugar metabolism	Indole alkaloid biosynthesis	0.31965
Amino sugar and nucleotide sugar metabolism	Phenylpropanoid biosynthesis	0.106214
Amino sugar and nucleotide sugar metabolism	Cyanoamino acid metabolism	0.0757805
Amino sugar and nucleotide sugar metabolism	Glycerophospholipid metabolism	-0.284902
Amino sugar and nucleotide sugar metabolism	Serotonergic synapse	0.28925
Amino sugar and nucleotide sugar metabolism	Tryptophan metabolism	0.304914
Amino sugar and nucleotide sugar metabolism	Microbial metabolism in diverse environments	-0.353617
Amino sugar and nucleotide sugar metabolism	Diterpenoid biosynthesis	-0.330782
Amino sugar and nucleotide sugar metabolism	Glyoxylate and dicarboxylate metabolism	0.226671
Amino sugar and nucleotide sugar metabolism	Citrate cycle (TCA cycle)	0.219078
Amino sugar and nucleotide sugar metabolism	Toluene degradation	-0.277258
Amino sugar and nucleotide sugar metabolism	Vitamin digestion and absorption	0.374304
Amino sugar and nucleotide sugar metabolism	Steroid hormone biosynthesis	0.24813
Amino sugar and nucleotide sugar metabolism	Zeatin biosynthesis	0.305023
Amino sugar and nucleotide sugar metabolism	Drug metabolism - other enzymes	0.249488
Amino sugar and nucleotide sugar metabolism	C5-Branched dibasic acid metabolism	0.247171
Amino sugar and nucleotide sugar metabolism	Biosynthesis of terpenoids and steroids	0.233513
Amino sugar and nucleotide sugar metabolism	Biosynthesis of alkaloids derived from terpenoid and polyketide	0.226671
Amino sugar and nucleotide sugar metabolism	Amino sugar and nucleotide sugar metabolism	0.222931
Fructose and mannose metabolism	Lactobacillus	-0.273542
Fructose and mannose metabolism	Alistipes	-0.27509
Fructose and mannose metabolism	Saccharibacteria_genera_incertae_sedis	-0.177151
Fructose and mannose metabolism	Lawsonia	0.405246
Fructose and mannose metabolism	Allobaculum	0.226066
Fructose and mannose metabolism	Turicibacter	-0.162478
Fructose and mannose metabolism	Bilophila	-0.0237343
Fructose and mannose metabolism	Pyrolobus	0.432474
Fructose and mannose metabolism	Butyrivibrio	0.0899296
Fructose and mannose metabolism	Parabacteroides	-0.329029
Fructose and mannose metabolism	Helicobacter	0.25561
Fructose and mannose metabolism	Ruminococcus	0.393756
Fructose and mannose metabolism	Alloprevotella	-0.298773
Fructose and mannose metabolism	Abiotrophia	-0.340119
Fructose and mannose metabolism	Intestinimonas	-0.257973
Fructose and mannose metabolism	Pseudoramibacter	0.412518
Fructose and mannose metabolism	Candidatus_Carsonella	0.406293
Fructose and mannose metabolism	Anaerostipes	-0.22056
Fructose and mannose metabolism	Caprolactam degradation	-0.344159
Fructose and mannose metabolism	Tropane, piperidine and pyridine alkaloid biosynthesis	0.0751544
Fructose and mannose metabolism	Indole alkaloid biosynthesis	0.31965
Fructose and mannose metabolism	Phenylpropanoid biosynthesis	0.106214
Fructose and mannose metabolism	Cyanoamino acid metabolism	0.0757805
Fructose and mannose metabolism	Glycerophospholipid metabolism	-0.284902
Fructose and mannose metabolism	Serotonergic synapse	0.28925
Fructose and mannose metabolism	Tryptophan metabolism	0.304914
Fructose and mannose metabolism	Microbial metabolism in diverse environments	-0.353617
Fructose and mannose metabolism	Diterpenoid biosynthesis	-0.330782
Fructose and mannose metabolism	Glyoxylate and dicarboxylate metabolism	0.226671
Fructose and mannose metabolism	Citrate cycle (TCA cycle)	0.219078
Fructose and mannose metabolism	Toluene degradation	-0.277258
Fructose and mannose metabolism	Vitamin digestion and absorption	0.374304
Fructose and mannose metabolism	Steroid hormone biosynthesis	0.24813
Fructose and mannose metabolism	Zeatin biosynthesis	0.305023
Fructose and mannose metabolism	Drug metabolism - other enzymes	0.249488
Fructose and mannose metabolism	C5-Branched dibasic acid metabolism	0.247171
Fructose and mannose metabolism	Biosynthesis of terpenoids and steroids	0.233513
Fructose and mannose metabolism	Biosynthesis of alkaloids derived from terpenoid and polyketide	0.226671
Fructose and mannose metabolism	Amino sugar and nucleotide sugar metabolism	0.222931
Fructose and mannose metabolism	Fructose and mannose metabolism	0.222931
Sulfur metabolism	Lactobacillus	-0.322013
Sulfur metabolism	Alistipes	-0.327311
Sulfur metabolism	Saccharibacteria_genera_incertae_sedis	-0.03963
Sulfur metabolism	Lawsonia	0.439603
Sulfur metabolism	Allobaculum	0.143574
Sulfur metabolism	Turicibacter	0.0501745
Sulfur metabolism	Bilophila	0.215796
Sulfur metabolism	Pyrolobus	0.438868
Sulfur metabolism	Butyrivibrio	0.265306
Sulfur metabolism	Parabacteroides	-0.361782
Sulfur metabolism	Helicobacter	0.331665
Sulfur metabolism	Ruminococcus	0.42837
Sulfur metabolism	Alloprevotella	-0.288577
Sulfur metabolism	Abiotrophia	-0.393168
Sulfur metabolism	Intestinimonas	-0.260301
Sulfur metabolism	Pseudoramibacter	0.46851
Sulfur metabolism	Candidatus_Carsonella	0.384043
Sulfur metabolism	Anaerostipes	-0.0772161
Sulfur metabolism	Caprolactam degradation	-0.472994
Sulfur metabolism	Tropane, piperidine and pyridine alkaloid biosynthesis	0.327981
Sulfur metabolism	Indole alkaloid biosynthesis	0.306606
Sulfur metabolism	Phenylpropanoid biosynthesis	0.358831
Sulfur metabolism	Cyanoamino acid metabolism	0.32701
Sulfur metabolism	Glycerophospholipid metabolism	-0.173518
Sulfur metabolism	Serotonergic synapse	0.335111
Sulfur metabolism	Tryptophan metabolism	0.35386
Sulfur metabolism	Microbial metabolism in diverse environments	-0.464237
Sulfur metabolism	Diterpenoid biosynthesis	-0.306994
Sulfur metabolism	Glyoxylate and dicarboxylate metabolism	0.18508
Sulfur metabolism	Citrate cycle (TCA cycle)	0.174358
Sulfur metabolism	Toluene degradation	-0.235034
Sulfur metabolism	Vitamin digestion and absorption	0.441072
Sulfur metabolism	Steroid hormone biosynthesis	0.155281
Sulfur metabolism	Zeatin biosynthesis	0.406666
Sulfur metabolism	Drug metabolism - other enzymes	0.19581
Sulfur metabolism	C5-Branched dibasic acid metabolism	0.182539
Sulfur metabolism	Biosynthesis of terpenoids and steroids	0.195098
Sulfur metabolism	Biosynthesis of alkaloids derived from terpenoid and polyketide	0.18508
Sulfur metabolism	Amino sugar and nucleotide sugar metabolism	0.235778
Sulfur metabolism	Fructose and mannose metabolism	0.235778
Sulfur metabolism	Sulfur metabolism	0.316472
Riboflavin metabolism	Lactobacillus	-0.21183
Riboflavin metabolism	Alistipes	-0.225464
Riboflavin metabolism	Saccharibacteria_genera_incertae_sedis	0.467127
Riboflavin metabolism	Lawsonia	0.179829
Riboflavin metabolism	Allobaculum	-0.263381
Riboflavin metabolism	Turicibacter	0.737982
Riboflavin metabolism	Bilophila	0.853628
Riboflavin metabolism	Pyrolobus	0.0836123
Riboflavin metabolism	Butyrivibrio	0.640069
Riboflavin metabolism	Parabacteroides	-0.163387
Riboflavin metabolism	Helicobacter	0.308
Riboflavin metabolism	Ruminococcus	0.179139
Riboflavin metabolism	Alloprevotella	-0.0054789
Riboflavin metabolism	Abiotrophia	-0.237559
Riboflavin metabolism	Intestinimonas	-0.0445569
Riboflavin metabolism	Pseudoramibacter	0.258257
Riboflavin metabolism	Candidatus_Carsonella	-0.0225432
Riboflavin metabolism	Anaerostipes	0.481863
Riboflavin metabolism	Caprolactam degradation	-0.509265
Riboflavin metabolism	Tropane, piperidine and pyridine alkaloid biosynthesis	0.915084
Riboflavin metabolism	Indole alkaloid biosynthesis	-0.0017755
Riboflavin metabolism	Phenylpropanoid biosynthesis	0.918697
Riboflavin metabolism	Cyanoamino acid metabolism	0.909459
Riboflavin metabolism	Glycerophospholipid metabolism	0.358486
Riboflavin metabolism	Serotonergic synapse	0.204699
Riboflavin metabolism	Tryptophan metabolism	0.217936
Riboflavin metabolism	Microbial metabolism in diverse environments	-0.445424
Riboflavin metabolism	Diterpenoid biosynthesis	0.038651
Riboflavin metabolism	Glyoxylate and dicarboxylate metabolism	-0.116966
Riboflavin metabolism	Citrate cycle (TCA cycle)	-0.129226
Riboflavin metabolism	Toluene degradation	0.112127
Riboflavin metabolism	Vitamin digestion and absorption	0.29144
Riboflavin metabolism	Steroid hormone biosynthesis	-0.297339
Riboflavin metabolism	Zeatin biosynthesis	0.406482
Riboflavin metabolism	Drug metabolism - other enzymes	-0.157006
Riboflavin metabolism	C5-Branched dibasic acid metabolism	-0.196522
Riboflavin metabolism	Biosynthesis of terpenoids and steroids	-0.104642
Riboflavin metabolism	Biosynthesis of alkaloids derived from terpenoid and polyketide	-0.116966
Riboflavin metabolism	Amino sugar and nucleotide sugar metabolism	0.0772695
Riboflavin metabolism	Fructose and mannose metabolism	0.0772695
Riboflavin metabolism	Sulfur metabolism	0.321808
Riboflavin metabolism	Riboflavin metabolism	0.88573
