# Supplementary material for: Probiotics Bifidobacterium lactis M8 and Lactobacillus rhamnosus M9 prevent high blood pressure via modulating the gut microbiota composition and host metabolic products
Source: mSystems. 2023 Oct 19;8(6):e00331-23. doi: 10.1128/msystems.00331-23 (PMC10734487; doi:10.1128/msystems.00331-23)
Supplement: Supplemental tables — Tables S1 to S4. [file msystems.00331-23-s0008.xlsx]

## Sheet: blood_pressure_level
Table S1. The blood pressure measured for each mouse used in this study.
Timepoints	-	Day 0		Day 28 (Week 4)		Day 70 (Week 10)		Day 112 (Week 16)
sample.name	Group	Systolic	Diastolic	Systolic	Diastolic	Systolic	Diastolic	Systolic	Diastolic
A1	Control	106	75	88	72	128	81	106	75
A2	Control	111	68	98	77	121	84	111	68
A3	Control	113	85	108	84	134	93	113	85
A4	Control	106	72	117	74	120	84	106	72
A5	Control	112	85	128	83	108	82	112	85
A6	Control	104	77	111	77	107	74	104	77
A7	Control	107	73	98	83	129	87	107	73
A8	Control	112	72	115	77	132	88	112	72
A9	Fructose	128	97	132	98	116	87	128	97
A10	Fructose	130	90	124	86	135	106	130	90
A11	Fructose	127	90	124	97	144	126	127	90
A12	Fructose	135	101	126	93	138	116	135	101
A13	Fructose	124	75	137	89	139	125	124	75
A14	Fructose	135	107	124	93	134	112	135	107
A15	Fructose	131	103	128	93	120	78	131	103
A23	M8	103	82	119	106	128	94	103	82
A24	M8	109	79	135	89	131	110	109	79
A25	M8	111	80	136	118	122	81	111	80
A26	M8	108	81	90	79	125	79	108	81
A27	M8	107	67	113	78	114	88	107	67
A28	M8	112	78	109	83	117	76	112	78
A29	M8	108	77	118	78	119	94	108	77
A30	M9	110	78	126	88	116	92	110	78
A31	M9	108	70	108	85	122	90	108	70
A32	M9	108	78	111	83	112	82	108	78
A33	M9	113	85	129	89	109	81	113	85
A34	M9	110	71	118	89	133	103	110	71
A35	M9	117	74	108	88	136	94	117	74
A36	M9	113	77	116	90	126	95	113	77

## Sheet: all.rdp.list.phylum.over0.5.per
Table S2. The taxonomic abundance profiles of the gut microbiomes at phylum level.
Group	Control	Control	Control	Control	Control	Control	Control	Control	Fructose	Fructose	Fructose	Fructose	Fructose	Fructose	Fructose	M8	M8	M8	M8	M8	M8	M8	M9	M9	M9	M9	M9	M9	M9
Sample name	A1	A2	A3	A4	A5	A6	A7	A8	A9	A10	A11	A12	A13	A14	A15	A23	A24	A25	A26	A27	A28	A29	A30	A31	A32	A33	A34	A35	A36
Bacteroidetes	42.994	68.576	42.857	50.172	31.287	47.253	52.743	40.376	42.953	60.784	65.457	59.208	69.712	52.821	62.027	42.759	30.653	50.386	46.707	49.538	43.676	69.793	46.6	57.229	39.753	81.412	53.888	38.318	46.371
Ignavibacteriae	0	0	0	0	0	0	0.052	0	0	0	0	0	0	0	0	0	0	0	0.12	0.051	0	0	0	0.055	0	0	0	0	0
Synergistetes	0.064	0.111	0.06	0	0.058	0.165	0.104	0	0.334	0.053	0.057	0.057	0.06	0.18	0.257	0.106	0.121	0	0	0.051	0	0.052	0.15	0.219	0	0.099	0.061	0.117	0
Firmicutes	51.759	25.306	48.036	41.092	56.491	41.538	41.46	50.114	43.175	28.14	28.531	31.211	22.416	30.912	27.838	35.994	35.611	25.611	35.629	27.646	14.727	15.907	31.75	28.97	41.504	11.978	26.245	41.647	36.002
Chloroflexi	0.064	0.056	0.119	0.057	0	0.055	0	0.057	0.056	0	0	0.057	0	0	0	0.053	0	0	0	0	0	0	0	0.11	0	0.05	0	0.117	0.058
Actinobacteria	0.32	0.723	0.774	0.172	0.936	0.44	0.362	0.285	1.894	1.749	1.134	0.631	0.361	0.42	0.064	0.846	0.544	0.837	0.359	0.771	0.112	1.606	0.8	0.876	0.824	0.249	0.182	0.409	0.403
Tenericutes	0	0.056	0	0.345	0.234	0.11	0.052	0.228	0.167	0	0.057	0.229	0.12	0	3.656	2.907	4.232	0	0.479	0.103	0.112	0	0.1	0	0	0	0.304	0.175	0.115
Fusobacteria	0	0	0	0.057	0	0	0.052	0	0	0	0	0	0.06	0	0.064	0.264	0.423	0.129	0.06	0.36	0.112	0.104	0	0	0	0	0	0	0
Proteobacteria	3.647	4.116	6.429	5.172	9.532	9.011	3.727	5.979	5.404	7.313	3.744	7.172	6.43	12.665	5.26	14.218	23.942	20.849	15.21	19.476	33.952	10.881	16.65	9.091	16.014	5.417	15.128	16.121	14.977
Euryarchaeota	0.064	0	0	0.115	0.117	0.11	0.052	0.114	0.223	0.106	0.057	0	0	0	0.128	0.159	0.242	0.193	0	0.103	0.337	0.155	0.15	0.11	0.051	0.05	0	0	0.23
Acidobacteria	0	0.167	0.06	0	0.058	0	0	0	0.056	0.053	0.057	0.057	0	0	0	0	0	0.064	0	0	0	0	0	0.164	0	0	0	0.058	0
Deferribacteres	0	0	0	0	0.117	0	0	0	0	0	0	0.746	0.24	1.2	0.257	0.476	2.177	0.322	1.078	0.308	3.991	0	0.65	0.055	0.875	0	1.094	1.168	0.23
Candidatus_Saccharibacteria	0.128	0	0.06	0.172	0.234	0.11	0	0.057	0.111	0.106	0.057	0.172	0	0.18	0.064	0.106	0.121	0	0.06	0.051	0	0.052	0	0	0.051	0.05	0	0.058	0.058
Planctomycetes	0	0	0	0	0.058	0.055	0.052	0	0	0	0	0	0	0	0	0	0	0	0	0	0	0	0	0	0.051	0	0	0.058	0
Verrucomicrobia	0	0.222	0.417	1.207	0	0.495	0.259	1.765	4.345	1.484	0.454	0.229	0.3	1.621	0	0.846	0.242	0.193	0	0.257	0.056	0.57	1.85	2.026	0.309	0	2.126	0.467	0.576
Thermotogae	0.128	0	0	0.115	0	0.055	0.104	0	0	0	0.057	0	0	0	0	0	0	0	0	0	0.056	0.052	0.1	0	0	0	0	0	0
Cyanobacteria/Chloroplast	0.384	0.167	0.179	0.172	0	0.165	0.104	0	0.056	0.053	0.17	0.115	0.24	0	0.128	0.581	0.967	1.094	0.18	0.411	1.855	0.104	0.15	0.219	0.154	0	0.304	0.117	0.173
Woesearchaeota	0	0	0	0	0	0	0	0	0.056	0	0	0	0	0	0	0	0	0	0	0	0	0	0	0	0	0	0	0	0
Crenarchaeota	0.448	0.501	1.012	1.149	0.877	0.44	0.88	1.025	1.17	0.159	0.17	0.115	0.06	0	0.257	0.687	0.726	0.322	0.12	0.874	1.012	0.674	1.05	0.876	0.412	0.696	0.668	1.168	0.806
Thaumarchaeota	0	0	0	0	0	0	0	0	0	0	0	0	0	0	0	0	0	0	0	0	0	0.052	0	0	0	0	0	0	0

## Sheet: all.rdp.list.otu.over0.5.percen
Table S3. The taxonomic abundance profiles of the gut microbiomes at genus level.
Group	Control	Control	Control	Control	Control	Control	Control	Control	Fructose	Fructose	Fructose	Fructose	Fructose	Fructose	Fructose	M8	M8	M8	M8	M8	M8	M8	M9	M9	M9	M9	M9	M9	M9
Sample name	A1	A2	A3	A4	A5	A6	A7	A8	A9	A10	A11	A12	A13	A14	A15	A23	A24	A25	A26	A27	A28	A29	A30	A31	A32	A33	A34	A35	A36
Rubinisphaera	0	0	0	0	0.158	0	0	0	0	0	0	0	0	0	0	0	0	0	0	0	0	0	0	0	0	0	0	0	0
Anaerosalibacter	0	0.159	0	0	0	0	0	0	0	0	0	0	0	0	0	0	0	0	0	0	0	0	0	0	0	0	0	0	0
Lachnoanaerobaculum	0.175	0	0.327	0.48	0.475	0	0.277	0.46	0.147	0.123	0.152	0.275	0	0.135	0.129	0	0.465	0.465	0	0.117	0.264	0	0	0	0.111	0	0.299	0.144	0
Desulfocurvus	0	0	0.164	0	0	0	0	0	0	0	0	0	0	0	0	0	0	0	0	0	0	0	0	0	0	0	0	0	0.133
Corynebacterium	0	0	0	0	0	0	0	0	0	0	0	0.55	0.154	0	0	0	0	0	0	0	0	0	0	0	0	0	0	0	0
Olsenella	0	0.159	0.164	0	0	0.152	0	0	0.884	0.615	0.457	0	0.154	0.135	0	0.195	0	0	0	0	0	0.585	0.356	0.421	0.555	0	0.149	0	0.133
Proteiniphilum	0	0	0	0	0	0	0.139	0	0.147	0.123	0	0.275	0	0.135	0	0	0	0	0	0	0.088	0	0	0	0	0	0.149	0.144	0
Erysipelotrichaceae_incertae_sedis	0	0.159	0.164	0.16	0	0.152	0.139	0.153	2.946	1.23	0.609	0.688	0.617	0	0	0.389	0	0	0.422	0.235	0.264	0.585	0.949	0.702	0.222	0.141	0	0	0.133
Haloechinothrix	0	0	0	0	0	0	0	0	0	0	0	0	0	0	0	0	0	0	0	0	0	0.146	0.119	0.14	0	0	0	0.144	0
Lactobacillus	1.228	0.478	1.309	1.28	0.634	2.424	0.832	1.534	0.884	1.23	3.196	10.179	13.117	2.842	2.329	1.558	0.697	0.62	0.703	0.352	0.088	2.047	1.068	1.545	2.331	2.546	0.598	1.006	0
Dysgonomonas	0	0	0	0	0	0	0	0	0	0	0.152	0	0	0	0	0	0	0	0	0	0	0	0	0	0.111	0	0	0	0
Erysipelothrix	0	0.159	0	0	0	0	0	0	0	0	0	0	0	0	0	0	0	0	0	0	0	0	0	0	0	0	0	0	0.133
Lachnobacterium	0.175	0	0.327	0	0	0	0	0	0	0	0	0	0	0	0	0	0	0	0	0	0	0	0	0	0	0	0	0	0
Acidobacterium	0	0	0	0	0	0	0	0	0	0	0	0	0	0	0	0	0	0	0	0	0	0	0	0.281	0	0	0	0	0
Pelosinus	0	0.159	0	0	0	0	0	0	0	0	0	0	0	0	0	0	0	0	0	0.117	0	0	0	0	0	0	0	0	0
Roseburia	0	0	0.491	0	0.317	0.303	0	0	0	0	0	0	0.309	0	0.129	0.097	0	0	0	0.117	0.088	0	0	0	0	0	0	0.431	0.531
Petrimonas	0	0	0	0	0	0	0	0	0	0	0	0	0	0	0	0	0	0	0	0	0	0	0	0	0.111	0	0	0	0
Streptobacillus	0	0	0	0	0	0	0	0	0	0	0	0	0	0	0	0.292	0.697	0.31	0.141	0.469	0.176	0.146	0	0	0	0	0	0	0
Tannerella	0.175	0.159	0	0.16	0.158	0.152	0.277	0.153	0.442	0.369	0.457	0.138	0.309	0.135	0	0.195	0	0	0	0	0	0	0.237	0.421	0.111	0	0.299	0	0.133
Subdoligranulum	0	0	0	0.16	0.158	0	0	0	0	0	0	0.138	0	0	0	0	0	0	0	0	0	0	0	0	0	0	0	0.144	0
Escherichia/Shigella	0	0	0	0	0	0	0	0	0	0.123	0	0	0	0	0	0	0	0	0	0	0	0	0	0	0	0	0	0	0
Marvinbryantia	1.93	0.478	0.491	2.24	1.585	2.121	0.416	1.687	0.295	0.369	0.152	0.55	0.772	0.406	0.776	0.097	0.348	0.62	0.703	0.587	0	0.146	0.119	0.14	0.333	0.283	0.149	1.293	0.663
Methanobrevibacter	0.175	0	0	0	0.158	0.303	0	0.153	0.295	0.246	0.152	0	0	0	0.259	0.097	0.116	0.155	0	0.235	0.088	0.292	0.356	0	0	0.141	0	0	0.531
Rikenella	0	0	0	0	0	0.303	0.139	0	0.295	1.353	0	0.138	0.154	0	0.129	1.071	1.045	0.31	0.985	0.117	0.088	0.439	0.593	0.14	0	0	0	1.58	0
Cellulosibacter	0	0	0	0	0	0	0	0	0.147	0	0	0	0	0	0	0	0	0	0	0	0	0	0	0	0	0	0	0	0
Allisonella	0	0	0.164	0	0	0	0	0	0	0	0	0	0	0	0	0	0	0	0	0	0	0	0	0	0	0	0	0	0
Aquicella	0	0	0.164	0	0	0.152	0	0.153	0	0	0.304	0	0	0	0.129	0	0.116	0	0	0.117	0.088	0.146	0	0.14	0	0	0	0	0.133
Coraliomargarita	0	0	0	0	0	0	0	0	0	0	0	0	0	0	0	0.097	0	0	0	0	0	0	0	0	0	0	0	0	0
GpXIII	0	0	0	0	0	0.152	0	0	0	0	0	0	0	0	0	0	0	0	0	0	0	0	0	0	0	0	0	0	0
Telmatocola	0	0	0	0	0	0	0	0	0	0	0	0	0	0	0	0	0	0	0	0	0	0	0	0	0.111	0	0	0	0
Alkalitalea	0.351	0.159	0	0.16	0	0.152	0	0	0	0	0	0	0.154	0	0	0.097	0	0	0	0	0	0.292	0	0	0.333	0.283	0	0.287	0.265
Acetanaerobacterium	0	0	0	0	0	0.303	0	0	0	0	0	0.138	0.309	0	0.129	0	0	0.31	0.141	0	0	0.146	0	0	0	0	0	0.144	0
Caldicellulosiruptor	0	0	0	0	0	0	0	0	0	0	0	0	0	0	0	0	0	0	0	0	0	0	0	0.14	0	0	0	0	0
Gp5	0	0.159	0	0	0	0	0	0	0	0	0	0	0	0	0	0	0	0	0	0	0	0	0	0	0	0	0	0.144	0
Ureaplasma	0	0	0	0	0	0	0	0	0	0	0	0.55	0.309	0	0.906	0	0	0	0	0	0	0	0	0	0	0	0	0	0
Alistipes	21.754	13.694	5.892	10.4	11.252	5.152	11.234	11.35	12.077	19.557	22.374	18.845	13.58	11.637	26.779	4.09	4.413	0.465	9.142	5.399	0.441	2.047	9.371	12.36	10.322	12.871	10.314	10.345	17.772
Eilatimonas	0	0	0	0	0	0	0	0	0	0	0	0	0	0	0	0	0	0	0	0	0.088	0	0	0	0	0	0	0	0
Saccharibacteria_genera_incertae_sedis	0.351	0	0.164	0.48	0.634	0.303	0	0.153	0.295	0.246	0.152	0.413	0	0.406	0.129	0.195	0.232	0	0.141	0.117	0	0.146	0	0	0.111	0.141	0	0.144	0.133
Fluviicola	0	0	0	0	0	0	0	0	0	0	0	0	0.154	0	0	0	0	0	0	0	0	0	0	0	0	0	0	0	0
Anaerotruncus	0.351	0	0.327	0	0.158	0.455	0	0.307	0.147	0.123	0	0.413	0.154	0.135	0.129	0	0.116	0.62	0.703	0.117	0.264	0.146	0	0	0.222	0	0	0.431	0
Parasutterella	0.351	0.318	0.164	0.64	0.792	1.061	0.693	0.153	0.736	0.861	0.761	0.55	0.154	0.947	0	0.487	1.394	2.791	0.422	2.113	0.264	10.38	2.017	2.107	0.777	3.112	1.196	0.862	0.133
Paraeggerthella	0	0	0	0	0	0	0	0	0.147	0	0	0	0	0	0	0	0	0	0	0.117	0	0.146	0	0	0	0	0	0	0
Anaerofilum	0	0	0.164	0	0.317	0	0	0	0	0	0.152	0.138	0	0	0	0	0	0	0	0	0	0	0	0	0.222	0	0	0	0.133
Lawsonia	0.175	0	0.164	0	0.158	0.303	0	0	0	0.123	0	0.138	0	0.271	0	0.389	0.929	1.24	1.125	0.587	0.352	0.146	0.593	0.281	0.222	0.424	1.196	0.718	1.194
Paraprevotella	0.351	0.159	0	0.32	0.158	0	0	0	0.147	0	0.152	1.238	0.309	0.271	2.329	0.195	0.581	0.155	0.141	0	0	0	0.119	0.14	0	0.283	0	0	0
Coprobacter	2.281	3.981	2.455	3.04	0.951	2.273	3.467	2.147	3.093	2.337	3.196	3.164	5.71	3.789	1.423	0.682	0.348	0.775	2.25	2.23	0.088	4.678	1.423	2.388	0.888	4.95	4.783	1.149	1.326
Streptococcus	0	0	0	0	0	0	0	0	0	0	0	0	0	0	0	0	0	0	0.141	0	0	0	0.119	0.14	0	0	0	0	0
GpXI	0	0	0	0	0	0	0	0	0	0	0	0	0	0	0	0.195	0	0	0	0	0	0	0	0	0	0	0	0	0
Syntrophothermus	0	0	0	0	0	0	0	0	0	0	0	0	0	0	0	0	0	0	0	0	0	0.146	0.119	0	0	0	0	0	0
Alkaliphilus	0	0	0	0	0	0	0	0	0	0	0	0	0	0	0	0	0	0	0.141	0	0	0	0	0	0	0	0	0	0
Sporosarcina	0	0	0	0.16	0	0	0	0	0	0	0	0	0	0	0	0	0	0	0	0	0	0	0	0	0	0	0	0	0
Catenovulum	0	0	0	0	0	0	0	0	0	0	0	0	0	0	0	0	0	0	0	0	0	0	0	0	0.111	0	0	0	0
Fusibacter	0	0	0	0.16	0	0	0	0	0	0	0	0	0	0	0	0	0	0	0	0	0	0	0	0	0	0	0	0	0
Prolixibacter	0.175	0	0	0	0	0	0	0	0	0	0	0	0	0	0	0	0	0	0.141	0	0	0	0	0.14	0	0	0	0	0
Clostridium_sensu_stricto	0	0	0.164	0.16	0.951	0.455	1.803	1.074	0	0.123	0	0	0	0	0.129	0	0	0	0	0.117	0	0	0.119	0	0	0	0.149	0	0.133
Allobaculum	7.018	15.127	14.239	11.04	14.58	14.394	28.017	13.65	8.837	6.519	7.306	1.238	1.08	0.541	0	20.351	0.929	0.31	6.188	12.089	3.084	22.515	14.709	15.028	18.535	13.861	5.232	6.753	8.488
Thermicanus	0	0.159	0	0	0	0	0	0	0	0	0	0	0	0	0	0	0	0	0	0	0	0	0	0	0	0	0	0	0
Turicibacter	0	0.478	0.491	0	0.317	0.455	0.693	0.92	0.147	0.615	0.913	0.413	0.154	1.624	0	0	0	0	0	0	0	0	0	0	0	0	0	0.144	0.398
Fervidobacterium	0.351	0	0	0.32	0	0.152	0.277	0	0	0	0.152	0	0	0	0	0	0	0	0	0	0.088	0.146	0.237	0	0	0	0	0	0
Buchnera	0	0	0	0	0	0	0	0	0	0	0	0	0	0	0	0	0.116	0.155	0	0	0	0	0	0	0	0	0	0	0
Filibacter	0	0	0	0	0	0	0	0.153	0	0	0	0	0	0	0	0	0	0	0	0	0	0	0	0	0	0	0	0	0
Hespellia	0.526	0	0.491	0	0	0	0	0.153	0.147	0	0	0	0	0.406	0	0	0	0	0	0	0	0	0	0.14	0.555	0	0	0.144	0
Chlorarachniophyceae	0.175	0	0.164	0	0	0	0.139	0	0	0	0	0	0	0	0.129	0.292	0.929	1.085	0	0	0.793	0	0.119	0	0	0	0.149	0	0
Schleiferia	0	0	0	0	0	0	0	0	0	0	0	0	0	0.135	0	0	0	0	0	0	0	0	0	0	0.111	0	0	0	0
Desulfovibrio	0	0	0.491	0	0.475	0.152	0	0	0	0.492	0.152	0.138	0.617	0.135	0.259	0.389	0.348	1.86	0.844	0.235	0.264	0	0.356	0.421	0.555	0.141	0.448	1.149	0.398
Anaerovorax	0	0.159	0	0.16	0	0	0	0	0	0	0	0	0	0	0	0	0.116	0.155	0.141	0	0	0	0	0.14	0	0	0	0	0.133
Eggerthia	0	0	0	0	0	0	0	0	0.147	0	0	0.138	0	0	0.129	0	0	0	0	0	0	0	0	0	0.111	0	0	0	0.265
Clostridium_XI	0	0.159	0	0	0	0	0	0	0	0	0	1.238	0.154	0.812	0.129	0	0	0	0	0	0	0	0	0	0	0	0	0	0
Oligella	0	0	0	0	0	0	0	0	0	0	0	0.138	0	0	0	0	0	0	0	0	0	0	0	0	0	0	0	0	0
GpIIb	0.526	0	0	0	0	0	0	0	0	0	0	0.138	0.154	0	0	0.097	0	0	0.141	0.117	0	0.146	0	0.281	0.222	0	0.149	0.144	0.133
GpV	0	0	0.164	0	0	0	0	0	0	0	0	0	0	0	0	0	0	0	0	0	0	0	0	0	0	0	0	0	0.133
Acetitomaculum	0	0	0	0	0	0.152	0	0	0	0	0	0	0	0	0	0	0	0	0.141	0	0	0	0	0	0.222	0	0	0.144	0
Papillibacter	0	0	0	0	0.158	0	0.139	0	0	0	0	0	0	0	0.129	0.097	0.116	0	0	0	0	0	0	0	0.111	0	0	0	0.133
Lactonifactor	0.351	0.159	0	0	0.158	0	0.139	0	0	0	0.152	0	0	0	0	0.097	0	0.155	0	0.117	0.088	0	0	0	0.111	0	0	0.144	0
Bilophila	0.351	0	0	0.8	0.951	0.909	0.693	0.46	0.442	0.492	0.457	0.138	0.309	1.759	0	0.292	0.697	0.465	0.422	0.235	0	0.146	0.237	0.14	0.333	0.283	0.299	0.862	0.133
Hydrogenimonas	0	0	0	0	0	0	0	0	0	0	0	0	0	0	0	0.097	0	0.155	0	0	0.176	0	0	0	0	0	0	0	0
Bifidobacterium	0	0.159	0.327	0.16	0	0	0	0	1.915	1.599	0.913	0	0.309	0	0	0.292	0.465	1.395	0.281	0.117	0	0.585	0.119	0.281	0.555	0	0	0.144	0.133
Pyrolobus	0.526	0.318	0.327	0.48	0.158	0.455	0.555	0.46	0.442	0	0	0.138	0	0	0.129	0.195	0.232	0	0	0.469	0	0.585	0.474	0.281	0.333	0.141	0.448	0.718	0.663
Hydrotalea	5.263	7.166	10.638	6.88	8.082	9.697	5.548	7.209	6.038	5.166	8.98	6.602	5.401	7.848	6.727	17.137	21.022	34.264	7.736	11.033	47.753	6.433	6.287	8.006	4.661	3.253	5.68	7.759	7.427
Howardella	0.175	0	0	0	0	0	0	0	0	0	0	0	0.154	0	0	0	0	0	0	0	0	0	0	0	0	0	0	0.144	0
Peptococcus	0.175	0	0.164	0.32	0.158	0.303	0.139	0	0.147	0	0	0	0	0	0.388	0.097	0.348	0	0	0	0	0	0	0.14	0	0	0	0	0.133
Paludibacter	0	0	0	0	0	0	0.139	0	0	0	0	0	0	0	0	0	0	0	0	0	0	0	0	0	0	0	0	0	0
Acidilobus	0.175	0	0.164	0.32	0.317	0.152	0	0.153	0.147	0	0	0	0	0	0	0	0	0	0	0	0.088	0.146	0	0.14	0	0	0	0.144	0
Kordiimonas	0	0	0	0	0	0	0	0	0	0	0	0	0	0	0	0	0	0	0	0	0	0	0	0	0.111	0	0	0	0
Streptophyta	0.175	0	0	0	0	0	0	0	0	0	0	0	0	0	0	0	0	0	0	0	0	0	0	0	0	0	0	0	0
Marinilactibacillus	0.175	0	0	0	0	0	0	0	0	0	0	0	0	0	0	0	0	0	0	0.117	0	0	0	0	0	0	0	0	0
Faecalibacterium	0.175	0.159	0	0.16	0	0	0	0.153	0.147	0	0.152	0	0	0	0	0	0	0.31	0.141	0.117	0.088	0.292	0	0.14	0.111	0	0	0	0
Auritidibacter	0	0	0	0	0	0	0	0	0	0	0	0.138	0	0	0	0	0	0	0	0	0	0	0	0	0	0	0	0	0
Eggerthella	0	0.159	0	0	0	0	0	0	0	0	0	0	0	0	0	0	0	0	0.141	0	0	0	0	0	0	0	0.149	0	0
Gemmiger	0	0	0	0	0	0	0	0	0	0	0	0.138	0	0	0	0	0	0	0	0	0	0	0	0	0	0	0	0	0
Marispirillum	0	0.159	0	0	0	0	0	0	0	0	0	0	0	0	0.129	0	0	0.155	0	0	0.088	0.146	0	0	0	0	0	0	0
Clostridium_XlVb	0	0	0.655	0.16	0	0.152	0	0.307	0.295	0	0.152	0.413	0.154	0.135	0	0.097	0.348	0	0	0	0.088	0	0.119	0	0	0.141	0.149	0.287	0.531
Enterorhabdus	0	0.159	0.327	0	0.634	0	0.277	0.153	0	0.123	0.152	0	0.154	0.135	0	0.292	0	0.155	0	0	0	0	0	0	0.333	0	0	0	0
Vampirovibrio	0.175	0	0	0	0.158	0	0	0	0	0	0.457	0.138	0	0	0	0.292	0.232	0	0.281	0.117	0	0	0	0.14	0.111	0	0	0	0
Atopobium	0	0	0.164	0	0	0	0	0	0	0	0	0	0	0.135	0	0	0.116	0	0	0.117	0	0	0	0	0	0	0	0	0
Actinomyces	0	0	0.164	0	0	0.152	0.139	0.307	0	0.492	0	0	0	0	0	0	0	0.155	0.141	0.469	0	0.439	0	0.14	0.111	0.141	0	0	0.133
Catonella	0	0	0	0	0.317	0	0	0	0	0	0	0	0	0	0	0	0.116	0	0	0	0	0	0.119	0	0	0	0	0	0
Limibacter	0	0	0	0	0	0	0	0	0	0	0	0	0	0	0	0	0	0	0	0	0	0.146	0	0	0	0	0	0	0
Butyrivibrio	0.175	0	0.491	0	0.317	0.303	0.139	0	0.295	0	0.152	0	0.154	0.271	0.129	0	0.232	0.155	0	0	0	0	0.119	0	0	0.141	0	0.287	0.265
Wolinella	0	0	0	0.16	0	0.303	0	0.307	0	0.123	0	0	0	0.271	0	0.097	0	0.155	0.141	0.235	0	0	0	0	0.555	0.141	0	0	0.265
Garciella	0	0	0.164	0	0	0	0.139	0	0	0	0	0	0	0	0	0.097	0	0	0	0	0	0	0	0	0	0	0	0	0
Bibersteinia	0	0	0	0.32	0.158	0	0.139	0	0	0	0	0.138	0	0	0	0	0	0	0	0	0.088	0	0	0	0	0	0	0	0
Dorea	0.526	0	0.327	0	0	0.303	0.416	0.307	0.295	0	0.152	0.275	0	0.135	0.259	0	0.116	0	0.141	0	0	0	0.119	0	0.111	0	0	0	0.133
Nitrososphaera	0	0	0	0	0	0	0	0	0	0	0	0	0	0	0	0	0	0	0	0	0	0.146	0	0	0	0	0	0	0
Desulfomicrobium	0	0	0	0	0	0	0	0	0	0	0	0	0	0	0	0	0.116	0	0	0.117	0	0	0	0	0	0	0.149	0.144	0.133
Thermohydrogenium	0	0.159	0	0	0	0.455	0	0	0.147	0	0	0	0	0.406	0	0	0	0.155	0.141	0	0	0	0.237	0	0.111	0	0.299	0	0
Syntrophococcus	0	0	0.164	0	0	0	0	0	0.147	0	0	0	0	0.135	0	0	0	0.155	0	0	0	0.146	0	0	0.222	0	0	0	0.133
Fervidicella	0	0	0.164	0	0	0	0	0	0	0	0	0	0	0	0	0	0	0	0	0	0	0	0	0	0	0.141	0.149	0	0
Parabacteroides	3.684	3.822	2.946	2.08	3.328	3.333	5.27	5.368	1.178	5.166	2.74	3.164	6.019	2.3	1.682	4.382	2.555	1.55	3.376	4.812	1.145	2.778	1.898	1.685	0.777	3.112	1.046	1.006	0.796
Jonesia	0	0	0	0	0	0	0	0	0	0	0	0	0	0	0	0.292	0	0.155	0	0	0	0	0	0	0	0	0	0	0
Butyricicoccus	0	0	0.164	0	0.158	0	0.139	0	0.147	0	0.152	0	0	0	0	0	0	0.155	0	0.235	0	0	0.119	0.14	0.111	0.141	0	0.144	0.133
Thalassobaculum	0	0	0	0	0	0	0	0	0	0	0	0	0	0	0	0	0	0	0	0	0.088	0	0	0	0	0	0	0	0
Aminiphilus	0.175	0.318	0.164	0	0.158	0.455	0.277	0	0.884	0.123	0.152	0.138	0.154	0.406	0.517	0.097	0.232	0	0	0.117	0	0.146	0.356	0.562	0	0.283	0.149	0.287	0
Robinsoniella	0.526	0.318	0.327	0	0.317	0	0.277	0.46	0.589	0	0.913	0	0	0	0	0.779	0.232	0.93	0.281	0.235	0.088	0.146	0.237	0.14	0.111	0	0.299	0.144	0.133
Mucispirillum	0	0	0	0	0.317	0	0	0	0	0	0	1.788	0.617	2.706	0.517	0.876	4.181	0.775	2.532	0.704	6.256	0	1.542	0.14	1.887	0	2.691	2.73	0.531
Helicobacter	2.807	1.592	5.892	4	12.52	8.939	0.416	6.748	1.767	8.979	2.74	8.391	10.031	17.05	4.916	8.277	18.002	7.442	17.581	6.455	13.921	1.17	19.336	5.618	21.976	2.687	16.143	20.833	15.385
Natranaerovirga	0	0	0	0	0	0	0	0	0	0	0	0	0	0	0	0.097	0.116	0.155	0	0	0	0	0	0	0	0	0	0	0.133
Denitratisoma	0	0	0	0.16	0	0	0	0	0	0	0	0	0	0	0	0	0	0	0	0	0	0.146	0	0	0	0	0	0	0
Akkermansia	0	0.637	1.146	3.36	0	1.364	0.693	4.755	11.193	3.444	1.218	0.55	0.772	3.654	0	1.461	0.465	0.465	0	0.587	0.088	1.608	4.27	5.197	0.666	0	5.232	1.149	1.326
Ruminococcus	0	0.159	0	0.16	0	0.606	0.277	0	0	0	0.152	0.138	0	0	0	0.097	0	0	0.281	0.117	0.176	0	0.237	0.562	0.111	0	0.448	0.862	1.061
Johnsonella	0	0.318	0.164	0.32	0	0	0	0.307	0.147	0	0	0.138	0	0.271	0.259	0.097	0.116	0	0	0	0	0	0	0	0.222	0	0.149	0.431	0.133
Alloprevotella	0.877	0.955	0.164	1.76	0.317	0.909	0.139	0.613	0.884	0.984	0.913	7.29	2.469	5.142	7.503	0.292	1.51	0.465	0.563	0.587	0	1.17	0.593	0.421	0.111	0.566	0.598	0.287	0
Methanolinea	0	0	0	0	0	0	0	0	0	0	0	0	0	0	0	0.097	0.348	0.31	0	0	0.176	0	0	0	0	0	0	0	0
Anaerosinus	0	0	0	0	0	0	0	0	0	0	0	0	0	0	0	0	0	0	0	0	0.088	0	0	0	0	0	0	0	0
Anaeroplasma	0	0	0	0.96	0.317	0.152	0	0.46	0.442	0	0.152	0	0	0	5.175	4.966	7.666	0	0.985	0.235	0	0	0.119	0	0	0	0.448	0.144	0.133
Haloplasma	0	0	0	0	0	0	0	0	0	0	0	0	0	0	0	0	0	0	0	0	0	0	0.119	0	0	0	0	0.144	0
Abiotrophia	0.702	1.115	1.964	0.64	1.109	0.909	0.277	0.46	0.884	1.476	1.37	1.1	0.926	0.812	1.811	1.071	1.626	2.481	1.406	1.174	2.996	0.585	0.949	0.562	0.666	0.566	0.747	0.575	0.663
Coprococcus	0.175	0.159	0.164	0.64	0.317	0	0	0	0.736	0.123	0.152	0.275	0	0.947	0	0.292	0.116	0.31	0.141	0	0.176	0	0.237	0.14	0.222	0.141	0.299	0.144	0
Ruminococcus2	0.702	0.318	0.491	0.64	0.475	1.061	0.139	0.613	0.884	0.861	0.457	0	0.309	0.677	0.129	0.389	0.465	0.465	0.281	0.352	0.088	0	0.593	0.14	0.333	0.141	0.149	0.144	0.398
Sarcina	0	0	0	0	0	0.152	0	0.613	0	0	0	0	0	0	0	0	0	0	0	0	0	0	0	0	0	0	0.299	0	0
Hallella	0.175	0	0	0	0	0	0	0.153	0	0.123	0	0	0.154	0	0.388	0.487	0.348	0	0.281	0.235	0	0	0.119	0.14	0.111	0	0	0.144	0.133
Pseudobutyrivibrio	0.702	0	0	0	0	0	0	0.153	0	0	0	0	0.154	0.271	0	0	0.116	0.155	0.422	0.117	0	0	0	0	0	0	0	0	0
Lactococcus	0	0.159	0	0	0	0	0	0	0	0	0	0	0	0	0	0	0	0	0	0	0	0	0	0	0	0	0	0	0
Slackia	0	0.159	0	0	0.634	0.152	0	0	0.295	0.246	0.304	0.138	0	0	0	0	0	0	0	0	0	0.146	0.474	0.14	0.111	0	0	0	0
Coprobacillus	0.526	0.159	0.327	0	0.158	0.152	0.277	0.153	0.147	0	0	0	0	0	0	0.195	0.116	0	0	0.117	0.088	0	0	0	0.111	0.141	0	0.144	0
Anaerophaga	0	0	0.327	0.16	0	0.152	0	0	0	0	0	0	0	0	0	0	0	0	0	0.117	0	0	0	0	0	0	0	0	0
Clostridium_III	0	0	0	0	0	0	0	0	0	0	0	0.138	0	0	0	0	0	0	0	0	0	0	0	0	0	0	0	0	0.133
Odoribacter	2.982	3.344	2.455	4	0.634	1.212	3.19	2.147	4.271	5.658	5.023	0.688	1.08	1.083	0.776	0.195	0.581	0.155	0.281	0.352	0.088	0.146	2.372	3.371	2.109	4.668	3.288	2.874	3.581
Fusicatenibacter	0.351	0	0	0	0.475	0.303	0.277	0.153	0	0.123	0	0.138	0.154	0	0.129	0.097	0	0.155	0	0	0	0	0.119	0	0	0	0.149	0.144	0.398
Ethanoligenens	0	0	0	0	0.158	0	0	0	0	0	0	0	0	0	0	0	0	0	0	0	0	0	0	0	0	0	0	0	0
Anaerosporobacter	0.175	0	0.164	0	0.158	0.152	0.139	0	0	0	0	0.138	0	0	0	0	0	0	0	0	0	0	0	0.14	0	0	0	0.144	0
Eubacterium	0.175	0.318	0.327	0	0	0	0	0.153	0.147	0.246	0	0	0	0.135	0	0	0.116	0	0	0	0	0	0	0	0	0	0	0.144	0.133
Eisenbergiella	2.982	0.637	2.291	1.92	1.585	1.667	1.248	1.687	2.946	0.861	0.761	1.651	0.463	2.3	1.294	0.974	1.394	2.481	1.125	1.878	0.264	0.292	1.542	0.983	2.109	0.141	1.196	2.011	1.592
Phocaeicola	0	0	0	0.16	0	0	0	0	0	0	0	0	0	0	0.129	0	0	0	0	0	0	0.146	0	0	0	0	0	0	0
Ignavibacterium	0	0	0	0	0	0	0.139	0	0	0	0	0	0	0	0	0	0	0	0.281	0.117	0	0	0	0.14	0	0	0	0	0
Clostridium_IV	0.526	0.318	0.655	0.16	0.158	0.152	0.277	0.307	0.736	0.615	0.304	0.413	0.463	0.406	0.776	0.097	0.116	0.31	0.141	0.235	0	0	0	0.281	0.444	0.141	0	0	1.459
Parvibacter	0	0	0	0	0	0	0	0	0	0	0.152	0	0	0	0	0	0	0	0	0	0	0	0	0	0	0	0	0	0
Moryella	0	0	0	0	0.158	0	0	0	0	0	0	0	0	0	0	0	0	0	0	0.117	0	0	0.119	0	0	0	0	0	0
Falsibacillus	0	0	0	0	0	0	0	0	0	0	0	0.138	0	0	0	0	0	0	0	0	0	0	0	0	0	0	0	0	0
Oscillibacter	1.228	0	1.637	1.28	1.426	0.606	0.277	1.074	1.325	0.615	0.609	0.55	0.926	0.947	1.552	0	1.161	0.62	0.563	1.056	0	0	0.237	0.14	0.999	0.141	0.299	1.868	1.194
Clostridium_XlVa	6.491	1.592	4.91	4.64	6.656	3.03	3.467	6.748	5.007	1.476	2.283	2.889	0.772	4.195	2.329	1.461	3.252	2.171	4.641	2.113	1.057	0.146	2.135	2.107	2.775	0.99	3.438	5.747	1.857
Anaerorhabdus	0	0	0	0	0	0	0	0	0.147	0	0	0	0	0	0	0	0	0	0	0	0	0	0	0	0	0	0	0	0
Proteiniborus	0	0	0	0	0	0	0	0	0	0	0	0	0	0	0	0	0	0	0	0	0	0	0	0.14	0	0	0	0	0
Intestinimonas	0.877	0.478	0.327	0.48	0.158	0.455	0.277	0.307	0.147	0.246	0.761	0.55	0.309	0.271	0.517	0.389	0.116	0.31	0.281	0	0	0	0	0.14	0.222	0	0.149	0	0.398
Parasporobacterium	0.175	0	0	0	0.158	0	0	0.153	0	0	0	0	0	0	0	0	0	0	0	0	0	0	0	0	0	0	0	0	0
Bacteroides	8.246	8.599	4.746	6.08	2.853	2.879	2.635	1.38	2.062	3.936	2.74	0.963	1.389	0.406	8.409	5.453	2.323	1.395	3.376	3.756	1.145	3.947	2.491	5.197	1.332	2.122	3.139	2.155	3.714
Mycoplasma	0	0	0	0	0	0	0.139	0	0	0	0	0	0	0	0.129	0	0	0	0	0	0	0	0	0	0	0	0.149	0	0.133
Syntrophomonas	0	0	0	0	0	0	0	0	0	0	0	0	0	0	0	0	0.116	0	0	0	0	0	0	0	0	0	0	0	0
Pseudoramibacter	0.877	0.478	1.637	1.44	0.792	0.606	0.693	0.46	1.031	0.123	0.304	0.138	0	0.271	0	0.097	0.465	1.085	1.547	0.704	0.441	1.608	0.593	0.421	0.777	0.141	0.897	1.006	1.194
Sutterella	0	0	0	0	0	0.152	0	0	0.147	0.246	0.152	0.413	0	0.271	0.259	0.097	0.116	0.155	0	0.469	0	1.17	0.119	0.14	0.333	0.283	0	0	0.133
Terrimonas	0	0	0	0.16	0.158	0	0	0	0	0	0	0	0	0	0	0	0	0	0	0	0.088	0.146	0.119	0	0	0	0	0	0
Acholeplasma	0	0	0	0	0	0	0	0	0	0	0	0	0	0	0.259	0	0	0	0	0	0	0	0	0	0	0	0	0	0
Porphyromonas	0	0	0.164	0	0	0	0	0	0	0	0	0	0	0	0	0	0	0	0	0	0	0	0	0	0	0	0	0	0
Isosphaera	0	0	0	0	0	0	0.139	0	0	0	0	0	0	0	0	0	0	0	0	0	0	0	0	0	0	0	0	0	0
Collinsella	0	0.159	0	0	0	0	0	0	0	0.123	0	0	0	0	0	0	0.116	0	0	0	0	0	0	0	0	0	0	0	0
Gordonibacter	0.351	0	0	0	0	0	0	0	0	0	0	0	0	0	0	0	0	0	0	0	0	0	0	0	0	0	0	0	0
Rhodopseudomonas	0.351	0.318	1.146	0.32	0.317	1.667	0.277	1.074	0.147	1.107	0.152	0.55	0.154	0.406	0.388	0.389	1.045	2.171	0.703	0.939	1.762	0.585	0.712	0.281	0.444	0.283	0.747	0.144	0.663
Maritalea	0	0	0	0	0	0	0	0	0	0	0	0	0	0	0	0	0	0	0	0	0.176	0	0	0	0	0	0	0	0
Butyricimonas	0.877	1.752	1.309	1.6	0.317	1.061	0.832	0.767	1.325	0.861	1.065	0.138	0	0	0.129	0	0.116	0	0.141	0.352	0	0.146	1.661	0.702	0.999	1.839	0.598	0.718	1.857
Kineosphaera	0	0	0	0	0.158	0	0	0	0	0	0	0	0	0	0	0	0	0	0	0	0	0	0	0	0	0	0	0	0.133
Candidatus_Carsonella	0.702	1.752	3.273	2.72	4.437	4.091	2.08	2.147	2.946	0.492	0.457	0.825	0.463	0.812	0.776	2.434	4.181	6.357	1.125	16.08	10.749	1.023	2.966	4.354	1.221	1.98	3.438	2.73	3.714
Pediococcus	0	0	0	0	0	0	0	0	0	0	0	0	0.154	0.135	0	0	0	0	0	0	0	0	0	0	0	0	0	0	0
Lachnospiracea_incertae_sedis	3.684	0.637	2.619	3.04	2.694	0.909	0.832	1.84	0.736	0.246	1.37	0.413	0.309	1.894	0.129	0.779	1.626	0.465	1.406	0.235	0.088	0.292	0.474	0.421	0.999	0.141	0.747	0.144	0.265
Lewinella	0	0	0	0	0	0	0	0	0	0	0	0	0	0	0	0	0	0	0	0	0	0.146	0	0	0	0	0	0	0
Blautia	0.526	0.159	0.327	0.16	0.317	0.303	0.139	0.46	0	0.246	0.152	0.55	0.309	0.271	0.129	0.097	0.116	0.31	0.281	0.117	0.176	0	0	0.14	0.333	0	0	0.144	0.398
Pseudoflavonifractor	0.351	0.478	0.655	1.12	0.158	0.606	0.693	0.767	0.295	0.246	0.152	0.138	0.154	0.812	0.906	0.097	0	0.155	0.141	0.587	0	0	0.119	0.14	0.333	0	0.299	0.431	0.265
Anaerobacterium	0	0	0.164	0	0	0	0	0	0	0	0	0	0	0	0.129	0	0	0	0	0	0	0	0	0	0	0	0	0	0
Methanosphaera	0	0	0	0	0	0	0	0	0	0	0	0	0	0	0	0	0	0	0	0	0	0	0	0.281	0	0	0	0	0
Shuttleworthia	0	0	0	0.32	0	0	0	0	0.147	0	0	0.275	0.154	0	0	0	0	0	0	0	0	0	0	0	0	0	0	0	0
Euglenida	0	0	0	0	0	0	0	0	0	0	0	0	0	0	0.129	0.292	0	0	0	0	0.441	0	0	0	0	0	0	0	0
Lachnospira	0	0	0	0	0	0	0	0	0	0	0.152	0	0	0	0	0	0	0	0	0	0	0	0	0	0	0	0	0	0
Anaerostipes	0.175	0.318	0.655	0.16	0.792	0.606	0.277	0.153	0.736	0.246	0.304	0.138	0.309	0.812	0.388	0.487	0.348	0.155	0.281	0	0.264	0	0.237	0	0.111	0.141	0	0	0.133
Terasakiella	0	0	0	0	0	0	0	0	0	0	0	0	0	0	0	0	0	0.93	0	0.117	0.264	0.292	0	0	0	0	0	0	0
Sneathia	0	0	0	0	0	0	0.139	0	0	0	0	0	0.154	0	0.129	0	0	0	0	0.117	0	0.146	0	0	0	0	0	0	0
Anaerospora	0	0	0	0	0	0	0	0	0	0	0	0	0	0	0	0	0	0	0	0	0	0.146	0	0.14	0	0	0	0	0
Sporobacter	0	0	0.327	0.16	0	0.152	0	0.153	0	0	0	0.413	0	0	0	0.097	0.116	0.155	0	0	0	0	0.119	0	0	0	0.299	0.144	0.133
Oxobacter	0	0	0	0	0.158	0	0	0	0	0	0	0	0	0	0	0	0.116	0	0	0	0	0	0	0.14	0	0	0	0	0
Prevotella	1.053	0.955	0.818	0.32	0.317	1.212	0.693	1.074	0.295	1.722	0.304	0.688	1.543	1.218	3.622	6.719	3.833	0.775	7.032	1.174	0.617	0.146	0.474	1.966	0.999	1.273	1.046	0.431	2.387
Anaerosphaera	0	0	0	0	0	0	0	0	0	0	0	0	0	0	0	0	0	0	0	0.117	0	0	0	0	0	0	0	0	0
Hydrogenoanaerobacterium	0.175	0.318	0	0.16	0.317	0.152	0	0.153	0	0.123	0.152	0	0	0	0.129	0	0.116	0	0.141	0.235	0	0	0.119	0	0	0.141	0	0	0.133
Oribacterium	0	0	0	0	0.317	0	0	0	0	0	0	0	0	0	0	0	0	0	0.281	0	0	0	0.119	0	0	0	0	0	0
Flavonifractor	0.351	0.159	0.164	0.32	0.158	0.152	0.139	0.92	0.295	0	0.304	0	0.309	0.271	0.388	0	0.232	0	0.141	0.117	0	0	0.237	0	0.222	0	0	0	0.265
Weissella	0	0	0.164	0	0	0	0	0	0	0	0	0	0	0	0	0	0	0	0	0	0	0	0	0	0	0	0	0	0
Sporobacterium	0	0	0	0	0	0	0	0	0	0	0	0	0	0	0	0.097	0	0	0	0	0	0	0	0	0	0	0	0	0
Barnesiella	8.07	21.497	10.966	12	7.607	14.091	14.702	10.123	11.782	13.899	17.96	13.618	23.302	12.179	7.115	4.479	1.858	13.488	12.94	13.732	1.586	26.608	10.676	15.449	10.1	33.098	18.685	11.207	8.753
Xylanibacter	0.175	0.159	0.327	0.96	0	0.152	0.139	0.307	0	0	0	0.275	0	0.541	1.035	0.195	0.116	0	0.563	0.117	0	0.146	0.119	0.14	0.111	0.707	0	0.144	0.133
Mahella	0	0	0	0	0.158	0	0.277	0	0	0.123	0	0	0	0	0	0	0	0	0	0	0	0	0	0	0	0.283	0	0	0
Parasegetibacter	0	0	0	0.16	0	0	0	0.307	0	0	0.152	0	0	0	0	0	0	0.155	0	0	0	0	0	0	0	0	0	0	0
Clostridium_XVIII	0	0.318	0	0	0.158	0.152	0.555	0.153	0.295	0.123	0.152	0	0.309	0	0.647	0	0	0	0	0	0	0	0	0	0.111	0.141	0.149	0.144	0.133

## Sheet: otu_rare.complete.final.format.
Table S4. The taxonomic abundance profiles of the gut microbiomes at species level identified with Kraken2.
Group	Control	Control	Control	Control	Control	Control	Control	Fructose	Fructose	Fructose	Fructose	Fructose	Fructose	Fructose	Fructose	M8	M8	M8	M8	M8	M8	M8	M9	M9	M9	M9	M9	M9	M9
Sample name	A1	A3	A4	A5	A6	A7	A8	A10	A11	A12	A13	A14	A15	A2	A9	A23	A24	A25	A26	A27	A28	A29	A30	A31	A32	A33	A34	A35	A36
Lactococcus_piscium	1.42754e-05	1.97659e-05	2.19622e-06	4.39243e-06	3.29432e-06	4.39243e-06	3.29432e-06	3.29432e-06	0	4.39243e-06	3.29432e-06	2.19622e-06	6.58865e-06	7.68676e-06	5.49054e-06	8.78487e-06	1.09811e-05	0	1.09811e-06	4.39243e-06	1.97659e-05	0	1.09811e-05	0	6.58865e-06	2.19622e-06	4.39243e-06	7.68676e-06	4.39243e-06
Paracoccus_sp._Arc7.R13	6.58865e-06	2.19622e-06	2.19622e-06	8.78487e-06	1.09811e-06	0	3.29432e-06	1.09811e-06	2.19622e-06	4.39243e-06	6.58865e-06	3.29432e-06	3.29432e-06	2.19622e-06	3.29432e-06	1.09811e-06	8.78487e-06	0	2.19622e-06	1.09811e-06	4.39243e-06	2.19622e-06	0	1.09811e-06	2.19622e-06	0	3.29432e-06	6.58865e-06	3.29432e-06
Psychromicrobium_lacuslunae	3.29432e-06	2.19622e-06	1.09811e-06	2.19622e-06	2.19622e-06	0	0	0	0	1.09811e-06	0	1.09811e-06	0	0	0	0	1.20792e-05	3.29432e-06	0	6.58865e-06	4.83168e-05	1.09811e-06	0	2.19622e-06	1.09811e-06	3.29432e-06	1.09811e-06	2.19622e-06	2.19622e-06
Clostridium_estertheticum	2.19622e-05	1.42754e-05	8.78487e-06	1.53735e-05	1.09811e-05	1.75697e-05	4.39243e-06	5.49054e-06	6.58865e-06	2.08641e-05	4.39243e-06	1.20792e-05	8.78487e-06	3.29432e-06	7.68676e-06	1.20792e-05	4.83168e-05	8.78487e-06	1.31773e-05	1.53735e-05	6.69846e-05	6.58865e-06	2.08641e-05	2.19622e-05	2.08641e-05	3.29432e-06	1.64716e-05	2.19622e-05	4.063e-05
Methanothermobacter_marburgensis	0	0	0	2.19622e-06	0	0	0	0	0	0	0	0	0	0	0	1.09811e-06	1.42754e-05	4.39243e-06	5.49054e-06	2.19622e-06	1.64716e-05	0	4.39243e-06	5.49054e-06	2.19622e-06	1.09811e-06	3.29432e-06	7.68676e-06	9.88297e-06
Leptospira_mayottensis	1.09811e-06	2.19622e-06	2.19622e-06	0	0	0	0	0	0	0	0	1.09811e-06	0	0	0	0	1.09811e-06	0	1.09811e-06	0	0	0	0	0	2.19622e-06	0	1.09811e-06	2.19622e-06	3.29432e-06
Planctomycetes_bacterium_Pan153	2.19622e-06	5.49054e-06	0	2.30603e-05	1.09811e-05	1.31773e-05	1.97659e-05	1.20792e-05	1.86678e-05	1.42754e-05	1.31773e-05	6.58865e-06	1.42754e-05	6.58865e-06	6.58865e-06	0	1.09811e-06	7.68676e-06	6.58865e-06	8.78487e-06	1.09811e-06	6.58865e-06	1.53735e-05	1.53735e-05	1.09811e-05	3.29432e-06	4.39243e-06	6.58865e-06	1.42754e-05
Planctomycetes_bacterium_K23_9	1.09811e-06	7.68676e-06	2.19622e-06	1.09811e-06	1.09811e-06	0	0	0	0	0	4.39243e-06	1.09811e-06	0	0	0	0	3.29432e-06	0	0	0	2.19622e-06	0	0	0	0	0	2.19622e-06	0	0
Rhodoferax_antarcticus	1.64716e-05	6.58865e-06	3.29432e-06	4.39243e-06	4.39243e-06	0	1.09811e-06	4.39243e-06	3.29432e-06	5.49054e-06	1.09811e-06	6.58865e-06	1.09811e-05	3.29432e-06	3.29432e-06	4.39243e-06	9.88297e-06	1.09811e-05	3.29432e-06	1.09811e-06	6.58865e-06	6.58865e-06	2.19622e-06	2.19622e-06	1.09811e-06	1.09811e-06	2.19622e-06	2.19622e-06	2.19622e-06
Nocardioides_sp._JS614	1.09811e-06	0	4.39243e-06	3.29432e-06	3.29432e-06	0	4.39243e-06	4.39243e-06	1.09811e-06	3.62376e-05	7.68676e-06	1.75697e-05	3.95319e-05	1.09811e-06	2.19622e-06	2.19622e-06	1.64716e-05	1.09811e-06	2.19622e-06	0	0	0	2.19622e-06	0	0	0	4.39243e-06	7.68676e-06	2.19622e-06
Paenibacillus_sp._FSL_H7.0357	1.09811e-05	1.53735e-05	8.78487e-06	2.85508e-05	1.42754e-05	7.68676e-06	1.31773e-05	7.68676e-06	2.19622e-06	1.31773e-05	6.58865e-06	4.39243e-06	9.88297e-06	4.39243e-06	4.39243e-06	7.68676e-06	1.53735e-05	1.42754e-05	8.78487e-06	1.53735e-05	4.063e-05	2.19622e-06	1.09811e-06	3.29432e-06	1.09811e-05	2.19622e-06	5.49054e-06	6.58865e-06	2.30603e-05
Lactobacillus_fuchuensis	0	0	0	0	0	0	0	0	0	1.09811e-06	0	0	1.09811e-06	1.09811e-06	0	1.09811e-06	2.19622e-06	4.39243e-06	0	1.09811e-06	3.29432e-06	2.19622e-06	0	0	0	0	0	0	0
Blattabacterium_clevelandi	1.75697e-05	9.88297e-06	1.86678e-05	2.52565e-05	4.39243e-06	1.75697e-05	1.97659e-05	0	0	0	0	3.29432e-06	7.68676e-06	1.86678e-05	0	1.97659e-05	2.08641e-05	0	7.68676e-06	2.19622e-06	2.52565e-05	1.09811e-06	2.19622e-06	9.88297e-06	0	0	4.39243e-06	4.39243e-06	1.20792e-05
Streptomyces_sp._QMT.28	2.19622e-06	1.09811e-06	1.09811e-06	2.19622e-06	1.09811e-06	1.09811e-06	0	0	1.09811e-06	1.09811e-06	0	0	0	0	1.09811e-06	0	2.19622e-06	0	1.09811e-06	1.09811e-06	0	0	0	0	1.09811e-06	0	1.09811e-06	0	1.09811e-06
Methanocella_paludicola	0	0	0	1.09811e-06	1.09811e-06	0	0	0	1.09811e-06	1.09811e-06	0	0	0	0	0	0	0	1.09811e-06	0	0	0	0	1.09811e-06	0	0	0	0	2.19622e-06	0
Parascardovia_denticolens	4.39243e-06	2.19622e-06	4.39243e-06	1.75697e-05	1.09811e-05	2.19622e-06	3.29432e-06	2.19622e-06	1.09811e-06	4.39243e-06	3.29432e-06	0	2.19622e-06	0	4.39243e-06	1.09811e-06	6.58865e-06	8.78487e-06	3.29432e-06	1.09811e-06	8.78487e-06	0	1.09811e-06	1.09811e-06	4.39243e-06	1.09811e-06	1.09811e-06	6.58865e-06	3.29432e-06
Enterococcus_gilvus	0	1.09811e-06	3.29432e-06	0	2.19622e-06	2.19622e-06	0	1.09811e-06	0	1.09811e-06	0	1.09811e-06	0	0	3.29432e-06	0	6.58865e-06	0	1.09811e-06	0	2.19622e-06	0	0	1.09811e-06	2.19622e-06	0	1.09811e-06	2.19622e-06	0
Shewanella_sp._WE21	0	0	0	0	0	0	0	1.09811e-06	0	0	0	0	2.19622e-06	0	0	0	0	0	0	0	0	0	0	1.09811e-06	0	0	0	0	1.09811e-06
Phaeobacter_porticola	2.19622e-06	2.19622e-06	0	0	0	0	0	0	0	1.09811e-06	0	0	0	1.09811e-06	1.09811e-06	0	0	0	0	1.09811e-06	0	0	1.09811e-06	0	0	0	4.39243e-06	0	1.09811e-06
Mycolicibacter_hiberniae	1.09811e-06	2.19622e-06	0	0	0	0	0	1.09811e-06	0	0	0	0	2.19622e-06	0	0	1.09811e-06	3.29432e-06	0	2.19622e-06	0	1.09811e-06	0	0	0	0	0	0	1.09811e-06	0
Synechococcus_sp._PCC_8807	0	1.09811e-06	0	0	0	0	0	0	0	0	0	0	0	0	0	0	0	0	0	0	0	0	0	0	0	0	0	0	0
Thermoanaerobacter_ethanolicus	1.09811e-06	0	0	1.09811e-06	4.39243e-06	4.39243e-06	7.68676e-06	0	0	0	0	0	1.09811e-06	0	0	8.78487e-06	3.95319e-05	0	8.78487e-06	2.19622e-06	0	0	4.39243e-06	4.39243e-06	7.68676e-06	1.09811e-06	6.58865e-06	0	4.39243e-06
Corallococcus_coralloides	4.28262e-05	3.18451e-05	3.73357e-05	4.17281e-05	5.38073e-05	7.46714e-05	9.66335e-05	2.63546e-05	6.69846e-05	6.58865e-05	6.14941e-05	5.0513e-05	5.16111e-05	7.46714e-05	2.52565e-05	3.29432e-05	6.58865e-05	1.86678e-05	6.58865e-05	4.72187e-05	3.51395e-05	2.52565e-05	5.60035e-05	3.95319e-05	5.38073e-05	7.90638e-05	9.33392e-05	8.78487e-05	0.000101026
Pseudomonas_sp._LTJR.52	0	0	1.09811e-06	0	0	1.09811e-06	1.09811e-06	1.09811e-06	1.09811e-06	2.19622e-06	3.29432e-06	4.39243e-06	1.09811e-06	0	1.09811e-06	1.09811e-06	2.19622e-06	0	3.29432e-06	1.09811e-06	5.49054e-06	0	0	1.09811e-06	2.19622e-06	2.19622e-06	1.09811e-06	7.68676e-06	1.09811e-06
Allofrancisella_guangzhouensis	2.19622e-06	3.29432e-06	3.29432e-06	3.29432e-06	4.39243e-06	5.49054e-06	3.29432e-06	0	0	4.39243e-06	0	6.58865e-06	4.39243e-06	2.19622e-06	1.09811e-06	0	4.39243e-06	0	2.19622e-06	0	0	0	3.29432e-06	0	2.19622e-06	0	7.68676e-06	9.88297e-06	4.39243e-06
Streptomyces_rochei	4.39243e-06	4.39243e-06	1.75697e-05	0	0	0	1.09811e-06	1.09811e-06	3.29432e-06	4.39243e-06	4.39243e-06	1.09811e-06	3.29432e-06	0	0	2.19622e-06	9.88297e-06	5.49054e-06	1.09811e-06	1.09811e-06	2.19622e-06	0	0	0	1.09811e-06	0	0	0	0
Acidovorax_citrulli	5.49054e-06	4.39243e-06	4.39243e-06	4.39243e-06	2.19622e-06	0	1.09811e-06	8.78487e-06	4.39243e-06	8.78487e-06	3.29432e-06	5.49054e-06	5.49054e-06	0	2.19622e-06	0	4.39243e-06	1.09811e-06	3.29432e-06	0	6.58865e-06	0	2.19622e-06	2.19622e-06	3.29432e-06	0	3.29432e-06	4.39243e-06	4.39243e-06
Picornavirales_Bu.3	0	0	0	0	0	0	0	0	0	0	0	0	0	0	0	0	0	0	0	0	0	0	0	0	0	0	0	0	0
Thermoactinomyces_vulgaris	8.78487e-06	5.49054e-06	3.29432e-06	6.58865e-06	4.39243e-06	3.29432e-06	3.29432e-06	3.29432e-06	7.68676e-06	4.39243e-06	2.19622e-06	5.49054e-06	1.09811e-06	4.39243e-06	1.09811e-06	6.58865e-06	1.31773e-05	5.49054e-06	1.75697e-05	6.58865e-06	5.49054e-06	0	5.49054e-06	4.39243e-06	8.78487e-06	3.29432e-06	9.88297e-06	8.78487e-06	3.29432e-06
Pectobacterium_odoriferum	0	3.29432e-06	0	0	3.29432e-06	0	0	0	0	1.09811e-06	1.09811e-06	4.39243e-06	0	0	2.19622e-06	3.29432e-06	0	0	0	0	0	1.09811e-06	0	1.09811e-06	1.09811e-06	0	0	0	0
Hydrogenobaculum_sp._Y04AAS1	2.19622e-06	0	5.49054e-06	0	0	2.19622e-06	0	0	0	0	0	2.19622e-06	0	0	0	0	0	2.19622e-06	1.09811e-06	2.19622e-06	0	0	0	0	0	0	1.09811e-06	0	0
Altererythrobacter_sp._NS1	0	2.19622e-06	1.09811e-06	1.09811e-06	0	1.09811e-06	1.09811e-06	2.19622e-06	0	0	0	2.19622e-06	0	1.09811e-06	4.39243e-06	0	4.39243e-06	0	0	0	0	1.09811e-06	0	1.09811e-06	0	2.19622e-06	0	0	3.29432e-06
Zobellella_denitrificans	2.96489e-05	1.64716e-05	7.68676e-06	1.64716e-05	7.68676e-06	9.88297e-06	9.88297e-06	8.78487e-06	1.75697e-05	1.64716e-05	8.78487e-06	7.68676e-06	1.20792e-05	5.49054e-06	6.58865e-06	3.29432e-06	2.08641e-05	1.09811e-06	1.42754e-05	3.29432e-06	5.49054e-06	0	5.49054e-06	7.68676e-06	1.42754e-05	1.09811e-06	7.68676e-06	1.31773e-05	9.88297e-06
Rickettsia_helvetica	0	0	0	0	0	0	0	0	0	6.58865e-06	1.09811e-06	5.49054e-06	0	0	0	0	0	0	0	0	0	0	7.68676e-06	0	1.09811e-06	2.19622e-06	3.29432e-06	3.29432e-06	3.29432e-06
haloarchaeon_3A1.DGR	1.09811e-06	1.09811e-06	0	1.09811e-06	1.09811e-06	0	2.19622e-06	1.09811e-06	4.39243e-06	0	0	1.09811e-06	0	0	0	2.19622e-06	3.29432e-06	0	0	2.19622e-06	0	1.09811e-06	0	0	4.39243e-06	0	3.29432e-06	3.29432e-06	0
Burkholderia_multivorans	5.49054e-06	3.29432e-06	0	1.09811e-06	5.49054e-06	4.39243e-06	8.78487e-06	1.09811e-06	3.29432e-06	2.19622e-06	4.39243e-06	2.19622e-06	2.30603e-05	1.09811e-06	1.09811e-06	5.49054e-06	1.09811e-06	1.09811e-06	4.39243e-06	5.49054e-06	1.09811e-05	1.09811e-06	1.09811e-06	2.19622e-06	9.88297e-06	0	8.78487e-06	2.19622e-05	1.86678e-05
Jeotgalibaca_sp._PTS2502	1.09811e-06	2.19622e-06	0	7.68676e-06	4.39243e-06	5.49054e-06	6.58865e-06	0	2.19622e-06	1.09811e-05	3.29432e-06	7.68676e-06	1.09811e-06	2.19622e-06	2.19622e-06	0	1.09811e-06	0	0	0	6.58865e-06	1.09811e-06	1.09811e-06	4.39243e-06	1.09811e-06	0	3.29432e-06	6.58865e-06	2.19622e-06
Candidatus_Saccharibacteria_bacterium_FS07P.B	0	0	0	1.09811e-06	0	0	0	0	0	0	1.09811e-06	1.09811e-06	2.19622e-06	0	0	4.39243e-06	0	0	0	0	0	0	0	0	1.09811e-06	0	0	1.09811e-06	0
Hydrogenophaga_sp._PBL.H3	1.75697e-05	1.64716e-05	1.09811e-06	4.39243e-06	1.09811e-06	1.53735e-05	1.09811e-06	1.09811e-06	3.29432e-06	0	0	3.29432e-06	5.49054e-06	1.09811e-06	1.09811e-06	3.29432e-06	1.20792e-05	3.29432e-06	7.68676e-06	5.49054e-06	2.19622e-06	4.39243e-06	4.39243e-06	3.29432e-06	0	3.29432e-06	3.29432e-06	7.68676e-06	1.31773e-05
Nostoc_sp._Lobaria_pulmonaria_.5183._cyanobiont	1.09811e-06	0	2.19622e-06	0	1.09811e-06	0	0	0	1.09811e-06	2.19622e-06	0	2.19622e-06	1.09811e-06	0	1.09811e-06	0	1.09811e-06	1.09811e-06	1.09811e-06	0	0	0	0	0	2.19622e-06	0	0	0	0
Conexibacter_woesei	1.53735e-05	2.19622e-06	1.09811e-06	2.19622e-06	2.19622e-06	3.29432e-06	9.88297e-06	7.68676e-06	9.88297e-06	4.39243e-06	2.19622e-06	2.19622e-06	1.09811e-05	1.09811e-06	7.68676e-06	1.09811e-06	1.09811e-05	0	3.29432e-06	2.19622e-06	8.78487e-06	0	4.39243e-06	5.49054e-06	6.58865e-06	1.09811e-06	5.49054e-06	8.78487e-06	8.78487e-06
Corynebacterium_timonense	1.09811e-06	1.09811e-06	0	1.09811e-06	0	0	0	0	0	3.29432e-06	0	0	0	0	0	0	0	0	1.09811e-06	1.09811e-06	0	0	1.09811e-06	0	0	2.19622e-06	0	1.09811e-06	2.19622e-06
Actinomyces_sp._299	9.88297e-06	1.20792e-05	6.58865e-06	1.09811e-05	8.78487e-06	1.75697e-05	3.29432e-06	2.19622e-06	3.29432e-06	4.39243e-06	2.19622e-06	1.09811e-06	2.19622e-06	1.09811e-06	1.09811e-06	1.64716e-05	1.20792e-05	1.09811e-06	5.49054e-06	2.19622e-06	7.68676e-06	1.09811e-06	7.68676e-06	5.49054e-06	5.49054e-06	1.09811e-06	2.19622e-06	8.78487e-06	7.68676e-06
Bartonella_ancashensis	3.29432e-06	3.29432e-06	0	8.78487e-06	0	0	0	0	0	0	0	0	0	2.19622e-06	1.09811e-06	2.19622e-06	4.39243e-06	1.09811e-06	1.09811e-06	1.09811e-06	1.09811e-06	0	0	0	1.09811e-06	0	1.09811e-06	0	0
Bacillus_infantis	9.88297e-06	2.74527e-05	3.73357e-05	1.20792e-05	2.30603e-05	2.63546e-05	1.97659e-05	1.75697e-05	3.95319e-05	2.30603e-05	5.0513e-05	1.86678e-05	5.49054e-06	4.94149e-05	1.31773e-05	1.97659e-05	1.31773e-05	3.18451e-05	8.78487e-06	2.19622e-05	2.19622e-05	2.85508e-05	2.08641e-05	2.08641e-05	2.30603e-05	6.58865e-06	2.19622e-05	2.96489e-05	2.08641e-05
Bordetella_parapertussis	0	0	0	0	0	1.42754e-05	0	0	3.18451e-05	0	0	1.53735e-05	1.64716e-05	0	0	0	2.74527e-05	0	2.63546e-05	0	0	0	0	0	0	0	1.20792e-05	1.64716e-05	9.88297e-06
Burkholderia_sp._Bp7605	2.19622e-06	1.09811e-06	3.29432e-06	3.29432e-06	2.19622e-06	2.19622e-06	2.19622e-06	1.09811e-06	0	7.68676e-06	1.09811e-06	1.09811e-06	1.09811e-06	0	1.09811e-06	0	2.19622e-06	2.19622e-06	3.29432e-06	2.19622e-06	2.19622e-06	0	1.09811e-06	0	3.29432e-06	0	6.58865e-06	3.29432e-06	1.09811e-06
Pseudolysobacter_antarcticus	2.19622e-06	0	1.09811e-06	1.09811e-06	4.39243e-06	1.09811e-06	0	1.09811e-06	0	1.09811e-06	0	0	0	2.19622e-06	0	1.09811e-06	2.19622e-06	2.19622e-06	0	0	0	0	1.09811e-06	0	0	0	0	0	0
Actinoalloteichus_hymeniacidonis	3.29432e-06	0	7.68676e-06	1.42754e-05	1.09811e-06	2.19622e-06	2.19622e-06	0	0	0	0	3.29432e-06	0	1.09811e-06	2.19622e-06	0	5.49054e-06	0	0	0	0	0	1.09811e-06	0	0	0	0	6.58865e-06	1.09811e-06
Alistipes_finegoldii	0.0296764	0.0119859	0.0162388	0.0162235	0.0125843	0.0193717	0.0194826	0.0192092	0.0228066	0.0265819	0.0122966	0.0147531	0.0952796	0.0176521	0.0139767	0.00972814	0.0262184	0.00378298	0.0170943	0.0179672	0.0121714	0.00287265	0.0128512	0.0160368	0.0195145	0.00730132	0.0172765	0.0258198	0.0797029
Thiomicrospira_sp._S5	0	0	1.09811e-06	6.58865e-06	0	2.19622e-06	1.09811e-06	1.09811e-06	0	0	5.49054e-06	0	0	0	0	0	1.09811e-06	0	2.19622e-06	0	0	0	0	0	2.19622e-06	0	2.19622e-06	0	2.19622e-06
Corynebacterium_pseudopelargi	1.86678e-05	1.42754e-05	6.58865e-06	2.96489e-05	6.58865e-06	8.78487e-06	1.42754e-05	1.53735e-05	2.30603e-05	1.31773e-05	3.29432e-06	5.49054e-06	1.53735e-05	1.31773e-05	1.75697e-05	2.19622e-06	9.88297e-06	3.29432e-06	1.20792e-05	2.19622e-06	0	1.09811e-06	4.39243e-06	6.58865e-06	1.42754e-05	5.49054e-06	1.20792e-05	1.86678e-05	5.49054e-06
Rhodococcus_erythropolis	0	0	0	0	0	0	1.09811e-06	0	0	0	3.29432e-06	0	0	0	0	0	1.09811e-06	0	0	0	0	0	0	3.29432e-06	0	0	0	0	0
Streptococcus_parasanguinis	1.09811e-06	0	0	0	0	0	0	1.09811e-06	0	0	1.09811e-06	0	0	0	0	0	0	0	2.19622e-06	2.19622e-06	0	1.09811e-06	0	0	0	0	0	0	2.19622e-06
Moorella_thermoacetica	3.73357e-05	3.29432e-05	3.40414e-05	5.27092e-05	1.31773e-05	2.52565e-05	3.0747e-05	3.29432e-06	2.85508e-05	1.31773e-05	4.39243e-06	1.09811e-05	1.42754e-05	3.29432e-06	1.20792e-05	1.09811e-05	6.47884e-05	7.68676e-06	2.74527e-05	1.75697e-05	1.97659e-05	1.09811e-06	6.58865e-06	2.19622e-06	9.88297e-06	0	2.30603e-05	3.73357e-05	9.88297e-06
Mycoplasma_mycoides	1.75697e-05	5.49054e-06	2.19622e-06	2.41584e-05	5.49054e-06	1.97659e-05	1.53735e-05	1.42754e-05	2.19622e-06	1.20792e-05	0	3.29432e-06	1.97659e-05	1.09811e-06	2.19622e-06	9.88297e-06	6.91808e-05	0	4.39243e-06	7.68676e-06	5.49054e-06	0	2.19622e-05	5.49054e-06	0	0	1.53735e-05	4.39243e-06	1.09811e-06
bacterium_2013Arg42i	2.19622e-06	0	0	0	0	0	0	1.09811e-06	0	0	0	0	0	0	0	0	0	1.09811e-06	0	0	0	0	0	0	0	0	0	0	1.09811e-06
Brevibacillus_formosus	3.29432e-06	4.39243e-06	3.29432e-06	1.64716e-05	6.58865e-06	8.78487e-06	7.68676e-06	5.49054e-06	1.09811e-06	1.09811e-06	0	4.39243e-06	3.29432e-06	5.49054e-06	6.58865e-06	2.41584e-05	1.42754e-05	0	8.78487e-06	3.29432e-06	2.30603e-05	1.09811e-06	7.68676e-06	3.29432e-06	1.31773e-05	9.88297e-06	9.88297e-06	9.88297e-06	8.78487e-06
Pseudomonas_sp._s211.2017.	0	0	0	0	0	0	0	0	0	3.29432e-06	0	0	0	0	0	0	0	0	0	0	0	0	0	0	1.09811e-06	0	0	0	0
Brevundimonas_sp._GW460.12.10.14.LB2	0	0	1.09811e-06	2.19622e-06	0	0	0	2.19622e-06	0	1.09811e-06	3.29432e-06	0	0	2.19622e-06	3.29432e-06	6.58865e-06	2.19622e-06	1.09811e-06	2.19622e-06	2.19622e-06	5.49054e-06	2.19622e-06	0	0	1.09811e-06	0	1.09811e-06	0	0
Microbacterium_sp._XT11	1.09811e-05	3.29432e-06	7.68676e-06	5.49054e-06	4.39243e-06	2.19622e-06	2.19622e-06	1.97659e-05	2.30603e-05	1.86678e-05	1.97659e-05	1.42754e-05	1.97659e-05	4.39243e-06	7.68676e-06	2.19622e-06	2.19622e-06	0	0	2.19622e-06	0	2.19622e-06	1.20792e-05	5.49054e-06	7.68676e-06	4.39243e-06	5.49054e-06	6.58865e-06	1.31773e-05
Candidatus_Pantoea_carbekii	1.09811e-06	1.09811e-06	1.09811e-06	1.09811e-06	3.29432e-06	3.29432e-06	2.19622e-06	0	0	0	1.09811e-06	0	1.09811e-06	1.09811e-06	1.09811e-06	2.19622e-06	3.29432e-06	1.09811e-06	0	0	0	0	3.29432e-06	0	2.19622e-06	0	1.09811e-06	0	3.29432e-06
Legionella_jordanis	2.19622e-06	3.29432e-06	1.09811e-06	1.09811e-06	0	0	0	0	0	0	1.09811e-06	1.09811e-06	1.09811e-06	0	0	0	2.19622e-06	0	0	0	0	0	0	2.19622e-06	0	0	0	0	5.49054e-06
TM7_phylum_sp._oral_taxon_955	3.29432e-06	0	7.68676e-06	1.09811e-05	0	1.31773e-05	5.49054e-06	3.29432e-06	0	3.62376e-05	5.49054e-06	7.68676e-06	2.19622e-06	2.19622e-06	5.49054e-06	0	0	4.39243e-06	1.20792e-05	1.09811e-05	9.88297e-06	2.19622e-06	2.19622e-06	7.68676e-06	0	1.09811e-06	5.49054e-06	5.49054e-06	4.39243e-06
Clostridium_butyricum	3.73357e-05	1.86678e-05	1.53735e-05	5.71016e-05	4.063e-05	6.58865e-05	4.94149e-05	8.78487e-06	1.53735e-05	1.09811e-05	8.78487e-06	1.75697e-05	2.30603e-05	1.20792e-05	1.09811e-05	2.74527e-05	7.35733e-05	1.42754e-05	4.063e-05	1.64716e-05	0.000118596	0	9.88297e-06	8.78487e-06	6.58865e-06	2.19622e-06	1.75697e-05	1.42754e-05	3.40414e-05
Wolbachia_endosymbiont_of_Bemisia_tabaci	0	0	0	0	0	0	0	0	0	0	0	0	0	0	0	0	0	0	0	0	0	0	0	2.19622e-06	0	0	0	0	0
Rodentibacter_heylii	0	0	0	4.39243e-06	0	0	1.09811e-06	0	0	0	0	0	0	0	0	0	0	2.19622e-06	0	0	0	0	1.09811e-06	0	0	0	1.09811e-06	0	2.19622e-06
Swingsia_sp._F3b2	1.09811e-06	2.19622e-06	3.29432e-06	4.39243e-06	5.49054e-06	6.58865e-06	7.68676e-06	1.09811e-06	4.39243e-06	5.49054e-06	6.58865e-06	5.49054e-06	1.09811e-06	1.09811e-06	1.09811e-06	2.19622e-06	3.29432e-06	3.29432e-06	2.19622e-06	1.09811e-06	3.29432e-06	0	3.29432e-06	2.19622e-06	1.09811e-06	4.39243e-06	1.31773e-05	7.68676e-06	6.58865e-06
Acidaminococcus_intestini	2.85508e-05	2.96489e-05	2.19622e-05	4.17281e-05	7.68676e-06	3.0747e-05	2.96489e-05	2.19622e-05	2.41584e-05	8.78487e-06	1.64716e-05	1.42754e-05	1.75697e-05	1.31773e-05	1.31773e-05	5.49054e-06	1.75697e-05	5.49054e-06	8.78487e-06	1.09811e-05	3.29432e-06	5.49054e-06	7.68676e-06	8.78487e-06	2.52565e-05	5.49054e-06	1.20792e-05	2.96489e-05	2.85508e-05
Janthinobacterium_sp._17J80.10	0	1.09811e-06	1.09811e-06	1.09811e-06	1.09811e-06	0	0	3.29432e-06	1.09811e-06	0	1.09811e-06	0	1.09811e-06	0	1.09811e-06	0	4.39243e-06	1.09811e-06	1.09811e-06	0	3.29432e-06	0	1.09811e-06	1.09811e-06	5.49054e-06	0	0	1.09811e-06	1.09811e-06
Paraglaciecola_sp._L3A3	0	0	1.09811e-06	1.09811e-06	1.09811e-06	3.29432e-06	2.19622e-06	0	2.19622e-06	1.09811e-06	0	3.29432e-06	1.09811e-06	0	1.09811e-06	0	3.29432e-06	3.29432e-06	1.09811e-06	0	2.19622e-06	2.19622e-06	4.39243e-06	4.39243e-06	1.09811e-06	1.09811e-06	1.09811e-06	1.09811e-06	0
Thauera_aromatica	5.49054e-05	8.78487e-06	8.78487e-06	7.68676e-06	1.09811e-06	2.19622e-05	2.19622e-05	1.42754e-05	1.42754e-05	2.63546e-05	1.53735e-05	1.75697e-05	3.18451e-05	9.88297e-06	1.09811e-06	8.78487e-06	7.68676e-06	1.09811e-06	2.41584e-05	9.88297e-06	7.68676e-06	1.09811e-06	5.49054e-06	9.88297e-06	5.49054e-06	1.42754e-05	4.17281e-05	4.17281e-05	4.61205e-05
Planctomycetes_bacterium_Enr13	5.49054e-06	4.39243e-06	3.29432e-06	1.09811e-05	3.29432e-06	0	1.09811e-06	1.09811e-06	0	7.68676e-06	2.19622e-06	0	1.09811e-06	0	0	6.58865e-06	2.19622e-06	1.09811e-06	2.19622e-06	1.09811e-06	0	1.09811e-06	2.19622e-06	1.09811e-06	5.49054e-06	0	2.19622e-06	2.19622e-06	0
Friedmanniella_sagamiharensis	5.49054e-06	3.29432e-06	1.09811e-06	8.78487e-06	7.68676e-06	2.19622e-06	5.49054e-06	3.29432e-06	4.39243e-06	6.58865e-06	6.58865e-06	6.58865e-06	3.29432e-06	3.29432e-06	6.58865e-06	3.29432e-06	1.97659e-05	2.19622e-06	6.58865e-06	6.58865e-06	2.19622e-06	1.09811e-06	3.29432e-06	2.19622e-06	4.39243e-06	1.09811e-06	3.29432e-06	8.78487e-06	6.58865e-06
Nonlabens_sp._MB.3u.79	2.41584e-05	4.39243e-06	1.53735e-05	3.29432e-06	4.39243e-06	5.49054e-06	1.20792e-05	1.31773e-05	8.78487e-06	7.68676e-06	5.49054e-06	6.58865e-06	2.30603e-05	1.31773e-05	5.49054e-06	2.19622e-06	3.29432e-06	5.49054e-06	1.09811e-05	4.39243e-06	8.78487e-06	2.19622e-06	4.39243e-06	1.09811e-05	9.88297e-06	1.20792e-05	6.58865e-06	7.68676e-06	7.68676e-06
Altererythrobacter_ishigakiensis	1.09811e-06	0	0	0	1.09811e-06	2.19622e-06	0	1.09811e-06	0	1.09811e-06	0	1.09811e-06	0	0	0	4.39243e-06	2.19622e-06	1.09811e-06	0	3.29432e-06	2.19622e-06	0	1.09811e-06	0	2.19622e-06	0	0	2.19622e-06	4.39243e-06
Ephemeroptericola_cinctiostellae	1.09811e-06	5.49054e-06	1.09811e-06	1.09811e-06	7.68676e-06	0	1.09811e-06	1.09811e-06	4.39243e-06	3.29432e-06	2.19622e-06	2.63546e-05	4.39243e-06	1.09811e-06	8.78487e-06	1.09811e-06	2.19622e-06	1.09811e-06	6.58865e-06	3.29432e-06	3.29432e-06	0	6.58865e-06	2.19622e-06	1.09811e-06	0	7.68676e-06	0	1.09811e-06
Thermococcus_profundus	0	0	0	1.09811e-06	0	0	0	0	0	1.09811e-06	0	0	0	0	0	0	0	1.09811e-06	1.09811e-06	0	0	0	1.09811e-06	0	1.09811e-06	0	0	0	0
Aeromonas_encheleia	3.29432e-06	2.19622e-06	2.19622e-06	0	3.29432e-06	3.29432e-06	3.29432e-06	3.29432e-06	1.09811e-06	2.19622e-06	0	2.19622e-06	2.19622e-06	1.09811e-06	2.19622e-06	0	1.09811e-06	2.19622e-06	4.39243e-06	1.09811e-06	7.68676e-06	1.09811e-06	1.09811e-06	1.09811e-06	3.29432e-06	6.58865e-06	4.39243e-06	7.68676e-06	5.49054e-06
Paenibacillus_sp._RUD330	3.51395e-05	1.53735e-05	9.88297e-06	3.40414e-05	1.31773e-05	1.86678e-05	3.0747e-05	9.88297e-06	1.09811e-05	1.86678e-05	1.20792e-05	7.68676e-06	2.74527e-05	6.58865e-06	1.75697e-05	4.39243e-06	2.52565e-05	6.58865e-06	1.20792e-05	1.31773e-05	1.42754e-05	2.19622e-06	1.64716e-05	1.09811e-05	1.09811e-05	5.49054e-06	1.53735e-05	2.30603e-05	2.74527e-05
Salinicoccus_halodurans	2.19622e-06	1.09811e-06	0	7.68676e-06	1.09811e-06	3.29432e-06	7.68676e-06	3.29432e-06	6.58865e-06	4.39243e-06	2.19622e-06	4.39243e-06	6.58865e-06	3.29432e-06	0	6.58865e-06	4.39243e-06	4.39243e-06	5.49054e-06	4.39243e-06	4.39243e-06	0	1.09811e-06	3.29432e-06	2.19622e-06	4.39243e-06	3.29432e-06	4.39243e-06	6.58865e-06
Raphidiopsis_curvata	1.09811e-06	3.29432e-06	2.19622e-06	4.39243e-06	2.19622e-06	1.09811e-06	2.19622e-06	3.29432e-06	0	2.19622e-06	0	3.29432e-06	0	2.19622e-06	1.09811e-06	9.88297e-06	1.42754e-05	8.78487e-06	6.58865e-06	4.39243e-06	1.42754e-05	0	2.19622e-06	1.20792e-05	8.78487e-06	2.19622e-06	7.68676e-06	1.31773e-05	2.41584e-05
Geobacter_sp._DSM_9736	1.53735e-05	1.31773e-05	1.75697e-05	2.19622e-05	1.64716e-05	1.20792e-05	1.09811e-05	2.63546e-05	2.19622e-05	4.28262e-05	8.78487e-06	1.53735e-05	2.19622e-05	1.09811e-05	1.53735e-05	3.29432e-06	1.53735e-05	5.49054e-06	1.75697e-05	3.29432e-06	2.19622e-06	0	1.53735e-05	1.20792e-05	2.08641e-05	1.20792e-05	1.09811e-05	1.64716e-05	3.29432e-06
Corynebacterium_kutscheri	0	0	1.09811e-06	0	1.09811e-06	0	1.09811e-06	1.09811e-06	0	2.19622e-06	1.09811e-06	0	0	0	1.09811e-06	0	0	0	0	1.09811e-06	0	0	1.09811e-06	0	0	0	1.09811e-06	0	1.09811e-06
Micromonospora_echinofusca	0	0	6.58865e-06	3.29432e-06	4.39243e-06	0	2.19622e-06	2.19622e-06	1.09811e-06	2.19622e-06	0	2.19622e-06	3.29432e-06	0	5.49054e-06	5.49054e-06	1.42754e-05	3.29432e-06	7.68676e-06	6.58865e-06	2.19622e-06	0	5.49054e-06	3.29432e-06	4.39243e-06	1.09811e-06	0	1.09811e-05	1.09811e-06
Desulfohalobium_retbaense	1.75697e-05	1.75697e-05	3.62376e-05	2.63546e-05	6.58865e-06	1.86678e-05	2.08641e-05	1.09811e-06	8.78487e-06	7.68676e-06	4.39243e-06	1.09811e-05	1.09811e-05	0	7.68676e-06	7.68676e-06	5.0513e-05	2.19622e-06	1.09811e-05	4.39243e-06	5.49054e-06	0	0	2.19622e-06	9.88297e-06	0	8.78487e-06	1.75697e-05	4.39243e-06
Chelativorans_sp._BNC1	1.09811e-06	1.09811e-06	1.09811e-06	4.39243e-06	0	0	1.09811e-06	1.09811e-06	0	1.09811e-06	0	1.09811e-06	3.29432e-06	1.09811e-06	1.09811e-06	1.09811e-06	1.09811e-06	0	1.09811e-06	0	0	0	0	0	2.19622e-06	0	1.09811e-06	2.19622e-06	4.39243e-06
Legionella_oakridgensis	2.19622e-06	0	0	4.39243e-06	1.09811e-06	2.19622e-06	0	0	1.09811e-06	0	0	0	0	2.19622e-06	0	0	0	0	1.09811e-06	1.09811e-06	1.09811e-06	0	1.09811e-06	1.09811e-06	0	0	0	0	3.29432e-06
Rhizobium_sp._NXC24	8.78487e-06	6.58865e-06	9.88297e-06	8.78487e-06	1.64716e-05	1.42754e-05	1.20792e-05	9.88297e-06	1.42754e-05	1.75697e-05	3.51395e-05	1.42754e-05	0	9.88297e-06	8.78487e-06	3.29432e-06	6.58865e-06	5.49054e-06	1.86678e-05	8.78487e-06	4.39243e-06	1.20792e-05	3.29432e-06	7.68676e-06	4.39243e-06	1.20792e-05	1.09811e-05	2.96489e-05	2.30603e-05
Vibrio_virus_Aphrodite1	0	0	0	2.19622e-06	0	1.09811e-06	0	0	0	0	0	1.09811e-06	0	0	0	0	0	0	0	1.09811e-06	1.09811e-06	0	0	0	1.09811e-06	0	0	1.09811e-06	0
Spirochaeta_perfilievii	8.78487e-06	2.74527e-05	7.68676e-06	1.42754e-05	6.58865e-06	6.58865e-06	6.58865e-06	2.19622e-06	0	9.88297e-06	3.29432e-06	8.78487e-06	8.78487e-06	5.49054e-06	3.29432e-06	5.49054e-06	3.40414e-05	1.09811e-05	7.68676e-06	1.31773e-05	1.09811e-05	1.09811e-06	1.31773e-05	8.78487e-06	2.08641e-05	0	1.09811e-05	2.63546e-05	1.75697e-05
Acinetobacter_larvae	2.19622e-06	0	0	1.09811e-06	0	0	0	0	3.29432e-06	0	0	0	0	0	0	1.09811e-06	1.09811e-06	1.09811e-06	2.19622e-06	2.19622e-06	0	2.19622e-06	3.29432e-06	7.68676e-06	6.58865e-06	1.09811e-05	0	2.19622e-06	3.29432e-06
Bacillus_sp._FJAT.45348	0	0	3.29432e-06	1.09811e-06	1.09811e-06	3.29432e-06	1.09811e-06	1.09811e-06	1.09811e-06	2.19622e-06	0	0	0	1.09811e-06	1.09811e-06	3.29432e-06	1.09811e-06	2.19622e-06	0	2.19622e-06	1.86678e-05	0	1.09811e-06	0	0	0	0	0	1.09811e-06
Lacunisphaera_limnophila	8.78487e-06	7.68676e-06	8.78487e-06	1.09811e-05	5.49054e-06	6.58865e-06	5.49054e-06	1.09811e-05	7.68676e-06	1.64716e-05	1.20792e-05	1.75697e-05	3.51395e-05	7.68676e-06	9.88297e-06	1.64716e-05	4.39243e-06	8.78487e-06	1.09811e-05	7.68676e-06	8.78487e-06	6.58865e-06	5.49054e-06	5.49054e-06	1.20792e-05	1.86678e-05	1.09811e-05	1.75697e-05	9.88297e-06
Celeribacter_ethanolicus	3.29432e-06	2.19622e-06	1.09811e-06	6.58865e-06	6.58865e-06	3.29432e-06	0	8.78487e-06	2.19622e-06	7.68676e-06	4.39243e-06	5.49054e-06	7.68676e-06	2.19622e-06	2.19622e-06	8.78487e-06	1.31773e-05	2.19622e-06	5.49054e-06	1.09811e-05	1.20792e-05	7.68676e-06	2.19622e-06	9.88297e-06	6.58865e-06	7.68676e-06	1.09811e-05	4.39243e-06	1.20792e-05
Mesoplasma_tabanidae	3.29432e-06	3.29432e-06	3.29432e-06	0	1.09811e-06	3.29432e-06	5.49054e-06	0	1.09811e-06	0	1.09811e-06	1.09811e-06	7.68676e-06	0	1.09811e-06	4.39243e-06	7.68676e-06	0	1.09811e-06	4.39243e-06	3.29432e-06	0	2.19622e-06	2.19622e-06	2.19622e-06	2.19622e-06	4.39243e-06	2.19622e-06	7.68676e-06
Xanthomonas_cucurbitae	2.19622e-06	4.39243e-06	9.88297e-06	6.58865e-06	1.09811e-06	6.58865e-06	8.78487e-06	0	0	1.09811e-06	0	3.29432e-06	0	5.49054e-06	3.29432e-06	1.09811e-06	1.20792e-05	2.19622e-06	0	1.09811e-06	1.09811e-06	0	2.19622e-06	0	0	0	0	5.49054e-06	0
Serratia_proteamaculans	3.29432e-06	2.19622e-06	3.29432e-06	5.49054e-06	0	0	0	4.39243e-06	6.58865e-06	5.49054e-06	2.19622e-06	3.29432e-06	3.29432e-06	2.19622e-06	6.58865e-06	1.09811e-06	4.39243e-06	8.78487e-06	8.78487e-06	6.58865e-06	4.39243e-06	1.75697e-05	2.19622e-06	4.39243e-06	1.09811e-06	1.09811e-05	3.29432e-06	1.20792e-05	3.29432e-06
Anoxybacillus_kamchatkensis	1.09811e-06	2.19622e-06	0	5.49054e-06	0	3.29432e-06	1.09811e-06	0	1.09811e-06	5.49054e-06	1.09811e-06	9.88297e-06	2.19622e-06	0	0	0	0	0	3.29432e-06	2.19622e-06	0	0	2.19622e-06	2.19622e-06	7.68676e-06	0	4.39243e-06	1.42754e-05	7.68676e-06
Paenibacillus_lutimineralis	4.063e-05	2.30603e-05	2.19622e-05	2.41584e-05	3.29432e-06	3.62376e-05	2.08641e-05	0	1.53735e-05	2.19622e-06	2.19622e-06	1.09811e-06	6.58865e-06	6.58865e-06	8.78487e-06	2.08641e-05	4.28262e-05	7.68676e-06	2.08641e-05	1.86678e-05	1.86678e-05	2.19622e-06	5.49054e-06	3.29432e-06	8.78487e-06	3.29432e-06	9.88297e-06	2.52565e-05	5.49054e-06
Candidatus_Puniceispirillum_marinum	7.68676e-06	1.09811e-06	1.09811e-06	5.49054e-06	0	0	0	1.09811e-06	1.09811e-06	1.09811e-06	1.09811e-06	3.29432e-06	9.88297e-06	2.19622e-06	2.19622e-06	2.19622e-06	5.49054e-06	1.09811e-06	0	1.09811e-06	5.49054e-06	0	4.39243e-06	1.09811e-06	1.09811e-06	0	3.29432e-06	0	1.09811e-06
Agromyces_sp._MF30.A	0	0	0	1.09811e-06	1.09811e-06	0	1.09811e-06	2.19622e-06	0	1.09811e-06	0	0	0	0	0	2.19622e-06	0	0	0	1.09811e-06	1.09811e-06	1.09811e-06	1.09811e-06	1.09811e-06	1.09811e-06	0	1.09811e-06	1.09811e-06	2.19622e-06
Bacillus_mycoides	1.75697e-05	2.19622e-06	4.39243e-06	0	0	5.49054e-06	1.09811e-06	2.19622e-06	1.09811e-06	1.09811e-06	0	0	2.19622e-06	5.49054e-06	0	2.19622e-06	3.29432e-06	0	1.31773e-05	6.58865e-06	4.39243e-06	0	6.58865e-06	3.29432e-06	7.68676e-06	3.29432e-06	1.09811e-06	2.19622e-06	1.09811e-06
Streptococcus_sp._NCTC_10228	0	0	0	0	0	0	0	0	0	0	0	0	1.09811e-06	0	0	0	0	0	0	1.09811e-06	0	0	0	0	0	0	0	0	0
Tepidiforma_bonchosmolovskayae	5.49054e-06	9.88297e-06	1.20792e-05	1.20792e-05	7.68676e-06	6.58865e-06	7.68676e-06	2.19622e-06	5.49054e-06	6.58865e-06	3.29432e-06	3.29432e-06	4.39243e-06	4.39243e-06	7.68676e-06	2.19622e-05	1.64716e-05	2.19622e-06	1.31773e-05	7.68676e-06	7.68676e-06	6.58865e-06	6.58865e-06	2.19622e-06	1.09811e-05	1.64716e-05	6.58865e-06	1.20792e-05	5.49054e-06
Streptomyces_tirandamycinicus	0	0	1.09811e-06	4.39243e-06	0	0	0	1.09811e-06	0	2.30603e-05	3.29432e-06	5.49054e-06	2.52565e-05	0	0	1.09811e-06	3.29432e-06	1.09811e-06	1.09811e-06	0	0	0	0	1.09811e-06	1.09811e-06	0	1.09811e-06	2.19622e-06	0
Murdochiella_vaginalis	4.94149e-05	8.45543e-05	2.63546e-05	5.81997e-05	3.95319e-05	1.97659e-05	2.08641e-05	2.19622e-05	2.41584e-05	6.47884e-05	1.75697e-05	3.73357e-05	2.85508e-05	1.20792e-05	2.19622e-05	2.85508e-05	7.35733e-05	1.97659e-05	2.85508e-05	2.96489e-05	2.30603e-05	4.39243e-06	2.52565e-05	1.31773e-05	3.18451e-05	9.88297e-06	4.17281e-05	7.35733e-05	5.16111e-05
Pseudomonas_chlororaphis	1.42754e-05	8.78487e-06	5.49054e-06	1.97659e-05	1.09811e-06	6.58865e-06	1.64716e-05	4.39243e-06	4.39243e-06	3.29432e-06	3.29432e-06	6.58865e-06	1.09811e-06	8.78487e-06	4.39243e-06	3.29432e-06	6.58865e-06	1.09811e-05	5.49054e-06	1.09811e-06	5.49054e-06	1.09811e-06	5.49054e-06	6.58865e-06	2.19622e-06	2.19622e-06	4.39243e-06	6.58865e-06	5.49054e-06
Lactobacillus_curieae	2.19622e-06	0	2.19622e-06	6.58865e-06	7.68676e-06	7.68676e-06	3.29432e-06	0	2.19622e-06	6.58865e-06	1.09811e-06	3.29432e-06	3.29432e-06	2.19622e-06	1.09811e-06	0	5.49054e-06	0	0	1.09811e-06	1.09811e-06	0	0	1.09811e-06	0	0	2.19622e-06	0	3.29432e-06
Brevundimonas_mediterranea	0	0	0	1.09811e-06	0	0	0	0	0	0	0	0	0	0	0	1.09811e-06	2.19622e-06	2.19622e-06	0	0	1.09811e-06	0	0	0	1.09811e-06	0	1.09811e-06	2.19622e-06	0
Microbulbifer_hydrolyticus	0	2.19622e-06	1.09811e-06	5.49054e-06	3.29432e-06	2.19622e-06	6.58865e-06	3.29432e-06	2.19622e-06	1.09811e-05	5.49054e-06	4.39243e-06	4.39243e-06	1.09811e-06	6.58865e-06	0	5.49054e-06	1.09811e-06	2.19622e-06	0	1.09811e-06	1.09811e-06	4.39243e-06	1.09811e-06	2.19622e-06	2.19622e-06	4.39243e-06	3.29432e-06	3.29432e-06
Vibrio_alfacsensis	1.09811e-06	0	0	1.09811e-06	1.09811e-06	2.19622e-06	1.09811e-06	0	0	0	1.09811e-06	1.09811e-06	0	0	0	2.19622e-06	1.09811e-06	0	0	1.09811e-06	2.19622e-06	0	0	0	0	0	0	2.19622e-06	0
Paenibacillus_sp._lzh.N1	0	0	0	0	0	0	0	0	0	0	0	1.09811e-06	0	0	0	0	0	0	0	0	0	0	0	0	0	0	0	0	0
Corynebacterium_sp._ATCC_6931	2.19622e-06	1.09811e-06	0	3.29432e-06	5.49054e-06	1.09811e-06	0	1.09811e-06	1.09811e-06	1.09811e-06	1.09811e-06	0	6.58865e-06	0	3.29432e-06	2.19622e-06	0	4.39243e-06	0	0	4.39243e-06	0	2.19622e-06	0	3.29432e-06	4.39243e-06	4.39243e-06	9.88297e-06	0
Streptomyces_sp._SAT1	1.09811e-06	1.09811e-06	5.49054e-06	5.49054e-06	2.19622e-06	2.19622e-06	6.58865e-06	3.29432e-06	3.29432e-06	2.19622e-06	2.19622e-06	3.29432e-06	3.29432e-06	1.09811e-06	3.29432e-06	0	6.58865e-06	1.09811e-06	0	0	1.09811e-06	0	1.09811e-06	0	2.19622e-06	1.09811e-06	2.19622e-06	1.09811e-06	6.58865e-06
Gloeothece_citriformis	1.09811e-06	3.29432e-06	0	0	1.09811e-06	2.19622e-06	3.29432e-06	0	1.09811e-06	0	0	0	5.49054e-06	0	2.19622e-06	0	2.19622e-06	1.09811e-06	0	4.39243e-06	3.29432e-06	0	3.29432e-06	0	0	0	0	1.09811e-06	4.39243e-06
Actinobacillus_indolicus	0	0	0	0	0	0	0	0	0	0	0	1.09811e-06	5.49054e-06	0	1.09811e-06	0	0	1.09811e-06	0	0	0	0	1.09811e-06	2.19622e-06	3.29432e-06	0	0	0	0
Xylanimicrobium_sp._FW10M.9	4.39243e-05	1.20792e-05	2.85508e-05	1.75697e-05	4.39243e-06	2.63546e-05	3.62376e-05	2.85508e-05	3.0747e-05	3.0747e-05	2.74527e-05	2.74527e-05	7.57695e-05	2.08641e-05	1.53735e-05	2.63546e-05	4.39243e-05	2.19622e-06	2.96489e-05	1.09811e-05	9.88297e-06	1.09811e-06	1.31773e-05	1.75697e-05	3.0747e-05	2.19622e-05	3.62376e-05	4.83168e-05	5.0513e-05
Streptomyces_bacillaris	2.19622e-06	0	0	0	0	0	0	0	0	0	0	0	0	0	0	0	0	0	0	0	0	0	0	0	0	0	0	0	0
Paenibacillus_sp._14171R.81	2.19622e-05	3.0747e-05	2.19622e-05	5.0513e-05	6.58865e-06	3.18451e-05	3.62376e-05	6.58865e-06	1.53735e-05	2.19622e-06	1.09811e-06	2.19622e-06	6.58865e-06	4.39243e-06	1.09811e-05	9.88297e-06	4.50224e-05	5.49054e-06	1.53735e-05	1.09811e-05	1.64716e-05	3.29432e-06	8.78487e-06	6.58865e-06	1.09811e-05	1.09811e-06	9.88297e-06	2.30603e-05	5.49054e-06
Tessaracoccus_timonensis	7.68676e-06	4.39243e-06	1.75697e-05	1.42754e-05	7.68676e-06	7.68676e-06	1.31773e-05	7.68676e-06	5.49054e-06	7.68676e-06	8.78487e-06	1.64716e-05	0	5.49054e-06	3.29432e-06	4.39243e-06	1.42754e-05	2.19622e-06	9.88297e-06	5.49054e-06	3.29432e-06	1.09811e-06	5.49054e-06	4.39243e-06	6.58865e-06	3.29432e-06	1.53735e-05	1.31773e-05	6.58865e-06
Bacillus_paralicheniformis	2.19622e-06	3.29432e-06	5.49054e-06	7.68676e-06	4.39243e-06	1.09811e-06	2.19622e-06	5.49054e-06	1.09811e-06	4.39243e-06	1.09811e-06	6.58865e-06	2.19622e-06	0	4.39243e-06	1.09811e-06	3.29432e-06	0	0	0	1.09811e-06	0	2.19622e-06	0	0	0	1.09811e-06	3.29432e-06	3.29432e-06
Methanothermobacter_thermautotrophicus	0	0	0	0	0	1.09811e-06	0	0	0	0	0	0	0	0	0	0	1.09811e-06	0	0	0	0	0	0	0	0	0	0	0	1.09811e-06
Thermotoga_sp._RQ7	4.39243e-06	0	2.19622e-05	2.08641e-05	9.88297e-06	2.19622e-05	2.85508e-05	7.68676e-06	1.97659e-05	0	0	1.64716e-05	0	1.64716e-05	2.19622e-06	0	6.58865e-06	0	0	0	0	0	0	5.49054e-06	0	0	0	0	0
Pontibacter_sp._SGAir0037	2.85508e-05	1.86678e-05	2.52565e-05	3.84338e-05	5.38073e-05	4.39243e-05	3.95319e-05	2.19622e-05	4.28262e-05	2.85508e-05	4.83168e-05	2.19622e-05	6.58865e-06	2.85508e-05	2.08641e-05	2.41584e-05	1.86678e-05	1.20792e-05	3.18451e-05	2.41584e-05	1.86678e-05	1.20792e-05	2.41584e-05	1.97659e-05	1.31773e-05	2.08641e-05	3.95319e-05	3.84338e-05	4.39243e-05
Mycoplasma_bovigenitalium	0	1.09811e-06	0	2.19622e-06	1.09811e-06	2.19622e-06	3.29432e-06	1.09811e-06	0	0	0	7.68676e-06	2.19622e-06	0	0	0	4.39243e-06	3.29432e-06	1.09811e-06	3.29432e-06	3.29432e-06	0	0	3.29432e-06	0	0	0	0	3.29432e-06
Rhodobacter_capsulatus	4.39243e-06	3.29432e-06	3.29432e-06	1.09811e-06	3.29432e-06	1.09811e-06	0	4.39243e-06	2.19622e-06	1.09811e-06	2.19622e-06	0	1.09811e-06	1.09811e-06	2.19622e-06	0	4.39243e-06	1.09811e-06	3.29432e-06	2.19622e-06	0	0	0	2.19622e-06	1.09811e-06	2.19622e-06	3.29432e-06	1.09811e-06	5.49054e-06
Kocuria_rosea	2.52565e-05	2.85508e-05	2.52565e-05	3.62376e-05	3.29432e-06	3.62376e-05	1.97659e-05	1.09811e-06	2.63546e-05	6.58865e-06	0	8.78487e-06	7.68676e-06	1.09811e-06	4.39243e-06	5.49054e-06	7.1377e-05	2.19622e-06	3.0747e-05	1.86678e-05	1.31773e-05	1.09811e-06	1.09811e-06	0	0	0	1.09811e-05	3.18451e-05	5.49054e-06
Planctomycetes_bacterium_Poly30	5.49054e-06	2.19622e-06	3.29432e-06	9.88297e-06	5.49054e-06	1.42754e-05	1.20792e-05	1.31773e-05	1.20792e-05	4.39243e-06	1.09811e-06	2.19622e-06	2.19622e-06	2.19622e-06	7.68676e-06	4.39243e-06	1.97659e-05	1.09811e-06	1.42754e-05	1.09811e-05	1.31773e-05	2.19622e-06	1.64716e-05	1.20792e-05	1.53735e-05	1.53735e-05	2.19622e-05	2.19622e-05	4.72187e-05
Mixta_intestinalis	3.29432e-06	2.19622e-06	2.19622e-06	8.78487e-06	5.49054e-06	6.58865e-06	1.20792e-05	3.29432e-06	1.09811e-06	1.09811e-05	9.88297e-06	4.39243e-06	0	1.09811e-06	0	4.39243e-06	1.20792e-05	1.09811e-06	5.49054e-06	2.19622e-06	7.68676e-06	4.39243e-06	3.29432e-06	2.19622e-06	4.39243e-06	6.58865e-06	9.88297e-06	2.19622e-06	7.68676e-06
Bathymodiolus_thermophilus_thioautotrophic_gill_symbiont	2.19622e-06	2.19622e-06	1.09811e-06	0	0	0	1.09811e-06	0	1.09811e-06	2.19622e-06	2.19622e-06	1.09811e-06	0	0	0	3.29432e-06	2.19622e-06	1.09811e-06	2.19622e-06	1.09811e-06	0	0	3.29432e-06	2.19622e-06	3.29432e-06	0	1.09811e-06	0	1.09811e-06
Planktothrix_agardhii	2.08641e-05	1.09811e-05	8.78487e-06	1.53735e-05	1.53735e-05	1.64716e-05	6.58865e-06	9.88297e-06	3.29432e-06	1.31773e-05	6.58865e-06	2.19622e-06	1.09811e-05	5.49054e-06	3.29432e-06	7.68676e-06	1.31773e-05	4.39243e-06	7.68676e-06	1.20792e-05	1.42754e-05	3.29432e-06	5.49054e-06	5.49054e-06	2.19622e-06	3.29432e-06	1.09811e-05	1.20792e-05	2.19622e-06
Mycobacterium_stomatepiae	2.19622e-06	0	1.09811e-06	0	0	1.09811e-06	0	1.09811e-06	0	0	0	0	0	0	3.29432e-06	0	0	1.09811e-06	1.09811e-06	1.09811e-06	0	0	0	1.09811e-06	0	1.09811e-06	0	1.09811e-06	0
Mycobacterium_sp._MOTT36Y	0	0	0	0	3.29432e-06	0	0	0	2.19622e-06	3.29432e-06	0	0	0	0	1.09811e-06	0	0	0	0	0	0	0	0	0	0	0	5.49054e-06	0	0
Paenibacillus_crassostreae	8.78487e-06	4.39243e-06	1.09811e-06	2.19622e-06	2.19622e-06	3.29432e-06	3.29432e-06	1.09811e-06	3.29432e-06	4.39243e-06	3.29432e-06	4.39243e-06	2.19622e-06	1.09811e-06	0	4.39243e-06	1.20792e-05	2.19622e-06	3.29432e-06	0	2.19622e-06	0	3.29432e-06	1.09811e-06	2.19622e-06	0	3.29432e-06	2.19622e-06	6.58865e-06
Burkholderia_sp._THE68	2.30603e-05	3.29432e-06	8.78487e-06	5.49054e-06	3.29432e-06	1.64716e-05	5.49054e-06	1.64716e-05	7.68676e-06	1.09811e-05	9.88297e-06	7.68676e-06	3.18451e-05	9.88297e-06	2.19622e-06	7.68676e-06	5.49054e-06	0	7.68676e-06	3.29432e-06	2.19622e-06	2.19622e-06	8.78487e-06	7.68676e-06	6.58865e-06	3.29432e-06	9.88297e-06	1.42754e-05	1.75697e-05
Flavonifractor_plautii	0.00268158	0.00271123	0.0024982	0.00495137	0.00204358	0.00162849	0.00262997	0.00124416	0.00123318	0.00248392	0.00129687	0.00198648	0.00211386	0.000724751	0.00189753	0.001858	0.0047625	0.00188106	0.00221049	0.00144401	0.00207652	0.000118596	0.00104101	0.000821385	0.00225222	0.000260252	0.00114752	0.00341951	0.00229285
Spiroplasma_melliferum	0	0	0	0	0	3.29432e-06	0	0	0	0	4.39243e-06	0	9.88297e-06	0	3.29432e-06	5.49054e-06	3.29432e-06	0	0	3.29432e-06	1.31773e-05	0	0	0	0	1.09811e-06	0	0	0
Cafeteria_roenbergensis_virus	0	0	0	2.19622e-06	0	0	0	0	0	0	0	0	0	0	0	0	0	0	0	1.09811e-06	0	0	0	0	0	0	0	0	0
Cutibacterium_granulosum	1.31773e-05	2.85508e-05	1.53735e-05	2.52565e-05	3.29432e-05	3.29432e-05	2.19622e-05	3.29432e-06	2.41584e-05	5.49054e-06	3.29432e-06	5.49054e-06	2.19622e-06	1.09811e-05	9.88297e-06	7.68676e-06	1.09811e-06	3.29432e-06	1.09811e-05	8.78487e-06	1.53735e-05	8.78487e-06	1.53735e-05	2.08641e-05	3.29432e-05	4.94149e-05	1.53735e-05	2.30603e-05	2.30603e-05
Sulfurimonas_denitrificans	6.58865e-06	8.78487e-06	8.78487e-06	4.063e-05	1.64716e-05	2.19622e-06	1.42754e-05	1.42754e-05	6.58865e-06	1.20792e-05	2.19622e-05	5.71016e-05	1.09811e-05	0	2.19622e-06	2.08641e-05	0.000132871	2.08641e-05	5.16111e-05	1.42754e-05	0.000192169	3.29432e-06	4.39243e-05	7.68676e-06	6.36903e-05	2.19622e-06	4.50224e-05	6.91808e-05	4.61205e-05
Lactobacillus_iners	3.29432e-05	8.78487e-06	1.64716e-05	8.78487e-06	1.42754e-05	3.29432e-06	1.42754e-05	0	6.58865e-06	7.68676e-06	1.64716e-05	6.58865e-06	9.88297e-06	4.39243e-06	4.39243e-06	3.29432e-06	2.41584e-05	2.19622e-06	3.29432e-06	3.29432e-06	2.19622e-06	4.39243e-06	1.09811e-05	5.49054e-06	6.58865e-06	2.19622e-06	1.20792e-05	2.74527e-05	6.58865e-06
Corynebacterium_ulcerans	1.64716e-05	3.29432e-06	4.39243e-06	7.68676e-06	3.29432e-06	7.68676e-06	1.09811e-05	4.39243e-06	1.09811e-06	5.49054e-06	7.68676e-06	1.09811e-06	3.29432e-06	4.39243e-06	1.09811e-06	1.42754e-05	4.39243e-06	5.49054e-06	5.49054e-06	6.58865e-06	1.09811e-05	4.39243e-06	7.68676e-06	6.58865e-06	1.53735e-05	6.58865e-06	9.88297e-06	2.96489e-05	7.68676e-06
Bradyrhizobium_sp._WSM471	0	0	0	2.19622e-06	0	0	2.19622e-06	2.19622e-06	0	0	0	1.09811e-06	0	0	0	1.09811e-06	2.19622e-06	0	6.58865e-06	0	0	0	0	0	0	0	0	2.19622e-06	2.19622e-06
Weissella_sp._26KH.42	3.29432e-06	1.09811e-06	3.29432e-06	2.19622e-06	0	2.19622e-06	1.09811e-06	3.29432e-06	0	0	0	0	3.29432e-06	0	0	0	0	0	0	0	0	0	0	0	3.29432e-06	0	0	1.09811e-06	3.29432e-06
Paenibacillus_glucanolyticus	1.97659e-05	1.31773e-05	2.19622e-06	4.39243e-06	5.49054e-06	0	4.39243e-06	4.39243e-06	0	0	5.49054e-06	0	0	5.49054e-06	1.31773e-05	8.78487e-06	2.63546e-05	4.83168e-05	1.86678e-05	2.96489e-05	7.68676e-06	1.09811e-06	2.52565e-05	7.68676e-06	9.88297e-06	0	9.88297e-06	3.18451e-05	0
Acidithiobacillus_ferridurans	0	0	0	0	0	0	0	0	0	0	0	0	0	0	0	0	0	0	0	0	0	0	0	0	0	0	3.29432e-06	0	0
Serratia_liquefaciens	0	1.09811e-06	0	1.09811e-06	0	0	9.88297e-06	0	0	0	0	0	0	0	0	1.53735e-05	1.42754e-05	0	9.88297e-06	1.20792e-05	1.75697e-05	5.49054e-06	1.09811e-06	7.68676e-06	4.39243e-06	4.39243e-06	0	1.09811e-06	0
Nostoc_sp._NIES.2111	0	0	2.19622e-06	0	0	0	0	2.19622e-06	2.19622e-06	4.39243e-06	2.19622e-06	1.09811e-06	0	0	1.09811e-06	1.09811e-06	0	0	0	0	1.64716e-05	0	4.39243e-06	0	0	0	2.19622e-06	4.39243e-06	8.78487e-06
Rhodococcus_fascians	2.19622e-06	1.09811e-05	4.39243e-06	1.97659e-05	1.09811e-06	9.88297e-06	1.64716e-05	7.68676e-06	7.68676e-06	2.19622e-06	1.09811e-06	8.78487e-06	1.09811e-06	2.19622e-06	8.78487e-06	1.09811e-06	4.39243e-06	2.19622e-06	2.19622e-06	0	4.39243e-06	3.29432e-06	0	0	3.29432e-06	6.58865e-06	5.49054e-06	4.39243e-06	3.29432e-06
beta_proteobacterium_CB	0	0	0	0	2.19622e-06	0	1.09811e-06	1.09811e-06	0	0	0	0	0	0	0	0	0	1.09811e-06	0	0	0	0	0	0	0	0	1.09811e-06	3.29432e-06	0
Geobacillus_thermodenitrificans	9.88297e-06	1.53735e-05	6.58865e-06	2.08641e-05	1.20792e-05	1.09811e-06	5.49054e-06	1.97659e-05	5.49054e-06	1.86678e-05	8.78487e-06	2.19622e-05	2.30603e-05	1.09811e-06	5.49054e-06	6.58865e-06	2.96489e-05	1.64716e-05	8.78487e-06	1.42754e-05	4.39243e-06	1.09811e-05	1.09811e-05	2.19622e-06	9.88297e-06	9.88297e-06	6.58865e-06	1.42754e-05	5.49054e-06
Thermococcus_sibiricus	0	0	0	1.09811e-06	0	0	0	0	0	0	0	0	0	0	0	0	0	0	0	0	0	0	0	0	0	0	0	0	0
Erythrobacter_flavus	4.39243e-06	4.39243e-06	2.19622e-06	1.09811e-05	8.78487e-06	8.78487e-06	9.88297e-06	7.68676e-06	6.58865e-06	6.58865e-06	2.63546e-05	8.78487e-06	7.68676e-06	1.64716e-05	1.20792e-05	1.09811e-06	3.29432e-06	4.39243e-06	7.68676e-06	5.49054e-06	1.75697e-05	4.39243e-06	5.49054e-06	1.86678e-05	3.29432e-06	8.78487e-06	2.30603e-05	1.53735e-05	2.52565e-05
Haliangium_ochraceum	1.86678e-05	3.29432e-06	6.58865e-06	9.88297e-06	1.31773e-05	4.39243e-06	9.88297e-06	1.86678e-05	1.20792e-05	1.86678e-05	9.88297e-06	1.09811e-05	3.84338e-05	6.58865e-06	2.19622e-06	8.78487e-06	2.41584e-05	5.49054e-06	1.53735e-05	3.29432e-06	4.39243e-06	6.58865e-06	1.09811e-05	4.39243e-06	1.31773e-05	8.78487e-06	9.88297e-06	2.30603e-05	2.08641e-05
Prochlorococcus_marinus	1.75697e-05	9.88297e-06	8.78487e-06	1.53735e-05	1.42754e-05	1.09811e-05	2.41584e-05	1.97659e-05	1.42754e-05	4.39243e-06	4.39243e-06	1.09811e-05	2.30603e-05	1.09811e-06	1.31773e-05	1.53735e-05	2.96489e-05	1.09811e-06	7.68676e-06	1.20792e-05	2.41584e-05	1.09811e-06	1.09811e-05	4.39243e-06	6.58865e-06	3.29432e-06	1.86678e-05	9.88297e-06	2.08641e-05
Porphyrobacter_sp._HT.58.2	2.19622e-06	2.19622e-06	1.09811e-06	3.29432e-06	2.19622e-06	0	4.39243e-06	4.39243e-06	5.49054e-06	5.49054e-06	1.09811e-06	7.68676e-06	0	2.19622e-06	2.19622e-06	8.78487e-06	9.88297e-06	0	3.29432e-06	3.29432e-06	8.78487e-06	1.09811e-06	5.49054e-06	1.09811e-06	6.58865e-06	0	0	3.29432e-06	0
Methylomonas_clara	1.86678e-05	9.88297e-06	1.20792e-05	1.09811e-06	2.19622e-06	7.68676e-06	6.58865e-06	4.39243e-06	1.09811e-06	0	0	0	8.78487e-06	1.31773e-05	0	5.49054e-06	1.09811e-06	0	2.19622e-06	1.09811e-06	2.19622e-06	0	0	1.09811e-06	2.19622e-06	2.19622e-06	4.39243e-06	1.09811e-06	0
Paraburkholderia_hospita	2.19622e-06	1.09811e-05	4.39243e-06	1.42754e-05	2.19622e-06	8.78487e-06	9.88297e-06	3.29432e-06	5.49054e-06	4.39243e-06	1.42754e-05	2.19622e-06	0	1.09811e-06	1.09811e-06	3.29432e-06	4.39243e-06	3.29432e-06	7.68676e-06	1.09811e-06	3.29432e-06	0	2.19622e-06	1.09811e-06	2.19622e-06	4.39243e-06	1.31773e-05	1.42754e-05	3.29432e-06
Leptospira_biflexa	0	4.39243e-06	1.09811e-06	4.39243e-06	2.19622e-06	1.09811e-06	4.39243e-06	1.09811e-06	6.58865e-06	0	1.09811e-06	4.39243e-06	3.29432e-06	0	1.09811e-06	9.88297e-06	2.08641e-05	1.09811e-06	3.29432e-06	4.39243e-06	3.29432e-06	0	4.39243e-06	3.29432e-06	6.58865e-06	1.09811e-06	2.19622e-06	0	1.31773e-05
Stanieria_sp._NIES.3757	0	1.09811e-06	0	9.88297e-06	1.75697e-05	2.19622e-06	9.88297e-06	0	0	7.68676e-06	6.58865e-06	0	0	2.19622e-06	2.19622e-06	1.09811e-06	2.19622e-06	0	0	2.19622e-06	0	0	1.09811e-06	1.09811e-06	0	0	3.29432e-06	1.42754e-05	1.09811e-06
Virgibacillus_halodenitrificans	4.39243e-06	4.39243e-06	1.09811e-06	1.64716e-05	9.88297e-06	1.20792e-05	1.20792e-05	7.68676e-06	4.39243e-06	5.49054e-06	2.19622e-06	1.09811e-06	4.39243e-06	1.09811e-06	2.19622e-06	9.88297e-06	3.29432e-06	4.39243e-06	4.39243e-06	6.58865e-06	1.20792e-05	2.19622e-06	2.19622e-06	5.49054e-06	6.58865e-06	6.58865e-06	8.78487e-06	1.86678e-05	1.42754e-05
Nocardioides_sp._dk3136	1.09811e-06	1.09811e-06	4.39243e-06	2.19622e-06	8.78487e-06	2.19622e-06	1.09811e-06	0	3.29432e-06	0	1.09811e-06	1.09811e-06	2.19622e-06	2.19622e-06	5.49054e-06	2.19622e-06	4.39243e-06	0	0	1.09811e-06	3.29432e-06	0	1.09811e-06	1.09811e-06	2.19622e-06	2.19622e-06	0	6.58865e-06	1.09811e-06
Paraburkholderia_sp._7Q.K02	7.68676e-06	8.78487e-06	1.09811e-05	5.49054e-06	2.19622e-06	1.09811e-06	9.88297e-06	9.88297e-06	1.20792e-05	1.75697e-05	5.49054e-06	1.09811e-05	1.53735e-05	3.29432e-06	1.53735e-05	0	1.31773e-05	1.09811e-06	4.39243e-06	2.19622e-06	6.58865e-06	0	4.39243e-06	1.09811e-06	6.58865e-06	5.49054e-06	6.58865e-06	9.88297e-06	1.09811e-06
Prochlorococcus_sp._MIT_0604	0	2.19622e-06	0	1.97659e-05	1.42754e-05	0	0	0	0	0	0	0	0	0	0	0	1.09811e-06	0	0	0	0	0	0	2.19622e-06	0	1.09811e-06	0	1.09811e-05	0
Natrialba_magadii	4.39243e-06	0	0	1.09811e-06	1.09811e-06	0	0	1.09811e-06	0	0	0	0	1.09811e-06	0	0	0	2.19622e-06	2.19622e-06	0	0	0	0	0	0	0	0	0	1.09811e-06	4.39243e-06
Synechococcus_sp._SynAce01	8.78487e-06	5.49054e-06	3.29432e-06	2.19622e-06	3.29432e-06	6.58865e-06	1.09811e-06	5.49054e-06	2.19622e-06	3.29432e-06	1.09811e-06	3.29432e-06	2.19622e-06	0	1.09811e-06	0	7.68676e-06	1.09811e-05	8.78487e-06	4.39243e-06	2.19622e-06	8.78487e-06	1.09811e-06	6.58865e-06	1.09811e-06	8.78487e-06	0	5.49054e-06	7.68676e-06
Aureitalea_sp._RR4.38	8.78487e-06	9.88297e-06	7.68676e-06	9.88297e-06	7.68676e-06	1.42754e-05	1.42754e-05	0	7.68676e-06	0	0	3.29432e-06	0	9.88297e-06	1.09811e-06	1.31773e-05	1.75697e-05	4.39243e-06	1.31773e-05	1.31773e-05	9.88297e-06	7.68676e-06	9.88297e-06	6.58865e-06	2.19622e-06	1.53735e-05	6.58865e-06	1.53735e-05	2.19622e-06
Magnetospirillum_sp._ME.1	1.09811e-05	3.29432e-06	5.49054e-06	6.58865e-06	0	7.68676e-06	2.19622e-06	0	2.19622e-06	6.58865e-06	1.09811e-06	2.19622e-06	4.39243e-06	4.39243e-06	0	0	3.29432e-06	6.58865e-06	1.09811e-06	3.29432e-06	0	0	1.09811e-06	1.09811e-06	3.29432e-06	1.09811e-06	3.29432e-06	3.29432e-06	1.53735e-05
Variovorax_sp._WDL1	7.46714e-05	4.83168e-05	5.92978e-05	0.000115301	8.78487e-06	4.063e-05	6.25922e-05	3.29432e-06	2.63546e-05	7.68676e-06	0	1.42754e-05	1.97659e-05	5.49054e-06	8.78487e-06	1.42754e-05	0.000102124	0	1.64716e-05	1.31773e-05	8.78487e-06	0	0	1.09811e-06	0	0	2.52565e-05	7.1377e-05	3.29432e-06
Mycoplasma_conjunctivae	1.75697e-05	6.58865e-06	0	3.84338e-05	8.78487e-06	0	8.78487e-06	8.78487e-06	0	5.49054e-06	0	0	5.49054e-06	2.19622e-06	0	1.86678e-05	0	0	1.42754e-05	1.53735e-05	7.1377e-05	0	1.64716e-05	1.20792e-05	1.53735e-05	0	7.68676e-06	1.97659e-05	1.53735e-05
Streptococcus_sp._HSISM1	8.78487e-06	0	0	0	0	0	1.09811e-06	3.29432e-06	1.09811e-06	0	0	0	0	0	2.19622e-06	0	4.39243e-06	0	3.29432e-06	1.09811e-06	1.09811e-06	0	0	0	0	0	5.49054e-06	4.39243e-06	2.08641e-05
Mycoavidus_cysteinexigens	0	0	0	3.29432e-06	0	1.09811e-06	2.19622e-06	0	0	0	0	0	0	0	0	0	0	0	0	0	1.09811e-06	0	0	0	0	0	0	0	1.09811e-06
Cyanophage_NATL2A.133	0	0	0	0	0	0	0	0	0	0	0	0	0	0	0	0	1.09811e-06	0	0	0	0	0	0	0	0	0	0	0	0
Bacillus_sp._BD59S	6.58865e-06	6.58865e-06	4.39243e-06	5.49054e-06	8.78487e-06	5.49054e-06	2.19622e-06	0	1.09811e-06	0	2.19622e-06	0	7.68676e-06	0	2.19622e-06	5.49054e-06	1.09811e-05	0	0	4.39243e-06	0	0	6.58865e-06	5.49054e-06	0	0	0	0	2.19622e-06
Aerococcus_christensenii	2.19622e-06	2.19622e-06	3.29432e-06	9.88297e-06	1.09811e-06	4.39243e-06	6.58865e-06	0	0	0	1.09811e-06	1.09811e-06	1.09811e-06	5.49054e-06	3.29432e-06	0	6.58865e-06	0	1.09811e-06	1.09811e-06	0	1.09811e-06	8.78487e-06	7.68676e-06	1.09811e-06	1.09811e-06	7.68676e-06	5.49054e-06	7.68676e-06
Burkholderia_sp._CCGE1001	5.49054e-06	4.39243e-06	0	0	1.09811e-05	0	1.09811e-06	0	0	0	0	1.09811e-06	4.39243e-06	0	2.19622e-06	1.09811e-06	1.86678e-05	1.09811e-06	1.09811e-05	0	2.08641e-05	0	0	0	1.09811e-06	0	2.19622e-06	3.51395e-05	0
Streptococcus_anginosus	5.27092e-05	7.90638e-05	6.47884e-05	0.000108713	3.84338e-05	7.35733e-05	1.09811e-05	2.19622e-05	5.60035e-05	1.86678e-05	2.52565e-05	1.53735e-05	3.29432e-06	2.19622e-05	2.19622e-05	3.62376e-05	5.71016e-05	7.68676e-06	2.08641e-05	7.68676e-06	4.17281e-05	4.39243e-06	6.91808e-05	3.73357e-05	1.86678e-05	0	2.96489e-05	8.34562e-05	3.62376e-05
Novosphingobium_sp._Gsoil_351	2.96489e-05	1.31773e-05	2.30603e-05	2.41584e-05	3.0747e-05	6.58865e-05	4.83168e-05	2.19622e-05	2.96489e-05	4.28262e-05	5.27092e-05	1.97659e-05	4.17281e-05	3.62376e-05	1.20792e-05	1.64716e-05	1.53735e-05	2.19622e-06	3.18451e-05	2.63546e-05	2.41584e-05	2.74527e-05	2.41584e-05	2.19622e-05	2.85508e-05	2.85508e-05	6.80827e-05	6.36903e-05	7.46714e-05
Planctomycetes_bacterium_Mal52	7.68676e-06	6.58865e-06	9.88297e-06	9.88297e-06	9.88297e-06	5.49054e-06	1.31773e-05	7.68676e-06	3.29432e-06	5.49054e-06	1.09811e-06	1.75697e-05	5.49054e-06	3.29432e-06	6.58865e-06	1.09811e-06	3.29432e-06	2.19622e-06	0	4.39243e-06	2.19622e-06	3.29432e-06	4.39243e-06	5.49054e-06	3.29432e-06	7.68676e-06	8.78487e-06	9.88297e-06	8.78487e-06
Jannaschia_sp._CCS1	4.39243e-06	2.19622e-06	0	2.19622e-06	1.09811e-06	0	2.19622e-06	0	1.09811e-06	1.09811e-06	0	0	2.19622e-06	0	1.09811e-06	7.68676e-06	4.39243e-06	0	8.78487e-06	4.39243e-06	4.39243e-06	1.09811e-06	1.09811e-06	1.09811e-06	7.68676e-06	1.09811e-06	0	0	1.09811e-06
Corynebacterium_sphenisci	1.53735e-05	3.29432e-05	2.08641e-05	5.0513e-05	2.19622e-05	2.19622e-05	2.30603e-05	5.49054e-06	1.42754e-05	2.19622e-06	2.19622e-06	4.39243e-06	6.58865e-06	1.31773e-05	3.29432e-06	7.68676e-06	5.49054e-06	5.49054e-06	2.30603e-05	2.08641e-05	4.39243e-06	5.49054e-06	0	9.88297e-06	1.31773e-05	3.18451e-05	1.53735e-05	4.39243e-05	6.58865e-06
Muribaculum_intestinale	0.0843424	0.105251	0.105225	0.118836	0.140561	0.124395	0.0979238	0.102783	0.113174	0.112047	0.144501	0.136205	0.133723	0.134983	0.0944175	0.0433698	0.0270936	0.123505	0.071041	0.0823186	0.0470287	0.0871217	0.086353	0.103191	0.0831608	0.138267	0.0885108	0.0756113	0.0662115
Vulgatibacter_incomptus	2.52565e-05	5.27092e-05	4.17281e-05	1.75697e-05	2.85508e-05	2.52565e-05	1.86678e-05	3.62376e-05	2.85508e-05	3.73357e-05	5.27092e-05	4.61205e-05	3.29432e-06	4.83168e-05	2.52565e-05	1.75697e-05	1.75697e-05	5.27092e-05	2.96489e-05	4.39243e-05	3.29432e-05	5.49054e-05	3.51395e-05	2.96489e-05	3.84338e-05	1.42754e-05	2.74527e-05	2.52565e-05	2.63546e-05
Kineococcus_radiotolerans	9.88297e-06	1.64716e-05	1.31773e-05	2.52565e-05	4.063e-05	3.29432e-05	2.96489e-05	9.88297e-06	2.85508e-05	2.96489e-05	2.30603e-05	2.19622e-05	7.68676e-06	2.63546e-05	6.58865e-06	1.53735e-05	3.29432e-06	3.29432e-06	2.08641e-05	1.75697e-05	8.78487e-06	9.88297e-06	3.29432e-06	1.53735e-05	6.58865e-06	2.19622e-05	2.74527e-05	3.62376e-05	2.30603e-05
Streptococcus_sp._I.G2	0	1.09811e-06	1.09811e-06	0	1.09811e-06	1.09811e-06	0	0	0	0	1.09811e-06	0	0	0	0	2.19622e-06	2.19622e-06	0	1.09811e-06	0	1.09811e-06	0	1.09811e-06	1.09811e-06	0	0	0	0	0
Paenibacillus_odorifer	2.74527e-05	1.53735e-05	4.39243e-06	3.62376e-05	1.75697e-05	1.31773e-05	5.49054e-06	1.09811e-06	1.09811e-06	6.58865e-06	1.09811e-05	5.49054e-06	8.78487e-06	1.31773e-05	1.09811e-06	2.19622e-05	1.09811e-05	4.39243e-06	6.58865e-06	3.29432e-06	9.88297e-06	6.58865e-06	1.75697e-05	7.68676e-06	1.53735e-05	5.49054e-06	7.68676e-06	1.31773e-05	1.42754e-05
Schaalia_cardiffensis	0	0	2.19622e-06	2.19622e-06	0	1.09811e-06	0	0	0	0	0	2.19622e-06	0	0	0	0	2.19622e-06	0	0	0	1.09811e-06	0	1.09811e-06	0	0	0	0	0	0
Serpentinomonas_mccroryi	6.58865e-06	1.09811e-06	1.09811e-06	7.68676e-06	1.09811e-06	0	6.58865e-06	3.29432e-06	1.09811e-06	0	1.09811e-06	0	1.09811e-06	2.19622e-06	0	4.39243e-06	0	1.09811e-06	3.29432e-06	4.39243e-06	4.39243e-06	3.29432e-06	1.09811e-06	2.19622e-06	1.09811e-06	1.09811e-06	3.29432e-06	8.78487e-06	0
Candidatus_Atelocyanobacterium_thalassa	8.78487e-06	3.29432e-06	1.09811e-06	5.49054e-06	1.09811e-06	1.09811e-06	0	0	0	0	1.09811e-06	2.19622e-06	3.29432e-06	2.19622e-06	2.19622e-06	7.57695e-05	0.000163618	3.29432e-06	1.75697e-05	4.39243e-06	1.31773e-05	0	1.09811e-06	6.58865e-06	4.39243e-06	0	0	5.49054e-06	0
Paenibacillus_kribbensis	1.53735e-05	7.68676e-06	5.49054e-06	4.39243e-06	5.49054e-06	1.09811e-06	1.09811e-05	3.29432e-06	4.39243e-06	6.58865e-06	1.09811e-06	3.29432e-06	1.42754e-05	3.29432e-06	1.31773e-05	9.88297e-06	1.20792e-05	5.16111e-05	6.58865e-06	7.68676e-06	6.58865e-06	0	1.20792e-05	4.39243e-06	1.31773e-05	0	2.19622e-06	4.39243e-06	1.53735e-05
Salinispora_arenicola	3.29432e-06	3.29432e-06	1.09811e-06	2.19622e-06	0	2.19622e-06	1.09811e-06	2.19622e-06	4.39243e-06	3.29432e-06	2.19622e-06	1.09811e-06	3.29432e-06	0	2.19622e-06	0	0	2.19622e-06	0	1.09811e-06	1.09811e-06	0	1.09811e-06	1.09811e-06	3.29432e-06	0	0	3.29432e-06	3.29432e-06
Vibrio_rumoiensis	1.09811e-05	0	0	2.19622e-06	1.09811e-06	0	1.09811e-06	0	0	0	0	0	0	0	0	1.09811e-06	0	0	3.29432e-06	1.09811e-06	1.09811e-06	0	0	0	0	0	0	0	3.29432e-06
Coraliomargarita_akajimensis	1.42754e-05	3.95319e-05	3.62376e-05	4.50224e-05	3.0747e-05	3.18451e-05	2.74527e-05	1.20792e-05	2.41584e-05	3.84338e-05	1.97659e-05	2.30603e-05	3.40414e-05	1.75697e-05	2.08641e-05	6.58865e-06	9.00449e-05	1.42754e-05	1.31773e-05	6.58865e-06	1.75697e-05	0	1.20792e-05	1.20792e-05	1.97659e-05	9.88297e-06	8.78487e-06	9.66335e-05	1.42754e-05
Campylobacter_curvus	1.09811e-06	4.39243e-06	5.49054e-06	1.09811e-06	2.19622e-06	6.58865e-06	4.39243e-06	4.39243e-06	2.19622e-06	0	0	2.19622e-06	1.09811e-06	3.29432e-06	0	0	0	0	0	1.09811e-06	0	1.09811e-06	1.09811e-06	3.29432e-06	4.39243e-06	5.49054e-06	1.09811e-06	6.58865e-06	1.09811e-06
Altererythrobacter_mangrovi	1.09811e-06	0	0	1.09811e-06	2.19622e-06	0	1.09811e-06	0	1.09811e-06	2.19622e-06	1.09811e-06	0	1.09811e-06	0	1.09811e-06	1.09811e-06	1.09811e-06	3.29432e-06	3.29432e-06	3.29432e-06	1.09811e-06	2.19622e-06	2.19622e-06	2.19622e-06	4.39243e-06	2.19622e-06	4.39243e-06	2.19622e-06	5.49054e-06
Novosphingobium_sp._THN1	2.19622e-06	4.39243e-06	0	1.09811e-06	0	1.09811e-06	0	1.09811e-06	6.58865e-06	6.58865e-06	7.68676e-06	5.49054e-06	1.09811e-06	0	3.29432e-06	0	0	1.09811e-06	0	0	2.19622e-06	0	0	1.09811e-06	1.09811e-06	1.09811e-06	1.09811e-06	0	1.31773e-05
Thermococcus_radiotolerans	0	0	0	0	0	0	0	0	0	0	0	0	0	0	0	0	8.78487e-06	0	1.09811e-06	0	0	0	0	0	0	0	0	0	0
Sphingomonas_panacis	3.29432e-06	1.09811e-06	0	0	1.09811e-06	1.09811e-06	0	0	0	0	1.09811e-06	0	0	0	0	0	0	0	1.09811e-06	0	0	0	0	1.09811e-06	0	0	1.09811e-06	3.29432e-06	0
Parvimonas_micra	9.22411e-05	0.000443636	0.000374455	0.000647884	0.000309667	0.000382142	9.1143e-05	3.0747e-05	3.51395e-05	0.000209739	0.000241584	2.52565e-05	0.000191071	9.66335e-05	5.60035e-05	7.35733e-05	0.000155931	0.000173501	2.85508e-05	2.74527e-05	5.60035e-05	3.29432e-06	4.50224e-05	4.063e-05	5.60035e-05	2.41584e-05	3.73357e-05	6.25922e-05	8.01619e-05
Shewanella_psychrophila	4.39243e-06	0	1.09811e-06	0	0	0	0	1.09811e-06	0	0	0	2.19622e-06	0	0	0	0	0	0	1.09811e-06	0	2.19622e-06	0	0	0	1.09811e-06	0	0	2.19622e-06	0
Paenibacillus_stellifer	2.85508e-05	1.42754e-05	1.97659e-05	3.73357e-05	3.40414e-05	1.09811e-05	1.86678e-05	1.64716e-05	2.41584e-05	3.0747e-05	2.19622e-06	8.78487e-06	1.64716e-05	0	1.42754e-05	6.58865e-06	2.63546e-05	6.58865e-06	7.68676e-06	8.78487e-06	4.39243e-06	0	4.39243e-06	4.39243e-06	1.53735e-05	1.09811e-06	1.42754e-05	4.063e-05	1.75697e-05
Dickeya_sp._NCPPB_569	0	2.19622e-06	0	4.39243e-06	0	0	1.75697e-05	2.19622e-06	7.68676e-06	3.29432e-06	0	1.09811e-06	2.19622e-06	1.09811e-06	3.29432e-06	0	5.49054e-06	0	1.09811e-06	1.09811e-06	0	0	4.39243e-06	8.78487e-06	4.39243e-06	1.42754e-05	8.78487e-06	6.58865e-06	0
Candidatus_Kinetoplastibacterium_blastocrithidii	0	0	0	1.09811e-06	2.19622e-06	0	0	0	0	1.09811e-06	0	0	0	0	0	1.09811e-06	1.09811e-06	0	0	0	2.19622e-06	0	2.19622e-06	0	0	0	1.09811e-06	0	0
Corynebacteriaceae_bacterium_ARUP_UnID_227	0	0	0	0	0	0	0	0	0	0	0	1.09811e-06	0	0	0	0	0	0	0	0	0	0	0	0	0	0	0	0	0
Candidatus_Nitrosopumilus_sediminis	0	0	0	0	0	0	0	0	0	0	0	0	0	0	0	0	0	0	0	0	0	0	0	0	0	0	0	0	0
Blattabacterium_sp._.Nauphoeta_cinerea.	0	0	1.09811e-06	3.29432e-06	2.19622e-06	2.19622e-06	2.19622e-06	0	0	5.49054e-06	2.19622e-06	1.09811e-06	0	0	0	0	1.09811e-06	1.09811e-06	1.09811e-06	0	1.09811e-06	0	2.19622e-06	0	1.09811e-06	0	1.09811e-06	0	0
Legionella_geestiana	1.20792e-05	1.97659e-05	1.53735e-05	2.08641e-05	2.30603e-05	2.41584e-05	2.63546e-05	3.29432e-06	9.88297e-06	1.53735e-05	2.63546e-05	1.64716e-05	1.09811e-06	1.97659e-05	3.29432e-06	1.42754e-05	1.09811e-05	1.31773e-05	1.42754e-05	1.97659e-05	1.75697e-05	1.09811e-05	8.78487e-06	2.08641e-05	1.20792e-05	1.31773e-05	2.74527e-05	3.62376e-05	1.75697e-05
Agarivorans_gilvus	2.19622e-06	0	0	1.09811e-06	3.29432e-06	1.09811e-06	1.09811e-06	0	3.29432e-06	0	0	0	5.49054e-06	0	1.09811e-06	0	4.39243e-06	0	0	1.09811e-06	1.09811e-06	0	0	0	0	0	0	0	3.29432e-06
Yersinia_enterocolitica	2.19622e-06	1.20792e-05	3.29432e-06	2.19622e-06	1.09811e-06	4.39243e-06	3.29432e-06	0	0	0	1.09811e-06	0	2.19622e-06	6.58865e-06	0	1.09811e-06	0	0	0	0	1.09811e-06	0	3.29432e-06	1.09811e-06	1.09811e-06	1.09811e-06	3.29432e-06	6.58865e-06	2.19622e-06
Helicobacter_typhlonius	0.00103552	0.00270903	0.00127381	0.00857183	0.00425517	0.000194365	0.00288693	0.00344586	0.0017438	0.00382251	0.00386424	0.00817761	0.0024938	0.000292097	0.000602861	0.0057475	0.0255211	0.00550701	0.0108164	0.00385985	0.0396823	0.000254761	0.00944373	0.00246965	0.0142798	0.000642393	0.00857293	0.0158644	0.012144
Sphingomonas_taxi	3.29432e-06	0	0	3.29432e-06	0	1.09811e-06	2.19622e-06	1.09811e-06	3.29432e-06	2.19622e-06	2.19622e-06	0	8.78487e-06	1.09811e-06	3.29432e-06	1.09811e-06	6.58865e-06	2.19622e-06	1.09811e-06	0	1.09811e-06	1.09811e-06	0	1.09811e-06	3.29432e-06	1.09811e-06	1.09811e-06	3.29432e-06	5.49054e-06
Francisella_persica	4.39243e-06	0	0	2.19622e-06	1.09811e-06	0	1.09811e-05	1.09811e-06	3.29432e-06	0	0	0	2.19622e-06	1.09811e-06	1.09811e-06	2.19622e-06	4.39243e-06	0	0	2.19622e-06	2.19622e-06	0	1.09811e-06	0	4.39243e-06	1.09811e-06	3.29432e-06	1.09811e-06	1.09811e-06
Serratia_sp._LS.1	1.09811e-05	9.88297e-06	1.42754e-05	1.53735e-05	6.58865e-06	1.53735e-05	1.09811e-05	7.68676e-06	9.88297e-06	1.20792e-05	3.29432e-06	6.58865e-06	1.97659e-05	4.39243e-06	0	1.75697e-05	0	0	0	1.20792e-05	0	0	0	3.29432e-06	5.49054e-06	0	5.49054e-06	5.49054e-06	1.64716e-05
Streptomyces_sp._Go.475	4.39243e-06	1.09811e-06	4.39243e-06	3.29432e-06	2.19622e-06	0	0	1.09811e-05	1.09811e-06	9.88297e-06	0	3.29432e-06	8.78487e-06	0	2.19622e-06	1.09811e-06	3.29432e-06	1.09811e-06	0	0	0	0	0	0	0	0	1.09811e-06	3.29432e-06	0
Bremerella_volcania	1.09811e-06	1.09811e-06	0	3.29432e-06	0	1.09811e-06	3.29432e-06	3.29432e-06	1.09811e-06	0	1.09811e-06	3.29432e-06	2.19622e-06	0	2.19622e-06	0	0	0	9.88297e-06	0	3.29432e-06	0	0	0	0	1.09811e-06	1.09811e-06	2.19622e-06	2.19622e-06
Aeromonas_schubertii	7.68676e-06	4.39243e-06	5.49054e-06	4.39243e-06	2.19622e-06	3.29432e-06	5.49054e-06	0	1.09811e-06	2.19622e-06	3.29432e-06	5.49054e-06	4.39243e-06	0	1.09811e-06	1.09811e-06	6.58865e-06	0	2.19622e-06	1.09811e-06	1.09811e-06	0	2.19622e-06	0	1.09811e-06	0	0	8.78487e-06	4.39243e-06
Synechococcus_sp._PCC_7117	2.19622e-06	0	2.19622e-06	1.09811e-06	0	0	4.39243e-06	0	0	0	0	0	0	0	1.09811e-06	0	4.39243e-06	0	0	0	2.19622e-06	0	1.09811e-06	0	1.09811e-06	0	3.29432e-06	6.58865e-06	1.09811e-06
Pontibacter_korlensis	3.29432e-06	4.39243e-06	8.78487e-06	2.52565e-05	2.30603e-05	2.41584e-05	1.31773e-05	8.78487e-06	7.68676e-06	7.68676e-06	5.49054e-06	4.39243e-06	5.49054e-06	3.29432e-06	5.49054e-06	1.09811e-05	1.53735e-05	2.19622e-06	1.86678e-05	1.42754e-05	1.31773e-05	3.29432e-06	1.09811e-05	1.09811e-05	1.09811e-06	2.30603e-05	2.30603e-05	1.64716e-05	1.42754e-05
Maribacter_sp._MJ134	1.09811e-06	1.09811e-06	0	1.09811e-06	1.09811e-06	1.09811e-06	5.49054e-06	0	2.19622e-06	4.39243e-06	1.09811e-06	6.58865e-06	5.49054e-06	1.09811e-06	0	1.09811e-06	2.19622e-06	4.39243e-06	1.09811e-06	3.29432e-06	1.31773e-05	0	5.49054e-06	1.09811e-06	8.78487e-06	0	1.09811e-06	4.39243e-06	5.49054e-06
Limnochorda_pilosa	2.08641e-05	1.31773e-05	1.31773e-05	2.41584e-05	1.42754e-05	1.31773e-05	1.31773e-05	7.68676e-06	1.86678e-05	1.09811e-05	3.29432e-06	5.49054e-06	4.83168e-05	7.68676e-06	1.64716e-05	9.88297e-06	3.0747e-05	1.42754e-05	1.31773e-05	7.68676e-06	1.09811e-05	1.09811e-06	3.29432e-06	6.58865e-06	1.09811e-05	1.53735e-05	1.20792e-05	2.74527e-05	3.18451e-05
Caballeronia_sp._SBC2	5.49054e-06	4.39243e-06	4.39243e-06	2.19622e-06	1.09811e-06	6.58865e-06	3.29432e-06	0	1.09811e-06	0	0	1.09811e-06	3.29432e-06	0	7.68676e-06	1.09811e-06	7.68676e-06	3.29432e-05	6.58865e-06	1.09811e-06	1.09811e-06	0	1.09811e-06	1.09811e-06	0	0	0	3.29432e-06	3.29432e-06
Streptomyces_sp._Tu6071	0	0	0	0	0	0	0	0	0	0	0	0	0	0	0	0	0	0	0	0	0	0	0	0	2.19622e-06	0	0	0	0
Fervidicoccus_fontis	0	0	0	2.19622e-06	1.09811e-06	1.09811e-06	0	1.09811e-06	0	2.19622e-06	0	0	1.09811e-06	0	0	1.09811e-06	1.09811e-06	2.19622e-06	0	1.09811e-06	1.09811e-06	2.19622e-06	1.09811e-06	1.09811e-06	0	0	0	0	1.09811e-06
Chlorobium_chlorochromatii	2.19622e-06	1.09811e-06	1.09811e-06	0	1.09811e-06	2.19622e-06	0	0	1.09811e-06	4.39243e-06	0	1.09811e-06	3.29432e-06	2.19622e-06	0	1.09811e-06	3.29432e-06	2.19622e-06	3.29432e-06	1.09811e-06	3.29432e-06	0	1.09811e-06	0	0	0	1.09811e-06	0	6.58865e-06
Borrelia_miyamotoi	2.19622e-06	3.29432e-05	1.09811e-06	4.39243e-05	0	3.29432e-06	9.88297e-06	1.09811e-06	1.97659e-05	1.09811e-06	1.09811e-06	1.09811e-06	2.19622e-05	2.19622e-06	2.19622e-06	0	7.68676e-06	0	7.68676e-06	2.19622e-06	1.09811e-06	0	4.39243e-06	1.09811e-06	3.29432e-06	0	4.39243e-06	1.09811e-06	5.49054e-06
Shewanella_sp._W3.18.1	0	0	0	0	0	0	0	0	0	0	0	0	0	0	0	0	0	0	0	0	0	0	0	0	0	0	0	0	0
Kushneria_marisflavi	9.88297e-06	3.29432e-06	0	7.68676e-06	7.68676e-06	1.09811e-06	3.29432e-06	1.42754e-05	8.78487e-06	1.09811e-06	1.09811e-06	1.09811e-06	4.39243e-06	0	6.58865e-06	5.49054e-06	8.78487e-06	2.19622e-06	1.64716e-05	2.19622e-06	1.31773e-05	3.29432e-06	9.88297e-06	3.29432e-06	5.49054e-06	0	9.88297e-06	1.20792e-05	7.68676e-06
Dechloromonas_aromatica	6.58865e-06	1.09811e-06	3.29432e-06	5.49054e-06	0	1.09811e-06	1.09811e-06	5.49054e-06	2.19622e-06	6.58865e-06	1.09811e-06	5.49054e-06	2.19622e-06	1.09811e-06	3.29432e-06	2.19622e-06	8.78487e-06	1.53735e-05	0	6.58865e-06	7.68676e-06	2.19622e-06	2.19622e-06	0	0	3.29432e-06	5.49054e-06	6.58865e-06	3.29432e-06
Streptomyces_sp._endophyte_N2	9.88297e-06	2.19622e-06	1.09811e-06	1.09811e-06	3.29432e-06	1.09811e-06	2.19622e-06	0	2.19622e-06	2.19622e-06	4.39243e-06	0	9.88297e-06	0	0	0	2.19622e-06	0	1.09811e-06	1.09811e-06	0	0	0	2.19622e-06	2.19622e-06	2.19622e-06	2.19622e-06	5.49054e-06	9.88297e-06
Campylobacter_volucris	3.29432e-06	1.20792e-05	9.88297e-06	4.17281e-05	2.19622e-05	1.09811e-06	1.97659e-05	2.08641e-05	8.78487e-06	1.53735e-05	2.52565e-05	4.39243e-05	1.42754e-05	0	2.19622e-06	2.96489e-05	0.00010432	1.42754e-05	3.84338e-05	4.39243e-06	0.000135067	2.19622e-06	2.63546e-05	1.09811e-05	4.72187e-05	3.29432e-06	3.0747e-05	7.68676e-05	5.71016e-05
Streptomyces_sp._CNQ.509	0	0	0	0	0	0	1.09811e-06	0	0	0	0	0	0	0	0	0	1.09811e-06	0	0	0	0	0	1.09811e-06	0	0	0	0	1.09811e-06	0
Sulfurimonas_sp._NW10	1.09811e-06	3.29432e-06	0	0	1.09811e-06	0	0	0	1.09811e-06	1.09811e-06	0	2.19622e-06	1.09811e-06	0	0	0	1.09811e-06	0	0	4.39243e-06	5.49054e-06	0	1.09811e-06	0	2.19622e-06	0	3.29432e-06	1.09811e-06	0
Listeria_sp._PSOL.1	9.88297e-06	4.39243e-06	3.29432e-06	1.09811e-05	3.29432e-06	3.29432e-06	5.49054e-06	0	4.39243e-06	0	0	7.68676e-06	2.19622e-06	0	6.58865e-06	7.68676e-06	8.78487e-06	3.29432e-06	9.88297e-06	2.19622e-06	2.19622e-06	1.09811e-06	7.68676e-06	6.58865e-06	1.09811e-05	0	1.09811e-06	9.88297e-06	1.09811e-06
Bifidobacterium_catenulatum	1.75697e-05	2.41584e-05	7.68676e-06	2.74527e-05	9.88297e-06	6.58865e-06	2.63546e-05	4.39243e-06	8.78487e-06	1.31773e-05	6.58865e-06	4.39243e-06	7.68676e-06	2.19622e-06	1.86678e-05	9.88297e-06	1.97659e-05	2.30603e-05	1.86678e-05	8.78487e-06	1.97659e-05	8.78487e-06	1.42754e-05	6.58865e-06	1.86678e-05	1.09811e-06	4.39243e-06	1.64716e-05	3.73357e-05
Arcobacter_suis	3.29432e-06	3.29432e-06	7.68676e-06	1.09811e-05	7.68676e-06	4.39243e-06	1.09811e-06	1.09811e-06	7.68676e-06	2.19622e-06	4.39243e-06	2.19622e-06	1.09811e-06	0	0	5.49054e-06	1.86678e-05	9.88297e-06	5.49054e-06	0	1.53735e-05	0	8.78487e-06	3.29432e-06	1.20792e-05	0	9.88297e-06	1.09811e-05	1.20792e-05
Qipengyuania_sediminis	8.78487e-06	1.42754e-05	2.19622e-05	1.97659e-05	3.0747e-05	3.18451e-05	2.41584e-05	6.58865e-06	1.31773e-05	1.09811e-05	2.52565e-05	9.88297e-06	4.39243e-06	2.08641e-05	5.49054e-06	6.58865e-06	3.29432e-06	6.58865e-06	1.42754e-05	1.09811e-05	4.39243e-06	1.75697e-05	4.39243e-06	1.20792e-05	1.31773e-05	1.64716e-05	1.86678e-05	3.51395e-05	2.30603e-05
Mycoplasma_ovipneumoniae	1.09811e-06	0	0	0	0	0	0	0	1.09811e-06	0	0	1.09811e-06	0	0	1.09811e-06	0	1.09811e-06	0	0	0	6.58865e-06	0	1.09811e-06	0	1.09811e-06	0	0	0	0
Acidilobus_sp._7A	0	0	0	0	0	0	0	0	0	0	0	0	0	0	0	0	0	0	0	0	0	0	0	0	0	0	0	0	0
Allopseudarcicella_aquatilis	8.78487e-06	1.09811e-06	1.09811e-06	4.39243e-06	3.29432e-06	7.68676e-06	3.29432e-06	6.58865e-06	7.68676e-06	6.58865e-06	5.49054e-06	3.29432e-06	1.42754e-05	4.39243e-06	1.09811e-06	3.29432e-06	4.39243e-06	0	4.39243e-06	3.29432e-06	1.09811e-06	2.19622e-06	3.29432e-06	2.19622e-06	8.78487e-06	2.19622e-06	7.68676e-06	8.78487e-06	8.78487e-06
Paenibacillus_guangzhouensis	7.68676e-06	3.29432e-06	1.09811e-06	4.39243e-06	2.19622e-06	2.19622e-06	5.49054e-06	1.09811e-06	0	3.29432e-06	6.58865e-06	1.09811e-06	1.09811e-06	5.49054e-06	2.19622e-06	1.09811e-06	8.78487e-06	2.19622e-06	3.29432e-06	5.49054e-06	3.29432e-06	0	4.39243e-06	3.29432e-06	3.29432e-06	0	7.68676e-06	6.58865e-06	2.19622e-06
Actinoplanes_friuliensis	3.29432e-06	2.19622e-06	1.09811e-06	7.68676e-06	0	0	4.39243e-06	0	1.09811e-06	4.39243e-06	1.09811e-06	2.19622e-06	4.39243e-06	0	2.19622e-06	1.09811e-06	7.68676e-06	0	1.09811e-06	1.09811e-06	2.19622e-06	0	0	0	1.09811e-06	1.09811e-06	5.49054e-06	1.09811e-06	1.09811e-06
Mycolicibacterium_litorale	0	0	1.09811e-06	2.19622e-06	0	0	0	0	0	1.09811e-06	0	4.39243e-06	1.09811e-06	0	2.19622e-06	2.19622e-06	0	0	0	0	0	0	0	0	0	1.09811e-06	0	1.09811e-06	0
Geobacter_bemidjiensis	1.97659e-05	9.88297e-06	6.58865e-06	1.31773e-05	4.39243e-06	1.09811e-06	3.29432e-06	6.58865e-06	1.09811e-06	4.39243e-06	4.39243e-06	9.88297e-06	7.68676e-06	1.09811e-06	5.49054e-06	4.39243e-06	1.86678e-05	1.09811e-06	2.19622e-06	0	6.58865e-06	0	1.09811e-06	1.09811e-06	6.58865e-06	1.09811e-06	3.29432e-06	4.39243e-06	1.42754e-05
Cycloclasticus_sp._PY97N	3.29432e-06	7.68676e-06	0	0	0	0	0	0	0	0	3.29432e-06	0	0	0	0	0	0	3.29432e-06	4.39243e-06	2.19622e-06	2.08641e-05	0	0	0	0	0	5.49054e-06	0	4.39243e-06
Sphingomonas_sp._LM7	1.09811e-06	0	0	0	2.19622e-06	0	0	0	0	2.19622e-06	0	0	1.09811e-06	0	0	2.19622e-06	9.88297e-06	2.19622e-06	1.09811e-06	0	4.39243e-06	0	0	0	0	1.09811e-06	0	0	0
Microbacterium_sp._ST.M6	1.09811e-06	0	0	0	2.19622e-06	1.09811e-06	0	0	0	0	0	0	0	0	1.09811e-06	0	0	0	0	1.09811e-06	0	0	0	0	0	1.09811e-06	0	0	0
Mycolicibacterium_phocaicum	0	2.19622e-06	2.19622e-06	1.09811e-06	1.09811e-06	1.09811e-06	0	0	1.09811e-06	0	0	0	0	0	0	0	2.19622e-06	0	0	0	1.09811e-06	0	0	0	0	0	0	0	0
Terasakiella_sp._SH.1	4.39243e-06	9.88297e-06	2.19622e-06	2.52565e-05	6.58865e-06	1.09811e-06	1.64716e-05	7.68676e-06	1.09811e-06	7.68676e-06	1.09811e-05	2.85508e-05	4.39243e-06	2.19622e-06	3.29432e-06	7.68676e-06	4.28262e-05	1.09811e-05	2.52565e-05	7.68676e-06	8.01619e-05	1.09811e-06	1.97659e-05	4.39243e-06	3.62376e-05	0	2.19622e-05	2.96489e-05	2.96489e-05
Synechococcus_elongatus	0	0	0	0	0	0	0	0	0	0	0	2.19622e-06	0	0	0	0	0	0	0	0	0	0	0	1.09811e-06	0	0	0	0	0
Herminiimonas_arsenicoxydans	0	0	1.09811e-06	9.88297e-06	2.19622e-06	0	0	0	2.19622e-06	1.09811e-06	4.39243e-06	1.09811e-06	0	0	0	0	1.09811e-06	0	0	1.09811e-06	4.39243e-06	1.09811e-06	1.09811e-06	0	2.19622e-06	0	0	0	1.09811e-06
Microbacterium_sp._CBA3102	0	0	2.19622e-06	0	0	2.19622e-06	0	0	0	0	0	0	0	1.09811e-06	0	0	2.19622e-06	1.09811e-06	1.09811e-06	0	0	0	0	0	0	0	0	1.09811e-06	0
Vibrio_aphrogenes	1.09811e-06	1.09811e-06	1.09811e-06	0	1.09811e-06	0	1.09811e-06	0	1.09811e-06	0	0	0	1.09811e-06	0	0	1.09811e-06	2.19622e-06	2.19622e-06	1.09811e-06	0	2.19622e-06	0	1.09811e-06	3.29432e-06	4.39243e-06	0	0	0	0
Colwellia_sp._20A7	7.68676e-06	9.88297e-06	2.19622e-06	3.29432e-06	3.29432e-06	0	1.09811e-06	4.39243e-06	1.09811e-06	1.09811e-06	1.09811e-06	1.09811e-06	2.19622e-06	5.49054e-06	3.29432e-06	2.19622e-06	4.61205e-05	3.29432e-06	3.29432e-06	1.86678e-05	8.67506e-05	1.09811e-06	8.78487e-06	3.29432e-06	8.78487e-06	0	2.19622e-06	8.78487e-06	1.09811e-06
Spiroplasma_eriocheiris	1.09811e-06	4.39243e-06	0	1.09811e-06	1.42754e-05	2.19622e-06	5.49054e-06	1.09811e-06	1.09811e-06	1.09811e-06	0	2.19622e-06	0	0	3.29432e-06	4.39243e-06	4.39243e-06	2.19622e-06	3.29432e-06	4.39243e-06	1.20792e-05	1.09811e-06	3.29432e-06	4.39243e-06	3.29432e-06	0	0	2.19622e-06	1.09811e-05
Weissella_soli	2.19622e-06	0	0	0	0	0	1.09811e-06	0	0	2.19622e-06	1.09811e-06	0	0	0	0	1.42754e-05	1.09811e-06	0	0	0	0	0	0	1.09811e-06	1.09811e-06	0	0	0	0
Chrysochromulina_ericina_virus	0	0	0	1.09811e-06	0	0	0	0	0	4.39243e-06	2.19622e-06	7.68676e-06	2.19622e-06	0	0	0	1.09811e-06	0	1.09811e-06	0	0	0	3.29432e-06	1.09811e-06	3.29432e-06	0	7.68676e-06	5.49054e-06	0
Stenotrophomonas_rhizophila	3.29432e-06	2.19622e-06	4.39243e-06	4.39243e-06	2.19622e-06	2.19622e-06	4.39243e-06	2.19622e-06	3.29432e-06	1.64716e-05	1.20792e-05	1.20792e-05	7.68676e-06	4.39243e-06	7.68676e-06	1.09811e-06	4.39243e-06	0	3.29432e-06	0	2.19622e-06	0	9.88297e-06	4.39243e-06	4.39243e-06	2.19622e-06	4.39243e-06	7.68676e-06	2.19622e-06
Pseudomonas_vancouverensis	0	0	0	0	0	0	0	0	2.19622e-06	0	0	1.09811e-06	0	0	1.09811e-06	2.19622e-06	0	0	0	0	1.09811e-06	4.39243e-06	1.09811e-06	2.19622e-06	0	0	1.09811e-06	0	0
Aminobacter_aminovorans	1.09811e-06	2.19622e-06	2.19622e-06	9.88297e-06	6.58865e-06	8.78487e-06	4.39243e-06	0	0	1.09811e-06	2.19622e-06	0	2.19622e-06	1.09811e-06	0	1.20792e-05	1.09811e-06	2.19622e-06	2.19622e-06	5.49054e-06	7.68676e-06	5.49054e-06	1.09811e-05	8.78487e-06	1.09811e-06	1.42754e-05	3.29432e-06	1.20792e-05	6.58865e-06
Photobacterium_profundum	1.09811e-06	3.29432e-06	2.19622e-06	6.58865e-06	2.19622e-06	3.29432e-06	2.19622e-06	2.19622e-06	3.29432e-06	3.29432e-06	0	0	1.09811e-06	2.19622e-06	0	0	2.19622e-06	0	3.29432e-06	1.09811e-06	2.19622e-06	1.09811e-06	1.09811e-06	2.19622e-06	3.29432e-06	0	3.29432e-06	4.39243e-06	4.39243e-06
Cupriavidus_sp._USMAHM13	0	0	0	0	0	0	0	0	0	0	0	0	0	0	0	2.19622e-06	0	0	0	0	0	0	0	0	0	0	0	0	0
Acinetobacter_sp._C16S1	0	0	0	1.09811e-06	0	0	0	1.09811e-06	0	4.39243e-06	0	0	0	0	0	0	0	1.09811e-06	0	1.09811e-06	0	0	0	1.09811e-06	0	0	0	3.29432e-06	1.09811e-06
Leucobacter_triazinivorans	6.58865e-06	1.09811e-06	0	2.19622e-06	1.09811e-06	4.39243e-06	1.09811e-06	1.09811e-06	4.39243e-06	1.09811e-06	6.58865e-06	2.19622e-06	4.39243e-06	1.09811e-06	1.09811e-06	1.09811e-06	0	0	0	1.09811e-06	1.09811e-06	0	3.29432e-06	0	1.09811e-06	2.19622e-06	1.09811e-06	1.09811e-06	1.09811e-06
Chryseobacterium_sp._SNU_WT5	0	0	0	0	1.09811e-06	1.09811e-06	2.19622e-06	0	0	1.09811e-06	0	1.09811e-06	1.09811e-06	0	0	5.16111e-05	5.71016e-05	6.0396e-05	1.53735e-05	1.53735e-05	0.000506228	1.09811e-06	1.09811e-06	0	0	0	2.19622e-06	0	4.39243e-06
Desulfosporosinus_orientis	1.75697e-05	6.58865e-06	7.68676e-06	1.42754e-05	8.78487e-06	2.19622e-06	4.39243e-06	3.29432e-06	7.68676e-06	2.19622e-06	4.39243e-06	4.39243e-06	5.49054e-06	2.19622e-06	0	4.39243e-06	6.58865e-06	2.19622e-06	4.39243e-06	6.58865e-06	6.58865e-06	0	8.78487e-06	1.09811e-06	3.29432e-06	5.49054e-06	3.29432e-06	3.29432e-06	1.42754e-05
Campylobacter_sputorum	1.53735e-05	7.68676e-06	6.58865e-06	2.96489e-05	2.30603e-05	5.49054e-06	1.20792e-05	1.64716e-05	1.31773e-05	1.75697e-05	9.88297e-06	3.62376e-05	1.31773e-05	1.09811e-06	1.09811e-06	2.63546e-05	7.46714e-05	2.08641e-05	4.50224e-05	1.31773e-05	0.000143852	4.39243e-06	2.96489e-05	1.42754e-05	6.14941e-05	2.19622e-06	3.95319e-05	4.39243e-05	4.28262e-05
Micromonospora_krabiensis	1.09811e-06	3.29432e-06	0	3.29432e-06	2.19622e-06	2.19622e-06	3.29432e-06	5.49054e-06	1.09811e-06	1.09811e-06	2.19622e-06	3.29432e-06	8.78487e-06	1.09811e-06	3.29432e-06	3.29432e-06	4.39243e-06	1.09811e-06	1.09811e-06	2.19622e-06	1.09811e-06	0	4.39243e-06	0	3.29432e-06	1.09811e-06	2.19622e-06	0	3.29432e-06
Enterobacter_sp._E20	0	1.09811e-06	0	2.19622e-06	5.49054e-06	2.19622e-06	0	0	0	0	0	0	0	0	0	0	0	0	0	0	0	0	0	0	1.09811e-06	0	1.09811e-06	0	0
Methylophaga_frappieri	9.88297e-06	1.09811e-05	2.19622e-06	8.78487e-06	1.09811e-06	5.49054e-06	1.09811e-06	2.19622e-06	3.29432e-06	4.39243e-06	7.68676e-06	6.58865e-06	2.74527e-05	2.19622e-06	2.19622e-06	1.20792e-05	1.42754e-05	8.78487e-06	3.29432e-06	3.29432e-06	5.49054e-06	1.09811e-06	1.09811e-06	0	4.39243e-06	2.19622e-06	0	5.49054e-06	8.78487e-06
Saccharospirillum_mangrovi	3.29432e-06	0	2.19622e-06	7.68676e-06	3.29432e-06	1.09811e-06	9.88297e-06	0	0	3.29432e-06	1.09811e-06	6.58865e-06	2.19622e-06	0	0	0	3.29432e-06	0	1.09811e-06	0	3.29432e-06	1.09811e-06	2.19622e-06	2.19622e-06	0	0	2.19622e-06	7.68676e-06	3.29432e-06
Niastella_koreensis	3.51395e-05	3.40414e-05	3.40414e-05	1.86678e-05	2.41584e-05	4.39243e-05	3.29432e-05	2.85508e-05	3.51395e-05	1.75697e-05	2.63546e-05	1.97659e-05	1.20792e-05	2.74527e-05	1.64716e-05	3.29432e-05	3.73357e-05	1.20792e-05	3.0747e-05	1.20792e-05	9.88297e-06	1.09811e-05	1.42754e-05	1.75697e-05	1.64716e-05	2.63546e-05	3.84338e-05	2.41584e-05	3.51395e-05
Streptococcus_sp._FDAARGOS_522	0	0	0	0	0	0	0	0	0	0	0	0	0	0	0	0	0	0	0	0	0	0	0	0	0	0	0	8.78487e-06	0
Chondrocystis_sp._NIES.4102	1.09811e-05	2.74527e-05	1.31773e-05	2.41584e-05	6.58865e-06	1.75697e-05	3.84338e-05	5.49054e-06	2.19622e-06	5.49054e-06	3.29432e-06	3.29432e-06	5.49054e-06	6.58865e-06	4.39243e-06	6.58865e-06	1.09811e-05	1.09811e-06	2.19622e-06	2.19622e-06	5.49054e-06	1.09811e-06	0	0	1.09811e-06	0	1.09811e-05	1.42754e-05	3.29432e-06
Helicobacter_mustelae	1.97659e-05	2.63546e-05	1.20792e-05	7.24751e-05	3.95319e-05	2.19622e-06	2.74527e-05	2.63546e-05	1.09811e-05	3.51395e-05	5.0513e-05	7.02789e-05	2.08641e-05	3.29432e-06	5.49054e-06	4.61205e-05	0.000164716	4.83168e-05	7.24751e-05	3.40414e-05	0.000271233	5.49054e-06	6.58865e-05	1.86678e-05	0.000110909	3.29432e-06	5.49054e-05	0.000142754	9.44373e-05
Amycolatopsis_mediterranei	2.19622e-05	6.58865e-06	5.49054e-06	1.53735e-05	7.68676e-06	4.39243e-06	9.88297e-06	1.75697e-05	9.88297e-06	1.64716e-05	5.49054e-06	9.88297e-06	4.17281e-05	6.58865e-06	8.78487e-06	1.09811e-06	2.63546e-05	1.09811e-06	1.20792e-05	3.29432e-06	4.39243e-06	1.09811e-06	7.68676e-06	7.68676e-06	1.20792e-05	1.86678e-05	9.88297e-06	1.64716e-05	1.64716e-05
Leclercia_sp._J807	0	0	0	0	0	0	0	0	0	0	0	0	0	0	0	1.09811e-06	1.09811e-06	0	0	0	0	0	0	0	0	0	0	0	0
Actinobacteria_bacterium_IMCC26103	0	0	1.09811e-06	0	0	0	0	0	1.09811e-06	0	0	0	1.09811e-06	0	0	0	0	0	0	0	0	1.09811e-06	0	0	0	0	0	0	0
Glutamicibacter_nicotianae	0	0	1.42754e-05	0	0	0	0	1.09811e-05	1.53735e-05	8.78487e-06	0	0	7.68676e-06	0	7.68676e-06	0	0	2.19622e-06	0	0	0	0	0	5.49054e-06	4.39243e-06	0	0	0	0
Nonlabens_sediminis	0	0	0	1.09811e-06	0	4.39243e-06	5.49054e-06	2.19622e-06	0	0	0	0	0	0	0	0	0	0	0	0	0	0	0	0	0	0	0	1.09811e-06	0
Aciduliprofundum_sp._MAR08.339	6.58865e-06	0	0	0	0	0	2.19622e-06	0	0	0	0	0	0	0	1.09811e-06	0	0	0	0	0	0	0	0	0	0	0	1.09811e-06	0	0
Pseudopedobacter_saltans	3.29432e-06	9.88297e-06	7.68676e-06	0	3.29432e-06	0	1.09811e-06	3.29432e-06	5.49054e-06	7.68676e-06	3.29432e-06	1.20792e-05	0	6.58865e-06	5.49054e-06	5.49054e-06	2.41584e-05	8.78487e-06	4.39243e-06	1.53735e-05	4.83168e-05	3.29432e-06	4.39243e-06	1.09811e-06	3.29432e-06	4.39243e-06	5.49054e-06	4.39243e-06	9.88297e-06
Pectobacterium_brasiliense	4.39243e-06	5.49054e-06	0	1.09811e-06	3.29432e-06	1.09811e-06	1.09811e-06	4.39243e-06	0	0	0	1.09811e-06	0	2.19622e-06	0	1.09811e-06	4.39243e-06	3.29432e-06	0	1.09811e-06	3.29432e-06	0	5.49054e-06	1.09811e-06	2.19622e-06	0	2.19622e-06	3.29432e-06	3.29432e-06
Mesorhizobium_loti	2.19622e-06	5.49054e-06	2.19622e-06	3.29432e-06	2.19622e-06	1.09811e-06	0	2.19622e-06	2.19622e-06	7.68676e-06	7.68676e-06	8.78487e-06	9.88297e-06	2.19622e-06	5.49054e-06	0	4.39243e-06	0	0	0	2.19622e-06	0	5.49054e-06	4.39243e-06	1.09811e-06	2.19622e-06	3.29432e-06	0	1.09811e-06
Mycolicibacterium_duvalii	7.68676e-06	3.29432e-06	2.19622e-06	5.49054e-06	1.09811e-06	3.29432e-06	3.29432e-06	8.78487e-06	5.49054e-06	1.09811e-05	1.09811e-06	3.29432e-06	1.42754e-05	2.19622e-06	0	2.19622e-06	1.09811e-06	1.09811e-06	6.58865e-06	0	1.09811e-06	1.09811e-06	4.39243e-06	5.49054e-06	6.58865e-06	1.09811e-06	4.39243e-06	4.39243e-06	7.68676e-06
Sodalis_glossinidius	0	0	1.09811e-06	2.19622e-06	0	1.09811e-06	0	1.09811e-06	1.09811e-06	1.09811e-06	0	0	0	1.09811e-06	1.09811e-06	2.19622e-06	3.29432e-06	1.09811e-06	0	1.09811e-06	3.29432e-06	1.09811e-06	1.09811e-06	1.09811e-06	1.09811e-06	0	2.19622e-06	5.49054e-06	0
Candidatus_Gracilibacteria_bacterium_HOT.871	0	0	0	1.09811e-06	0	0	1.09811e-06	0	1.09811e-06	1.09811e-06	0	0	0	0	1.09811e-06	0	1.09811e-06	0	0	0	3.29432e-06	0	0	0	0	0	0	0	0
Sphingorhabdus_sp._M41	3.29432e-06	3.29432e-06	2.19622e-06	5.49054e-06	2.19622e-06	0	7.68676e-06	2.19622e-06	0	1.09811e-06	0	1.09811e-06	1.09811e-06	1.09811e-06	0	3.29432e-06	1.09811e-06	0	2.19622e-06	0	1.09811e-06	0	0	1.09811e-06	0	0	1.09811e-06	3.29432e-06	6.58865e-06
Bacillus_sp._Lzh.5	0	0.000186678	0	0.000160324	0	0.000207542	0	0	0	0	0	0	5.71016e-05	0	0	0	0.000202052	0	0	8.34562e-05	0.000237191	0	0	0	0.00012189	0	7.46714e-05	0.000109811	0.000146048
Mycobacterium_sp._DL90	0	0	0	2.19622e-06	0	1.09811e-06	2.19622e-06	0	0	3.29432e-06	1.09811e-06	2.19622e-06	2.19622e-06	0	1.09811e-06	0	0	0	0	3.29432e-06	1.09811e-06	0	0	1.09811e-06	3.29432e-06	0	0	1.09811e-06	4.39243e-05
Candidatus_Tachikawaea_gelatinosa	0	1.09811e-06	0	0	0	0	0	0	0	0	0	0	0	1.09811e-06	0	0	1.09811e-06	0	0	0	1.09811e-06	0	0	0	0	0	0	0	0
Methylacidiphilum_kamchatkense	2.19622e-06	0	0	0	0	0	0	0	2.19622e-06	0	0	0	2.19622e-06	0	0	0	0	2.19622e-06	0	0	0	0	1.09811e-06	0	0	0	4.39243e-06	8.78487e-06	5.49054e-06
Anabaenopsis_circularis	4.39243e-06	0	0	0	0	0	1.09811e-06	1.09811e-06	0	3.29432e-06	0	0	0	0	0	2.19622e-06	0	0	0	2.19622e-06	3.29432e-06	0	1.09811e-06	1.09811e-06	0	0	3.29432e-06	3.29432e-06	0
Pseudomonas_yamanorum	0	0	0	0	0	0	0	1.09811e-06	0	0	0	0	0	0	0	0	0	0	0	0	0	0	0	0	0	0	0	0	1.09811e-06
Deinococcus_deserti	5.49054e-06	8.78487e-06	1.64716e-05	5.49054e-06	2.19622e-06	1.09811e-05	1.64716e-05	8.78487e-06	1.53735e-05	1.31773e-05	3.29432e-06	9.88297e-06	1.42754e-05	3.29432e-06	7.68676e-06	1.09811e-06	2.63546e-05	4.39243e-06	1.09811e-05	7.68676e-06	1.31773e-05	2.19622e-06	7.68676e-06	6.58865e-06	1.31773e-05	7.68676e-06	1.75697e-05	1.42754e-05	2.96489e-05
Acholeplasma_axanthum	1.42754e-05	6.58865e-06	9.88297e-06	8.78487e-06	1.09811e-05	3.29432e-06	6.58865e-06	2.19622e-06	2.19622e-06	6.58865e-06	5.49054e-06	3.29432e-06	2.85508e-05	2.19622e-06	3.29432e-06	4.17281e-05	9.88297e-05	0	8.78487e-06	4.39243e-06	1.97659e-05	1.09811e-06	6.58865e-06	3.29432e-06	5.49054e-06	6.58865e-06	5.49054e-06	1.53735e-05	7.68676e-06
Acidianus_manzaensis	0	0	0	0	0	0	0	0	0	1.09811e-06	0	0	0	0	0	1.09811e-06	1.09811e-06	0	0	0	0	0	0	0	0	0	0	0	0
Planctomycetes_bacterium_ETA_A1	1.42754e-05	1.31773e-05	1.09811e-05	1.64716e-05	1.97659e-05	1.31773e-05	2.30603e-05	1.86678e-05	1.86678e-05	2.19622e-05	2.85508e-05	1.86678e-05	7.68676e-06	2.96489e-05	8.78487e-06	4.39243e-06	6.58865e-06	1.64716e-05	1.97659e-05	9.88297e-06	6.58865e-06	2.52565e-05	6.58865e-06	1.64716e-05	1.20792e-05	2.19622e-05	3.0747e-05	2.85508e-05	2.63546e-05
Halocella_sp._SP3.1	1.09811e-05	7.68676e-06	5.49054e-06	9.88297e-06	4.39243e-06	7.68676e-06	5.49054e-06	4.39243e-06	4.39243e-06	7.68676e-06	7.68676e-06	0	7.68676e-06	1.09811e-06	6.58865e-06	4.39243e-06	8.78487e-06	2.19622e-06	0	3.29432e-06	1.42754e-05	0	1.31773e-05	2.19622e-06	3.29432e-06	0	1.31773e-05	9.88297e-06	1.97659e-05
Nitrosomonas_europaea	2.19622e-06	2.19622e-06	0	0	0	0	2.19622e-06	3.29432e-06	0	1.09811e-06	0	2.19622e-06	4.39243e-06	1.09811e-06	1.09811e-06	0	0	1.09811e-06	2.19622e-06	1.09811e-06	3.29432e-06	0	0	0	2.19622e-06	0	2.19622e-06	4.39243e-06	1.42754e-05
Salinimonas_lutimaris	3.29432e-06	2.19622e-06	0	1.09811e-06	1.09811e-06	0	4.39243e-06	5.49054e-06	2.19622e-06	6.58865e-06	4.39243e-06	8.78487e-06	8.78487e-06	0	2.19622e-06	0	0	0	0	1.09811e-06	0	0	0	1.09811e-06	1.09811e-06	3.29432e-06	1.09811e-06	2.19622e-06	3.29432e-06
Corynebacterium_stationis	1.09811e-06	0	0	1.09811e-06	0	1.09811e-06	0	2.19622e-06	1.09811e-06	0.00384887	0.00360619	0.000596273	5.27092e-05	0	0	0	0	0	0	2.41584e-05	1.75697e-05	3.0747e-05	4.39243e-06	1.20792e-05	2.19622e-06	2.41584e-05	1.09811e-06	0	0
Chryseobacterium_sp._F5649	3.29432e-06	3.29432e-06	1.09811e-06	1.09811e-06	0	0	0	1.09811e-06	0	0	1.09811e-06	2.19622e-06	1.31773e-05	0	0	0	7.68676e-06	1.09811e-06	0	0	0	0	0	0	0	0	0	2.19622e-06	1.09811e-06
Streptococcus_intermedius	7.68676e-06	5.92978e-05	6.58865e-06	9.88297e-06	1.20792e-05	8.78487e-06	1.53735e-05	1.09811e-06	2.19622e-06	1.42754e-05	5.49054e-06	7.68676e-06	3.29432e-06	4.39243e-06	7.68676e-06	4.83168e-05	6.47884e-05	4.39243e-06	7.68676e-06	1.42754e-05	7.68676e-06	0	2.19622e-06	8.78487e-06	1.20792e-05	0	4.39243e-06	1.86678e-05	6.58865e-06
Methanobrevibacter_sp._YE315	0	1.09811e-06	1.09811e-06	1.20792e-05	0	1.09811e-06	2.19622e-06	0	0	5.49054e-06	1.09811e-06	0	0	0	4.39243e-06	0	3.29432e-06	1.09811e-06	1.09811e-06	0	0	0	1.09811e-06	0	0	0	0	0	1.09811e-06
Zhihengliuella_sp._ISTPL4	0	0	0	0	1.09811e-06	1.09811e-06	0	1.09811e-06	0	0	0	0	0	0	0	1.09811e-06	0	0	0	0	0	0	0	0	0	0	1.09811e-06	0	1.09811e-06
Parageobacillus_genomosp._1	4.39243e-06	0	0	1.42754e-05	4.39243e-06	2.19622e-06	5.49054e-06	6.58865e-06	5.49054e-06	8.78487e-06	6.58865e-06	2.19622e-06	7.68676e-06	1.09811e-06	0	0	3.29432e-06	3.29432e-06	0	1.09811e-06	6.58865e-06	0	0	3.29432e-06	2.19622e-06	2.19622e-06	1.09811e-06	4.39243e-06	4.39243e-06
Planctomycetes_bacterium_Pan241w	4.39243e-06	7.68676e-06	3.29432e-06	8.78487e-06	1.09811e-06	7.68676e-06	4.39243e-06	0	3.29432e-06	0	0	0	1.09811e-06	2.19622e-06	4.39243e-06	2.52565e-05	1.09811e-06	0	0	4.39243e-06	6.58865e-06	1.09811e-06	9.88297e-06	4.39243e-06	4.39243e-06	2.19622e-06	1.09811e-06	0	2.19622e-06
Natronomonas_moolapensis	0	0	0	0	0	2.19622e-06	0	0	0	0	0	0	1.09811e-06	0	0	0	0	0	0	0	0	0	0	0	0	1.09811e-06	0	0	0
Paracoccus_sp._BM15	0	2.19622e-06	0	2.19622e-06	0	2.19622e-06	0	1.09811e-06	0	2.19622e-06	0	2.19622e-06	1.09811e-06	0	0	0	3.29432e-06	4.39243e-06	0	1.09811e-06	2.19622e-06	2.19622e-06	2.19622e-06	2.19622e-06	3.29432e-06	1.09811e-06	1.09811e-06	2.19622e-06	3.29432e-06
Nonlabens_sp._MJ115	3.29432e-06	1.09811e-06	2.19622e-06	2.19622e-06	6.58865e-06	3.29432e-06	1.09811e-06	6.58865e-06	5.49054e-06	5.49054e-06	3.29432e-06	8.78487e-06	2.19622e-06	5.49054e-06	3.29432e-06	0	4.39243e-06	1.09811e-06	1.09811e-06	1.09811e-06	4.39243e-06	2.19622e-06	4.39243e-06	5.49054e-06	5.49054e-06	3.29432e-06	8.78487e-06	8.78487e-06	7.68676e-06
Thermococcus_siculi	0	0	0	1.09811e-06	0	0	0	0	0	0	0	1.09811e-06	0	0	0	0	0	0	0	0	0	0	0	0	0	0	0	0	0
Corynebacterium_terpenotabidum	2.19622e-06	0	2.19622e-06	4.39243e-06	0	0	1.09811e-06	1.09811e-06	0	2.19622e-06	0	2.19622e-06	0	0	0	2.19622e-06	1.09811e-06	2.19622e-06	0	0	1.09811e-06	0	1.09811e-06	2.19622e-06	1.09811e-06	2.19622e-06	1.09811e-06	3.29432e-06	2.19622e-06
Acidithiobacillus_sp._AMD_consortium	0	0	0	0	0	0	0	0	0	0	0	0	0	3.29432e-06	0	0	1.09811e-06	0	0	0	0	0	0	0	0	0	0	4.39243e-06	0
Arthrobacter_sp._PAMC25564	0	0	0	3.29432e-06	1.09811e-06	1.09811e-06	0	0	0	2.19622e-06	0	1.09811e-06	0	0	2.19622e-06	1.09811e-06	0	0	0	1.09811e-06	0	1.09811e-06	0	0	0	0	2.19622e-06	0	0
Pigmentiphaga_sp._H8	2.30603e-05	1.64716e-05	1.64716e-05	1.64716e-05	6.58865e-06	1.97659e-05	1.64716e-05	2.30603e-05	2.08641e-05	5.49054e-06	6.58865e-06	3.29432e-06	3.62376e-05	1.75697e-05	9.88297e-06	1.31773e-05	5.49054e-06	3.29432e-06	9.88297e-06	4.39243e-06	2.19622e-06	2.19622e-06	6.58865e-06	9.88297e-06	1.75697e-05	9.88297e-06	1.31773e-05	1.97659e-05	2.85508e-05
Spiroplasma_sp._BIUS.1	0	0	0	1.09811e-06	2.19622e-06	0	0	4.39243e-06	0	2.19622e-06	0	0	2.19622e-06	0	0	1.09811e-06	1.09811e-06	0	0	0	1.09811e-06	0	0	0	0	2.19622e-06	0	3.29432e-06	0
Rhodomicrobium_vannielii	7.68676e-06	4.39243e-06	7.68676e-06	6.58865e-06	1.09811e-06	4.39243e-06	8.78487e-06	4.39243e-06	4.39243e-06	3.29432e-06	6.58865e-06	9.88297e-06	3.29432e-06	4.39243e-06	5.49054e-06	5.49054e-06	1.53735e-05	1.09811e-06	4.39243e-06	2.19622e-06	4.39243e-06	1.09811e-06	5.49054e-06	2.19622e-06	2.19622e-06	1.09811e-06	2.19622e-06	5.49054e-06	1.31773e-05
Pandoraea_sputorum	5.49054e-06	0	1.09811e-06	4.39243e-06	3.29432e-06	1.09811e-06	4.39243e-06	1.09811e-06	6.58865e-06	3.29432e-06	2.19622e-06	0	1.09811e-06	0	0	1.09811e-06	7.68676e-06	2.19622e-06	0	8.78487e-06	4.39243e-06	2.19622e-06	1.09811e-06	0	6.58865e-06	0	2.19622e-06	7.68676e-06	1.09811e-06
Taylorella_asinigenitalis	5.49054e-06	2.19622e-06	1.09811e-06	2.19622e-06	3.29432e-06	0	2.19622e-06	0	1.09811e-06	0	0	0	0	1.09811e-06	3.29432e-06	6.58865e-06	2.19622e-06	0	2.19622e-06	4.39243e-06	4.39243e-06	0	0	0	1.09811e-06	2.19622e-06	1.09811e-06	2.19622e-06	0
Chlorobaculum_parvum	1.64716e-05	9.88297e-06	1.31773e-05	3.62376e-05	5.49054e-06	9.88297e-06	1.97659e-05	1.20792e-05	1.97659e-05	1.86678e-05	1.42754e-05	1.75697e-05	1.86678e-05	7.68676e-06	1.20792e-05	9.88297e-06	2.85508e-05	1.20792e-05	1.97659e-05	1.64716e-05	1.53735e-05	1.09811e-05	1.64716e-05	2.74527e-05	2.41584e-05	1.42754e-05	2.19622e-05	2.30603e-05	3.18451e-05
Frankia_sp._EAN1pec	0	3.29432e-06	3.29432e-06	0	0	1.09811e-06	0	3.29432e-06	0	0	0	2.19622e-06	4.39243e-06	0	3.29432e-06	1.09811e-06	1.09811e-06	0	0	1.09811e-06	0	0	0	0	2.19622e-06	0	0	0	1.09811e-06
Sphingosinicella_sp._BN140058	3.29432e-06	7.68676e-06	1.09811e-06	1.09811e-06	0	0	2.19622e-06	2.19622e-06	3.29432e-06	2.19622e-06	0	2.19622e-06	1.09811e-06	0	3.29432e-06	3.29432e-06	2.19622e-06	2.19622e-06	6.58865e-06	2.19622e-06	2.19622e-06	1.09811e-06	0	0	1.09811e-06	0	1.09811e-06	4.39243e-06	1.09811e-06
Gordonia_polyisoprenivorans	3.73357e-05	2.41584e-05	2.74527e-05	3.18451e-05	5.49054e-06	2.30603e-05	1.86678e-05	2.19622e-06	1.97659e-05	4.39243e-06	1.09811e-06	4.39243e-06	1.75697e-05	2.19622e-06	5.49054e-06	1.09811e-05	5.71016e-05	2.19622e-06	2.30603e-05	2.19622e-06	6.58865e-06	1.09811e-06	3.29432e-06	2.19622e-06	1.09811e-06	2.19622e-06	8.78487e-06	1.97659e-05	9.88297e-06
Yangia_sp._CCB.MM3	5.49054e-06	1.42754e-05	1.64716e-05	2.08641e-05	3.51395e-05	4.39243e-05	3.29432e-05	1.75697e-05	2.08641e-05	2.30603e-05	4.72187e-05	2.08641e-05	0	3.18451e-05	8.78487e-06	4.39243e-06	1.09811e-06	6.58865e-06	1.20792e-05	2.74527e-05	1.86678e-05	1.20792e-05	6.58865e-06	1.53735e-05	8.78487e-06	1.31773e-05	4.28262e-05	2.19622e-05	2.08641e-05
Rhodobiaceae_bacterium	1.09811e-06	1.09811e-06	0	1.09811e-06	2.19622e-05	0	4.39243e-06	0	0	0	1.09811e-06	0	0	0	6.58865e-06	3.29432e-06	7.68676e-06	0	7.68676e-06	2.19622e-06	1.42754e-05	0	0	1.09811e-06	7.68676e-06	0	1.09811e-06	5.49054e-06	6.58865e-06
Acinetobacter_schindleri	2.19622e-06	4.39243e-06	0	0	2.19622e-06	0	0	0	0	0	0	1.09811e-06	2.19622e-06	0	0	0	3.29432e-06	1.09811e-06	0	2.19622e-06	8.78487e-06	0	1.09811e-06	6.58865e-06	1.09811e-06	0	0	0	0
Cyanothece_sp._PCC_7425	5.49054e-06	2.19622e-06	4.39243e-06	3.29432e-06	0	0	2.19622e-06	5.49054e-06	4.39243e-06	3.29432e-06	1.09811e-06	4.39243e-06	1.09811e-06	1.09811e-06	2.19622e-06	4.39243e-06	4.39243e-06	1.09811e-06	1.09811e-06	4.39243e-06	8.78487e-06	0	5.49054e-06	4.39243e-06	2.19622e-06	0	8.78487e-06	6.58865e-06	3.95319e-05
Desulfurivibrio_alkaliphilus	2.41584e-05	1.31773e-05	1.20792e-05	2.41584e-05	1.09811e-05	1.09811e-05	1.31773e-05	6.58865e-06	8.78487e-06	6.58865e-06	4.39243e-06	6.58865e-06	1.53735e-05	4.39243e-06	3.29432e-06	7.68676e-06	3.40414e-05	6.58865e-06	1.42754e-05	4.39243e-06	1.09811e-05	0	0	3.29432e-06	6.58865e-06	0	5.49054e-06	2.30603e-05	5.49054e-06
Planctomycetes_bacterium_FF011L	0	1.09811e-06	3.29432e-06	4.39243e-06	2.19622e-06	0	0	4.39243e-06	9.88297e-06	1.42754e-05	2.41584e-05	2.19622e-06	5.49054e-06	3.29432e-06	7.68676e-06	0	1.09811e-06	0	1.09811e-06	1.09811e-06	0	0	0	1.09811e-06	3.29432e-06	4.39243e-06	1.09811e-06	1.09811e-06	7.68676e-06
Xanthomonas_sacchari	1.09811e-06	1.09811e-06	0	2.19622e-06	0	1.09811e-06	1.09811e-06	0	0	0	0	1.09811e-06	3.29432e-06	0	0	0	0	0	0	0	0	0	0	0	0	1.09811e-06	1.09811e-06	2.19622e-06	1.42754e-05
Janthinobacterium_agaricidamnosum	4.39243e-06	3.29432e-06	1.09811e-06	2.19622e-06	1.09811e-06	1.09811e-06	2.19622e-06	2.19622e-06	1.09811e-06	4.39243e-06	1.09811e-06	0	0	2.19622e-06	0	2.19622e-06	3.29432e-06	4.39243e-06	2.19622e-06	0	4.39243e-06	0	6.58865e-06	9.88297e-06	1.09811e-05	2.41584e-05	9.88297e-06	1.64716e-05	1.09811e-05
Bradyrhizobium_amphicarpaeae	0	0	0	0	0	0	0	0	0	0	1.09811e-06	0	0	0	0	0	0	0	0	0	0	0	0	0	0	0	0	0	0
Salmonella_phage_19	0	1.09811e-06	0	0	1.09811e-06	0	0	0	0	0	0	0	0	0	0	0	0	0	0	0	0	0	0	0	0	0	0	0	0
Amycolatopsis_albispora	0	3.29432e-06	2.19622e-06	0	2.19622e-06	4.39243e-06	2.19622e-06	1.09811e-06	1.09811e-06	0	1.09811e-06	1.09811e-06	1.09811e-06	0	0	2.19622e-06	3.29432e-06	0	1.09811e-06	1.09811e-06	3.29432e-06	0	1.09811e-06	0	0	0	0	0	1.09811e-06
Roseovarius_sp._TM1035	0	0	0	0	0	0	0	0	0	2.19622e-06	0	0	0	0	4.39243e-06	0	0	0	0	0	0	0	0	0	0	0	0	0	0
Methylobacterium_currus	8.78487e-06	2.19622e-06	2.19622e-06	2.19622e-06	6.58865e-06	1.09811e-06	5.49054e-06	1.09811e-06	4.39243e-06	2.19622e-06	0	1.09811e-06	5.49054e-06	0	5.49054e-06	1.09811e-05	3.29432e-06	1.09811e-06	7.68676e-06	3.29432e-06	8.78487e-06	1.09811e-06	4.39243e-06	2.19622e-06	0	0	0	6.58865e-06	6.58865e-06
Pseudomonas_fluorescens	7.35733e-05	6.69846e-05	4.61205e-05	9.88297e-05	3.84338e-05	0.000113105	9.55354e-05	3.95319e-05	5.0513e-05	5.16111e-05	8.56524e-05	0.000103222	6.47884e-05	3.40414e-05	6.58865e-06	2.52565e-05	4.61205e-05	2.30603e-05	6.58865e-05	2.85508e-05	3.18451e-05	2.19622e-05	3.84338e-05	3.29432e-05	3.62376e-05	3.40414e-05	7.68676e-05	8.89468e-05	0.000103222
Vibrio_metschnikovii	1.09811e-06	9.88297e-06	1.09811e-06	0	1.09811e-06	0	3.29432e-06	1.09811e-06	1.09811e-06	0	0	0	2.19622e-06	1.09811e-06	0	1.09811e-06	2.19622e-06	0	0	2.19622e-06	1.09811e-06	0	0	0	0	0	1.09811e-06	5.49054e-06	1.09811e-06
Polaribacter_sp._ALD11	1.86678e-05	3.73357e-05	2.96489e-05	2.19622e-05	1.53735e-05	1.64716e-05	1.75697e-05	2.63546e-05	3.95319e-05	2.19622e-05	5.38073e-05	3.73357e-05	7.68676e-06	4.17281e-05	2.30603e-05	2.41584e-05	2.08641e-05	4.39243e-05	2.41584e-05	3.40414e-05	3.62376e-05	2.41584e-05	3.95319e-05	3.51395e-05	2.19622e-05	1.75697e-05	2.08641e-05	2.41584e-05	2.19622e-05
Syntrophomonas_wolfei	2.08641e-05	1.20792e-05	4.39243e-06	1.53735e-05	1.09811e-05	4.39243e-06	8.78487e-06	2.19622e-06	3.29432e-06	8.78487e-06	2.19622e-06	4.39243e-06	2.19622e-06	5.49054e-06	4.39243e-06	1.09811e-06	1.53735e-05	8.78487e-06	1.09811e-05	1.09811e-06	1.31773e-05	0	5.49054e-06	2.19622e-06	1.09811e-05	2.19622e-06	4.39243e-06	2.19622e-05	9.88297e-06
Acholeplasma_palmae	1.64716e-05	7.68676e-06	2.08641e-05	2.19622e-05	1.09811e-05	1.97659e-05	1.09811e-05	2.41584e-05	1.42754e-05	7.68676e-06	3.29432e-06	6.58865e-06	9.88297e-06	9.88297e-06	2.19622e-05	8.23581e-05	0.000107615	0	2.41584e-05	1.31773e-05	1.86678e-05	0	1.97659e-05	1.53735e-05	5.49054e-06	6.58865e-06	2.30603e-05	1.31773e-05	2.96489e-05
Thiolapillus_brandeum	1.97659e-05	1.97659e-05	1.97659e-05	2.08641e-05	9.88297e-06	4.39243e-06	9.88297e-06	0	5.49054e-06	1.09811e-06	1.09811e-06	3.18451e-05	6.58865e-06	4.39243e-06	1.53735e-05	8.78487e-06	2.30603e-05	3.29432e-06	7.68676e-06	4.39243e-06	1.09811e-06	0	3.29432e-06	1.09811e-06	8.78487e-06	1.09811e-06	9.88297e-06	9.88297e-06	2.19622e-06
Anseongella_ginsenosidimutans	2.63546e-05	2.19622e-05	2.19622e-05	3.29432e-05	3.73357e-05	3.84338e-05	2.19622e-05	1.53735e-05	3.73357e-05	2.30603e-05	4.17281e-05	1.97659e-05	2.30603e-05	3.0747e-05	1.64716e-05	1.64716e-05	5.49054e-06	7.68676e-06	1.75697e-05	1.75697e-05	2.30603e-05	1.09811e-05	6.58865e-06	2.19622e-05	1.86678e-05	2.52565e-05	3.62376e-05	4.17281e-05	2.52565e-05
[Pseudomonas]_mesoacidophila	3.0747e-05	8.78487e-06	2.63546e-05	8.78487e-06	3.29432e-06	3.84338e-05	2.63546e-05	1.31773e-05	1.64716e-05	1.64716e-05	2.08641e-05	1.86678e-05	4.50224e-05	2.63546e-05	3.29432e-06	1.20792e-05	1.53735e-05	0	2.41584e-05	1.20792e-05	1.53735e-05	4.39243e-06	1.64716e-05	1.75697e-05	1.09811e-05	1.53735e-05	2.63546e-05	4.063e-05	6.69846e-05
Gordonia_sp._135	0	0	0	0	0	0	0	0	8.78487e-06	0	0	0	0	0	3.29432e-06	0	0	0	0	0	0	0	0	0	1.20792e-05	0	0	1.09811e-05	0
Ornithinimicrobium_flavum	1.09811e-06	3.29432e-06	2.19622e-06	4.39243e-06	4.39243e-06	5.49054e-06	1.09811e-06	4.39243e-06	3.29432e-06	4.39243e-06	2.19622e-06	2.19622e-06	2.19622e-06	1.09811e-06	2.19622e-06	2.19622e-06	2.19622e-06	0	2.19622e-06	1.09811e-06	4.39243e-06	2.19622e-06	3.29432e-06	4.39243e-06	1.09811e-06	1.09811e-06	3.29432e-06	2.19622e-06	3.29432e-06
Mycoplasma_genitalium	1.09811e-06	0	0	2.19622e-06	2.19622e-06	0	0	1.09811e-06	0	3.29432e-06	1.09811e-06	2.19622e-06	0	0	0	2.19622e-06	9.88297e-06	1.09811e-06	6.58865e-06	1.09811e-06	4.39243e-05	1.09811e-06	2.19622e-06	5.49054e-06	6.58865e-06	1.09811e-06	0	4.39243e-06	2.19622e-06
Planctomycetes_bacterium_Pan181	1.97659e-05	1.42754e-05	1.86678e-05	8.78487e-06	8.78487e-06	1.42754e-05	1.42754e-05	9.88297e-06	1.09811e-05	1.20792e-05	4.39243e-06	1.20792e-05	3.95319e-05	1.86678e-05	1.09811e-06	1.20792e-05	1.75697e-05	2.19622e-06	1.42754e-05	1.20792e-05	5.49054e-06	3.29432e-06	1.09811e-05	1.20792e-05	1.20792e-05	1.53735e-05	1.31773e-05	1.75697e-05	3.95319e-05
Yoonia_vestfoldensis	1.53735e-05	1.97659e-05	1.97659e-05	4.39243e-06	1.64716e-05	3.0747e-05	1.64716e-05	2.41584e-05	1.31773e-05	1.09811e-06	2.19622e-06	1.09811e-06	2.19622e-06	6.58865e-06	1.86678e-05	0	1.09811e-06	2.19622e-06	0	0	6.58865e-06	0	1.64716e-05	1.97659e-05	1.09811e-05	2.08641e-05	2.19622e-05	2.74527e-05	2.63546e-05
Undibacterium_sp._YM2	3.29432e-06	0	1.09811e-06	0	0	0	0	0	1.09811e-06	0	0	1.09811e-06	0	0	1.09811e-06	0	0	0	0	0	0	0	0	2.19622e-06	2.19622e-06	0	0	0	0
Mogibacterium_pumilum	1.09811e-05	7.68676e-06	3.29432e-06	6.58865e-06	3.29432e-06	1.09811e-06	0	0	2.19622e-06	2.19622e-06	1.09811e-06	3.29432e-06	1.09811e-06	0	4.39243e-06	6.58865e-06	7.68676e-06	6.58865e-06	3.29432e-06	5.49054e-06	1.53735e-05	2.19622e-06	3.29432e-06	1.09811e-06	0	0	2.19622e-06	3.29432e-06	1.09811e-06
Pasteurella_dagmatis	1.09811e-06	1.09811e-06	1.09811e-06	0	0	0	0	0	0	2.19622e-06	1.09811e-06	0	0	0	0	0	0	0	1.09811e-06	0	2.08641e-05	0	0	0	0	0	0	2.19622e-06	0
Listeria_ivanovii	2.19622e-06	6.58865e-06	2.19622e-06	4.39243e-06	3.29432e-06	3.29432e-06	0	1.09811e-06	3.29432e-06	0	0	1.09811e-06	0	0	1.09811e-06	4.39243e-06	2.41584e-05	1.09811e-06	7.68676e-06	3.29432e-06	6.58865e-06	1.09811e-06	2.19622e-06	8.78487e-06	7.68676e-06	0	2.19622e-06	7.68676e-06	2.19622e-06
Dehalogenimonas_formicexedens	6.58865e-06	1.09811e-05	4.39243e-06	9.88297e-06	4.39243e-06	2.19622e-06	3.29432e-06	3.29432e-06	1.09811e-06	5.49054e-06	1.09811e-06	4.39243e-06	1.09811e-06	2.19622e-06	1.09811e-06	0	1.09811e-06	0	4.39243e-06	1.09811e-06	3.29432e-06	0	5.49054e-06	1.09811e-06	4.39243e-06	0	6.58865e-06	2.19622e-06	2.19622e-06
Thiomonas_intermedia	7.68676e-06	1.20792e-05	5.49054e-06	1.86678e-05	5.49054e-06	3.29432e-06	2.19622e-06	4.39243e-06	4.39243e-06	4.39243e-06	2.19622e-06	8.78487e-06	5.49054e-06	2.19622e-06	3.29432e-06	2.19622e-06	5.49054e-06	4.063e-05	5.49054e-06	4.39243e-06	1.09811e-06	1.42754e-05	3.29432e-06	1.09811e-06	2.19622e-06	7.68676e-06	5.49054e-06	1.42754e-05	2.19622e-06
Echinicola_strongylocentroti	2.41584e-05	1.53735e-05	7.68676e-06	3.29432e-06	3.29432e-06	1.20792e-05	8.78487e-06	8.78487e-06	6.58865e-06	4.39243e-06	1.09811e-06	2.19622e-06	1.09811e-05	3.29432e-06	1.20792e-05	4.39243e-06	1.20792e-05	9.88297e-06	1.97659e-05	2.19622e-06	8.78487e-06	5.49054e-06	3.29432e-06	6.58865e-06	6.58865e-06	1.53735e-05	3.29432e-06	7.68676e-06	8.78487e-06
Lactobacillus_paracasei	9.88297e-06	1.31773e-05	8.78487e-06	6.80827e-05	1.09811e-05	5.49054e-06	1.42754e-05	2.19622e-06	2.19622e-06	1.09811e-06	1.09811e-06	4.39243e-06	4.72187e-05	8.78487e-06	0	0.000109811	0.000248172	3.29432e-06	4.83168e-05	2.30603e-05	1.20792e-05	2.19622e-06	1.42754e-05	3.29432e-06	3.29432e-06	0	8.78487e-06	1.64716e-05	2.08641e-05
Marinobacter_salarius	2.08641e-05	2.30603e-05	6.58865e-06	2.30603e-05	9.88297e-06	1.09811e-05	1.09811e-05	2.08641e-05	1.86678e-05	2.08641e-05	7.68676e-06	3.40414e-05	2.41584e-05	9.88297e-06	2.52565e-05	1.09811e-06	1.75697e-05	1.09811e-06	1.42754e-05	5.49054e-06	5.49054e-06	1.09811e-06	1.97659e-05	1.09811e-05	1.75697e-05	1.09811e-05	1.09811e-05	6.58865e-06	4.39243e-06
Lysinibacillus_sphaericus	4.39243e-06	1.09811e-05	3.29432e-06	0	1.09811e-06	1.09811e-06	0	1.09811e-06	0	1.97659e-05	4.39243e-06	1.42754e-05	2.19622e-06	2.19622e-06	7.68676e-06	3.0747e-05	4.94149e-05	8.78487e-06	7.68676e-06	1.09811e-06	6.36903e-05	1.09811e-06	1.20792e-05	8.78487e-06	1.09811e-05	2.19622e-06	4.39243e-06	7.68676e-06	1.31773e-05
Salegentibacter_sp._T436	2.96489e-05	2.08641e-05	3.29432e-05	1.53735e-05	2.96489e-05	6.58865e-05	4.17281e-05	4.17281e-05	3.40414e-05	1.09811e-06	2.19622e-06	4.39243e-06	4.39243e-06	3.29432e-05	2.52565e-05	8.78487e-06	1.75697e-05	6.58865e-06	2.19622e-06	3.29432e-06	6.58865e-06	0	2.96489e-05	2.41584e-05	3.40414e-05	3.29432e-05	3.29432e-05	2.85508e-05	4.94149e-05
Aquiflexum_balticum	1.75697e-05	1.09811e-05	3.29432e-06	1.09811e-06	4.39243e-06	1.09811e-06	3.29432e-06	1.09811e-05	1.64716e-05	1.53735e-05	8.78487e-06	7.68676e-06	2.19622e-06	7.68676e-06	9.88297e-06	4.39243e-06	4.39243e-06	9.88297e-06	4.39243e-06	6.58865e-06	1.09811e-05	6.58865e-06	5.49054e-06	3.29432e-06	1.42754e-05	4.39243e-06	5.49054e-06	2.85508e-05	1.53735e-05
Lysobacter_capsici	9.88297e-06	0	1.09811e-06	1.20792e-05	7.68676e-06	7.68676e-06	5.49054e-06	5.49054e-06	1.09811e-06	2.19622e-06	0	1.53735e-05	3.29432e-06	1.09811e-06	4.39243e-06	1.09811e-06	4.39243e-06	7.68676e-06	0	0	5.49054e-06	2.19622e-06	1.09811e-06	1.09811e-06	0	2.19622e-06	3.29432e-06	4.39243e-06	1.86678e-05
Bacteroides_xylanisolvens	0.016688	0.00499969	0.00779327	0.020449	0.013588	0.00753522	0.00569259	0.00659743	0.00432655	0.00751106	0.00591002	0.00664685	0.00913846	0.00703887	0.00402896	0.00799642	0.00581778	0.00250479	0.00499529	0.00492392	0.00605277	0.00292536	0.00351285	0.00570906	0.00379506	0.00194585	0.00942287	0.00724971	0.00993349
Rhizobium_sp._TCK	0	0	0	1.09811e-06	0	0	0	0	0	0	0	0	0	0	0	0	0	0	0	0	0	0	0	0	0	0	0	0	0
Flavobacterium_arcticum	3.29432e-06	0	0	3.29432e-06	0	2.19622e-06	0	0	1.09811e-06	2.19622e-06	0	0	0	0	5.49054e-06	0	2.19622e-06	3.0747e-05	2.19622e-06	1.09811e-06	1.97659e-05	0	0	0	2.19622e-06	1.09811e-06	4.39243e-06	3.29432e-06	1.09811e-06
Methanobrevibacter_ruminantium	2.19622e-06	0	0	1.09811e-06	2.19622e-06	0	0	0	0	1.09811e-06	1.09811e-06	0	0	0	0	1.09811e-06	0	0	0	0	0	0	1.09811e-06	1.09811e-06	3.29432e-06	0	0	0	0
Halomicrobium_sp._LC1Hm	0	0	0	0	0	0	0	0	1.09811e-06	0	0	1.09811e-06	0	0	0	0	1.09811e-06	0	1.09811e-06	0	1.09811e-06	0	2.19622e-06	0	1.09811e-06	0	0	0	0
Sulfurivermis_fontis	6.58865e-06	7.68676e-06	3.29432e-06	8.78487e-06	4.39243e-06	4.39243e-06	4.39243e-06	4.39243e-06	4.39243e-06	0	2.19622e-06	2.19622e-06	5.49054e-06	1.09811e-06	1.09811e-06	8.78487e-06	1.31773e-05	3.29432e-06	7.68676e-06	4.39243e-06	8.78487e-06	1.09811e-06	4.39243e-06	4.39243e-06	1.09811e-06	0	4.39243e-06	7.68676e-06	6.58865e-06
uncultured_crAssphage	0	0	0	0	0	0	0	0	0	0	0	0	0	0	0	0	0	1.09811e-06	3.29432e-06	3.29432e-06	5.49054e-06	0	2.19622e-06	3.29432e-06	2.19622e-06	0	0	0	0
Staphylococcus_auricularis	5.49054e-06	4.39243e-06	4.39243e-06	1.09811e-06	2.19622e-06	1.09811e-06	2.19622e-06	0	0	3.29432e-06	2.19622e-06	1.42754e-05	0	3.29432e-06	1.09811e-06	4.39243e-06	3.40414e-05	7.68676e-06	5.49054e-06	1.09811e-06	4.50224e-05	0	2.19622e-06	3.29432e-06	4.39243e-06	1.09811e-06	4.39243e-06	9.88297e-06	3.29432e-06
Sphingobacteriaceae_bacterium_GW460.11.11.14.LB5	4.39243e-06	1.75697e-05	6.58865e-06	2.08641e-05	1.75697e-05	1.09811e-05	1.64716e-05	2.19622e-06	8.78487e-06	0	1.09811e-06	1.09811e-06	0	1.09811e-05	3.29432e-06	4.39243e-06	5.49054e-06	0	1.20792e-05	1.09811e-05	4.39243e-06	6.58865e-06	3.29432e-06	6.58865e-06	5.49054e-06	8.78487e-06	4.39243e-06	1.75697e-05	7.68676e-06
Rickettsia_africae	0	1.09811e-06	0	0	0	1.09811e-06	0	0	0	0	0	0	0	0	0	0	0	0	1.09811e-06	2.19622e-06	0	0	0	0	0	0	0	0	0
Corynebacterium_aquilae	1.09811e-06	2.19622e-06	1.09811e-06	2.19622e-06	1.09811e-06	1.09811e-06	2.19622e-06	2.19622e-06	0	0	3.29432e-06	2.19622e-06	1.09811e-06	0	1.09811e-06	3.29432e-06	3.29432e-06	2.19622e-06	2.19622e-06	0	0	0	4.39243e-06	1.09811e-06	2.19622e-06	0	1.09811e-06	2.19622e-06	3.29432e-06
Candidatus_Saccharibacteria_bacterium_FS17P	5.49054e-06	0	9.88297e-06	1.09811e-05	7.68676e-06	0	0	0	8.78487e-06	2.19622e-06	4.39243e-06	4.39243e-06	8.78487e-06	0	0	0	7.68676e-06	0	0	1.09811e-06	6.58865e-06	0	1.09811e-06	0	9.88297e-06	7.68676e-06	0	4.39243e-06	1.09811e-06
Shewanella_donghaensis	0	0	0	0	1.09811e-06	1.09811e-06	0	0	0	0	0	0	0	1.09811e-06	0	1.09811e-06	0	2.19622e-06	0	0	9.88297e-06	0	2.19622e-06	1.09811e-06	0	0	1.09811e-06	1.09811e-06	0
Caloranaerobacter_azorensis	1.97659e-05	1.09811e-05	8.78487e-06	3.18451e-05	3.73357e-05	1.42754e-05	2.41584e-05	1.53735e-05	2.63546e-05	7.68676e-06	8.78487e-06	1.42754e-05	3.40414e-05	7.68676e-06	1.31773e-05	1.97659e-05	4.17281e-05	6.58865e-06	2.30603e-05	8.78487e-06	7.90638e-05	1.09811e-06	2.52565e-05	1.31773e-05	1.20792e-05	2.19622e-06	2.08641e-05	3.18451e-05	5.92978e-05
Streptomyces_sp._GBA_94.10	0	0	0	0	0	0	0	0	0	0	0	0	0	0	0	0	7.68676e-06	0	0	0	0	0	0	0	0	0	0	0	0
Pseudothermotoga_thermarum	2.19622e-06	7.68676e-06	0	2.41584e-05	2.19622e-06	0	2.19622e-06	0	1.09811e-06	3.29432e-06	2.19622e-06	1.09811e-06	4.39243e-06	0	0	3.29432e-05	2.85508e-05	5.49054e-06	8.78487e-06	3.29432e-06	0	0	1.09811e-06	3.29432e-06	0	0	2.19622e-06	1.09811e-06	0
Aeromonas_sp._ASNIH4	3.0747e-05	7.68676e-06	1.09811e-06	0	0	0	0	0	0	0	3.29432e-06	1.09811e-06	4.39243e-06	1.09811e-06	0	6.58865e-06	0	1.53735e-05	0	3.29432e-06	5.49054e-06	0	1.09811e-06	0	0	0	1.09811e-06	0	1.97659e-05
Blattabacterium_sp._.Cryptocercus_kyebangensis.	0	0	0	0	0	0	0	0	1.09811e-06	0	0	0	0	0	0	1.09811e-06	0	0	0	0	0	0	0	0	0	0	0	0	0
Lactobacillus_sp._P38	0.00567942	0.000242682	0.000216327	0.000732438	0.00038873	0.000898253	0.00156151	0.000479873	0.000902645	0.000433753	0.00120572	0.000925705	0.0166781	6.14941e-05	0.000668748	0.00124855	0.000656669	0.000745616	0.000525994	0.00125075	0.000486462	0.000244878	0.000474383	0.000320648	3.29432e-06	0.000192169	0.000405202	0.000776363	0.000157029
Frankineae_bacterium_MT45	1.53735e-05	4.39243e-06	2.19622e-06	3.95319e-05	2.19622e-06	9.88297e-06	1.20792e-05	5.49054e-06	6.58865e-06	3.29432e-06	2.19622e-06	1.09811e-06	9.88297e-06	1.09811e-05	2.19622e-06	1.09811e-06	3.29432e-06	1.09811e-06	1.09811e-06	1.09811e-06	1.09811e-06	0	0	1.09811e-06	9.88297e-06	3.29432e-06	9.88297e-06	7.68676e-06	2.19622e-05
Leminorella_richardii	0	2.19622e-06	0	0	1.09811e-06	0	1.09811e-06	0	1.09811e-06	0	1.09811e-06	1.09811e-06	1.09811e-06	0	0	1.09811e-06	1.09811e-06	0	0	0	0	0	1.09811e-06	0	0	0	1.09811e-06	1.09811e-06	0
Megasphaera_elsdenii	3.95319e-05	3.95319e-05	2.41584e-05	6.36903e-05	2.74527e-05	3.0747e-05	6.36903e-05	1.20792e-05	2.19622e-05	2.41584e-05	2.30603e-05	3.84338e-05	3.40414e-05	1.75697e-05	3.0747e-05	1.20792e-05	6.25922e-05	3.73357e-05	1.75697e-05	2.52565e-05	2.08641e-05	1.31773e-05	1.97659e-05	2.30603e-05	2.63546e-05	2.41584e-05	1.97659e-05	7.79657e-05	3.95319e-05
Lactobacillus_futsaii	0	0	0	0	0	0	0	0	1.09811e-06	0	1.09811e-06	0	0	0	2.19622e-06	2.19622e-06	3.29432e-06	1.09811e-06	1.09811e-06	0	0	0	1.09811e-06	0	0	0	1.09811e-06	0	0
Ensifer_alkalisoli	3.29432e-06	2.19622e-06	0	4.39243e-06	0	1.09811e-06	3.29432e-06	0	7.68676e-06	3.29432e-06	1.09811e-06	4.39243e-06	7.68676e-06	4.39243e-06	0	1.09811e-06	2.19622e-06	0	2.19622e-06	5.49054e-06	0	0	0	0	0	0	2.19622e-06	1.09811e-06	3.29432e-06
Yersinia_rohdei	6.58865e-06	1.09811e-06	2.19622e-06	1.09811e-06	0	1.09811e-06	0	2.19622e-06	0	0	0	0	1.09811e-06	3.29432e-06	0	0	4.39243e-06	1.09811e-06	0	0	3.29432e-06	0	0	0	1.09811e-06	0	0	2.19622e-06	1.09811e-06
Chryseobacterium_sp._StRB126	0	0	1.09811e-06	3.29432e-06	0	2.19622e-06	1.09811e-06	2.19622e-06	3.29432e-06	0	1.09811e-06	3.29432e-06	0	3.29432e-06	0	7.68676e-06	2.74527e-05	7.68676e-06	1.20792e-05	3.29432e-06	5.92978e-05	2.19622e-06	0	0	1.09811e-06	1.09811e-06	0	0	0
TM7_phylum_sp._oral_taxon_488	1.09811e-05	9.88297e-06	0	1.20792e-05	0	7.68676e-06	1.42754e-05	0	7.68676e-06	0	3.29432e-06	1.20792e-05	0	3.29432e-06	0	1.86678e-05	1.31773e-05	0	0	0	0	0	3.29432e-06	6.58865e-06	0	0	0	0	3.29432e-06
Mycobacterium_kansasii	1.09811e-06	5.49054e-06	3.29432e-06	3.29432e-06	0	1.09811e-06	2.19622e-06	0	0	2.19622e-06	0	0	1.09811e-06	0	0	2.19622e-06	5.49054e-06	0	1.09811e-06	1.09811e-06	0	0	0	1.09811e-06	1.09811e-06	1.09811e-06	3.29432e-06	1.09811e-06	1.09811e-06
Bacillus_phage_Stitch	0	0	0	0	0	1.09811e-06	0	0	0	0	0	0	0	0	1.09811e-06	0	0	0	0	0	0	0	0	0	0	0	0	0	0
Proteus_vulgaris	4.39243e-06	4.39243e-06	3.29432e-06	3.29432e-05	3.18451e-05	9.88297e-06	1.09811e-05	1.09811e-06	0	3.29432e-06	5.49054e-06	0	4.39243e-06	4.39243e-06	0	0	4.39243e-06	0	0	4.39243e-06	0	0	1.09811e-06	3.29432e-06	2.19622e-06	1.09811e-06	6.58865e-06	1.53735e-05	0
Serratia_symbiotica	4.39243e-06	4.39243e-06	1.09811e-06	1.09811e-06	1.09811e-06	0	0	3.29432e-06	0	4.39243e-06	1.09811e-06	2.19622e-06	3.29432e-06	3.29432e-06	2.19622e-06	0	1.09811e-06	0	0	1.09811e-06	3.29432e-06	0	0	1.09811e-06	3.29432e-06	1.09811e-06	2.19622e-06	2.19622e-06	6.58865e-06
Campylobacter_hepaticus	2.19622e-06	3.29432e-06	0	1.09811e-05	1.20792e-05	0	3.29432e-06	7.68676e-06	2.19622e-06	6.58865e-06	5.49054e-06	1.09811e-05	3.29432e-06	0	1.09811e-06	6.58865e-06	5.0513e-05	1.09811e-05	1.31773e-05	6.58865e-06	4.72187e-05	0	1.20792e-05	4.39243e-06	2.19622e-05	2.19622e-06	1.09811e-05	2.63546e-05	1.64716e-05
Synechococcus_sp._NIES.970	8.78487e-06	4.39243e-06	5.49054e-06	1.53735e-05	5.49054e-06	4.39243e-06	6.58865e-06	1.09811e-06	2.19622e-06	2.19622e-06	0	5.49054e-06	2.19622e-06	2.19622e-06	1.09811e-06	1.31773e-05	2.41584e-05	2.41584e-05	1.97659e-05	1.09811e-05	3.18451e-05	0	8.78487e-06	3.29432e-06	6.58865e-06	2.19622e-06	8.78487e-06	2.19622e-05	2.30603e-05
Paraburkholderia_sp._Msb3	0	0	4.39243e-06	5.49054e-06	1.42754e-05	4.39243e-06	6.58865e-06	0	0	2.19622e-06	0	0	0	4.39243e-06	1.09811e-06	1.09811e-06	1.09811e-05	1.09811e-06	0	0	0	0	0	0	0	0	1.09811e-06	8.78487e-06	2.19622e-06
Sphingomonas_ginsengisoli_An_et_al._2013	4.39243e-06	7.68676e-06	9.88297e-06	4.39243e-06	5.49054e-06	1.42754e-05	3.29432e-06	5.49054e-06	1.20792e-05	0	0	1.09811e-06	1.09811e-06	1.64716e-05	1.20792e-05	4.39243e-06	4.39243e-06	8.78487e-06	5.49054e-06	1.09811e-06	1.09811e-06	1.09811e-06	4.39243e-06	8.78487e-06	1.09811e-05	1.53735e-05	4.39243e-06	1.31773e-05	1.42754e-05
Planctomycetes_bacterium_Pla110	0	4.39243e-06	0	4.39243e-06	8.78487e-06	2.19622e-06	3.29432e-06	1.09811e-05	2.19622e-06	8.78487e-06	8.78487e-06	5.49054e-06	2.19622e-06	1.09811e-06	6.58865e-06	0	1.09811e-06	0	2.19622e-06	2.19622e-06	1.09811e-06	7.68676e-06	6.58865e-06	7.68676e-06	1.09811e-05	1.09811e-06	4.39243e-06	6.58865e-06	7.68676e-06
Lelliottia_amnigena	3.29432e-06	2.19622e-06	0	0	0	2.19622e-06	0	2.19622e-06	4.39243e-06	2.19622e-06	2.19622e-06	1.09811e-06	4.39243e-06	0	0	3.29432e-06	7.68676e-06	7.68676e-06	7.68676e-06	3.29432e-06	2.08641e-05	6.58865e-06	3.29432e-06	1.09811e-06	4.39243e-06	0	6.58865e-06	1.09811e-06	2.19622e-06
Paenibacillus_sp._IHBB_10380	3.29432e-06	2.08641e-05	5.49054e-06	8.78487e-06	3.29432e-06	4.39243e-06	1.09811e-05	1.09811e-06	1.09811e-06	1.09811e-06	1.09811e-06	1.09811e-06	2.19622e-06	4.39243e-06	3.29432e-06	1.20792e-05	9.88297e-06	2.19622e-06	2.19622e-06	6.58865e-06	7.68676e-06	3.29432e-06	1.09811e-05	5.49054e-06	1.53735e-05	0	5.49054e-06	6.58865e-06	4.39243e-06
Streptomyces_sp._2323.1	5.49054e-06	0	2.19622e-06	0	0	1.09811e-06	1.09811e-06	0	0	0	1.09811e-06	1.09811e-06	2.19622e-06	0	0	0	4.39243e-06	1.09811e-06	1.09811e-06	0	0	0	0	0	0	0	0	1.09811e-06	1.09811e-06
Lactobacillus_manihotivorans	2.19622e-06	1.09811e-06	0	5.49054e-06	1.09811e-06	0	0	0	0	1.09811e-06	1.09811e-06	0	2.19622e-06	0	1.09811e-06	3.29432e-06	4.39243e-06	0	5.49054e-06	0	1.09811e-06	0	1.09811e-06	0	0	0	0	0	2.19622e-06
Anaeromyxobacter_dehalogenans	9.88297e-06	1.09811e-05	1.97659e-05	1.64716e-05	4.39243e-06	1.86678e-05	1.42754e-05	1.20792e-05	2.08641e-05	1.86678e-05	1.20792e-05	1.09811e-05	1.31773e-05	9.88297e-06	7.68676e-06	1.09811e-05	1.64716e-05	5.49054e-06	9.88297e-06	1.42754e-05	1.42754e-05	1.20792e-05	4.39243e-06	7.68676e-06	7.68676e-06	2.30603e-05	1.09811e-05	1.64716e-05	3.73357e-05
Xanthomonas_arboricola	1.09811e-06	0	3.29432e-06	4.39243e-06	4.39243e-06	3.29432e-06	4.39243e-06	1.09811e-06	0	0	1.09811e-06	4.39243e-06	1.09811e-05	0	0	2.19622e-06	3.29432e-06	2.19622e-06	2.19622e-06	0	0	0	3.29432e-06	0	2.19622e-06	0	5.49054e-06	5.49054e-06	2.19622e-06
Actinomadura_sp._WMMB499	1.64716e-05	1.09811e-06	1.09811e-06	1.09811e-05	5.49054e-06	2.19622e-06	1.09811e-05	1.09811e-06	1.31773e-05	5.49054e-06	3.29432e-06	1.09811e-06	9.88297e-06	6.58865e-06	2.19622e-06	1.09811e-06	2.19622e-06	0	1.09811e-06	1.09811e-06	6.58865e-06	0	1.09811e-06	4.39243e-06	1.09811e-05	1.09811e-06	7.68676e-06	1.20792e-05	1.53735e-05
Tetragenococcus_osmophilus	1.64716e-05	4.39243e-06	4.39243e-06	4.39243e-06	8.78487e-06	4.39243e-06	1.31773e-05	5.49054e-06	1.09811e-05	7.68676e-06	1.09811e-06	0	1.09811e-06	0	7.68676e-06	1.20792e-05	7.68676e-06	0	0	2.19622e-06	6.58865e-06	0	2.19622e-06	3.29432e-06	7.68676e-06	2.19622e-06	4.39243e-06	6.58865e-06	5.49054e-06
Jeotgalibaca_dankookensis	1.09811e-05	3.29432e-06	3.29432e-06	6.58865e-06	2.19622e-06	2.19622e-06	1.09811e-06	1.09811e-06	1.09811e-06	3.29432e-06	0	0	1.09811e-06	1.09811e-06	2.19622e-06	0	3.29432e-06	2.19622e-06	1.09811e-06	2.19622e-06	3.29432e-06	1.09811e-06	1.09811e-06	0	1.09811e-06	0	3.29432e-06	4.39243e-06	3.29432e-06
Acidovorax_avenae	2.30603e-05	3.84338e-05	1.75697e-05	2.96489e-05	1.64716e-05	1.31773e-05	1.31773e-05	8.78487e-06	9.88297e-06	1.97659e-05	9.88297e-06	3.0747e-05	3.18451e-05	3.29432e-06	1.53735e-05	6.58865e-06	3.51395e-05	5.49054e-06	2.41584e-05	2.19622e-06	1.09811e-05	3.29432e-06	6.58865e-06	4.39243e-06	1.64716e-05	1.09811e-06	1.42754e-05	3.18451e-05	4.39243e-05
Bdellovibrio_exovorus	0	6.58865e-06	0	1.09811e-06	4.39243e-06	0	2.19622e-06	0	1.09811e-06	2.19622e-06	0	1.20792e-05	6.58865e-06	2.19622e-06	4.39243e-06	1.09811e-06	2.19622e-06	0	6.58865e-06	4.39243e-06	5.49054e-06	0	5.49054e-06	1.09811e-06	2.19622e-06	0	5.49054e-06	1.09811e-06	3.29432e-06
Methanosaeta_harundinacea	1.09811e-05	8.78487e-06	5.49054e-06	1.09811e-05	1.09811e-06	1.09811e-06	7.68676e-06	2.19622e-06	4.39243e-06	4.39243e-06	2.19622e-06	0	5.49054e-06	2.19622e-06	2.19622e-06	5.49054e-06	1.64716e-05	4.39243e-06	8.78487e-06	4.39243e-06	4.39243e-06	3.29432e-06	0	0	1.09811e-06	0	5.49054e-06	2.19622e-06	0
Bartonella_sp._Tel_Aviv	5.49054e-06	0	4.39243e-06	3.29432e-06	0	0	3.29432e-06	0	2.19622e-06	0	0	0	1.53735e-05	2.19622e-06	2.19622e-06	3.95319e-05	2.30603e-05	7.68676e-06	1.53735e-05	5.49054e-06	3.29432e-06	0	0	0	0	0	1.09811e-06	2.19622e-06	5.49054e-06
Altererythrobacter_marensis	1.20792e-05	5.49054e-06	5.49054e-06	2.41584e-05	3.29432e-06	2.19622e-06	6.58865e-06	1.09811e-05	4.39243e-06	1.09811e-06	1.09811e-06	4.39243e-06	1.42754e-05	2.19622e-06	6.58865e-06	3.29432e-06	1.75697e-05	1.09811e-06	3.29432e-06	1.09811e-06	3.29432e-06	0	2.19622e-06	0	9.88297e-06	1.09811e-06	2.19622e-06	6.58865e-06	2.19622e-06
Brevundimonas_vesicularis	0	0	0	0	0	0	3.29432e-06	0	0	0	0	0	1.09811e-06	0	0	1.09811e-06	0	0	0	0	0	0	0	0	0	0	3.29432e-06	0	0
Pseudomonas_granadensis	0	0	0	0	0	0	0	0	0	0	0	0	0	0	0	0	2.19622e-06	1.09811e-06	1.09811e-06	1.09811e-06	2.19622e-06	0	0	0	0	0	0	0	0
Spiroplasma_taiwanense	1.09811e-06	0	0	3.29432e-06	2.19622e-06	0	2.19622e-06	0	1.09811e-06	0	0	0	0	0	0	8.78487e-06	1.20792e-05	0	1.09811e-06	1.09811e-06	4.39243e-06	0	0	0	3.29432e-06	0	0	1.09811e-06	1.09811e-06
Janthinobacterium_sp._LM6	0	1.09811e-06	3.29432e-06	6.58865e-06	1.09811e-06	5.49054e-06	1.09811e-06	3.29432e-06	8.78487e-06	4.39243e-06	9.88297e-06	4.39243e-06	0	0	3.29432e-06	2.19622e-06	0	0	0	1.09811e-06	0	0	2.19622e-06	0	0	3.29432e-06	1.86678e-05	9.88297e-06	0
Clostridium_taeniosporum	4.17281e-05	1.75697e-05	9.88297e-06	3.62376e-05	1.53735e-05	4.063e-05	4.61205e-05	9.88297e-06	6.58865e-06	7.68676e-06	1.09811e-06	1.20792e-05	2.30603e-05	7.68676e-06	7.68676e-06	4.39243e-05	7.79657e-05	1.31773e-05	3.18451e-05	9.88297e-06	1.20792e-05	0	1.64716e-05	1.31773e-05	9.88297e-06	4.39243e-06	7.68676e-06	2.08641e-05	3.95319e-05
Leptotrichia_shahii	1.42754e-05	1.09811e-05	1.31773e-05	4.17281e-05	3.40414e-05	6.58865e-06	1.31773e-05	2.52565e-05	1.09811e-05	1.97659e-05	2.08641e-05	4.39243e-05	2.19622e-05	4.39243e-06	6.58865e-06	1.97659e-05	0.000112007	2.52565e-05	4.83168e-05	1.20792e-05	0.000202052	3.29432e-06	3.62376e-05	2.08641e-05	5.38073e-05	0	4.50224e-05	6.69846e-05	6.47884e-05
Simonsiella_muelleri	1.09811e-06	0	0	4.39243e-06	1.09811e-06	1.09811e-06	0	0	1.09811e-06	0	0	1.09811e-06	1.09811e-06	0	0	0	2.19622e-06	1.09811e-06	0	2.19622e-06	2.19622e-06	0	0	0	1.09811e-06	0	1.09811e-06	0	0
Massilia_lutea	2.19622e-06	1.09811e-06	3.29432e-06	0	1.09811e-06	1.09811e-06	2.19622e-06	1.09811e-06	1.09811e-06	4.39243e-06	3.29432e-06	0	1.09811e-06	5.49054e-06	3.29432e-06	0	3.29432e-06	3.29432e-06	3.29432e-06	2.19622e-06	4.39243e-06	1.09811e-06	3.29432e-06	6.58865e-06	4.39243e-06	3.29432e-06	1.20792e-05	7.68676e-06	5.49054e-06
Mycobacterium_shinjukuense	0	0	0	3.29432e-06	2.19622e-06	0	8.78487e-06	0	1.09811e-06	1.09811e-06	0	2.19622e-06	2.19622e-06	2.19622e-06	2.19622e-06	3.29432e-06	1.09811e-05	0	3.29432e-06	0	0	0	2.19622e-06	1.09811e-06	0	0	0	0	0
Lelliottia_sp._WB101	1.31773e-05	5.49054e-06	4.39243e-06	6.58865e-06	1.09811e-06	3.29432e-06	0	0	2.19622e-06	2.19622e-06	0	0	0	6.58865e-06	1.09811e-06	6.58865e-06	7.68676e-06	0	5.49054e-06	4.39243e-06	2.19622e-06	8.78487e-06	5.49054e-06	2.19622e-06	5.49054e-06	3.29432e-06	5.49054e-06	7.68676e-06	2.19622e-06
Apis_mellifera_filamentous_virus	0	0	0	0	0	0	0	0	0	0	0	0	1.09811e-06	0	0	0	0	0	0	0	0	0	0	0	0	0	0	0	0
Psychrobacillus_sp._AK_1817	0	0	0	2.19622e-06	0	0	0	2.19622e-06	0	0	0	0	0	0	0	2.19622e-06	0	0	0	0	0	0	0	0	0	0	0	0	3.29432e-06
Tatumella_citrea	0	0	0	0	0	0	0	0	0	0	0	0	0	0	0	0	0	0	0	0	0	0	0	0	1.09811e-06	0	0	0	0
Spiroplasma_sabaudiense	1.09811e-06	0	0	2.19622e-06	5.49054e-06	0	2.19622e-06	0	1.09811e-06	0	2.19622e-06	1.09811e-06	1.09811e-06	0	1.09811e-06	2.19622e-06	0	0	1.09811e-06	1.09811e-06	1.09811e-06	0	1.09811e-06	1.09811e-06	0	0	2.19622e-06	0	0
Halovivax_ruber	0	0	0	0	0	1.09811e-06	0	0	0	0	1.09811e-06	0	0	0	0	0	0	0	0	0	0	0	0	0	0	0	0	0	0
Novosphingobium_tardaugens	2.41584e-05	5.49054e-06	8.78487e-06	6.58865e-06	1.09811e-06	2.52565e-05	1.20792e-05	1.75697e-05	1.86678e-05	1.53735e-05	1.64716e-05	1.64716e-05	4.50224e-05	1.53735e-05	7.68676e-06	8.78487e-06	1.97659e-05	0	1.64716e-05	7.68676e-06	1.09811e-05	1.09811e-06	1.86678e-05	1.31773e-05	9.88297e-06	1.53735e-05	2.96489e-05	3.18451e-05	5.38073e-05
Klebsiella_michiganensis	0.000125184	4.39243e-06	1.09811e-06	2.63546e-05	2.19622e-06	0	1.42754e-05	8.78487e-06	3.29432e-06	4.39243e-06	0	5.49054e-06	1.09811e-05	0	4.39243e-06	5.49054e-06	3.40414e-05	1.75697e-05	6.0396e-05	1.97659e-05	3.62376e-05	0	1.64716e-05	0	3.51395e-05	8.78487e-06	2.96489e-05	7.24751e-05	6.58865e-06
Borrelia_anserina	0	0	0	1.09811e-06	3.29432e-06	0	1.09811e-06	1.09811e-06	1.09811e-06	0	0	0	1.09811e-06	0	0	3.29432e-06	3.29432e-06	0	1.09811e-06	0	1.09811e-06	0	0	2.19622e-06	1.09811e-06	1.09811e-06	0	0	2.19622e-06
Streptococcus_gallolyticus	0.000463402	0.000450224	0.000263546	0.000498541	0.000376651	0.000356885	0.00048756	0.000129577	0.000205346	0.000285508	0.000232799	0.000193267	0.000218524	0.000230603	8.78487e-05	0.00031955	0.000370062	0.000285508	0.000331629	0.000318451	0.000283312	8.34562e-05	0.000216327	0.000183384	0.000303078	0.000137264	0.000347002	0.000595175	0.000435949
Brucella_melitensis	2.52565e-05	2.74527e-05	4.28262e-05	0.000112007	0.00012189	0.000105418	6.91808e-05	5.49054e-06	0	0	0	0	0	2.52565e-05	1.09811e-06	8.23581e-05	6.47884e-05	1.97659e-05	9.66335e-05	6.58865e-05	4.28262e-05	3.95319e-05	4.61205e-05	5.92978e-05	0	0.000138362	9.99279e-05	7.46714e-05	4.28262e-05
Altererythrobacter_namhicola	0	0	1.09811e-06	0	0	0	0	0	0	0	1.09811e-06	0	0	0	2.19622e-06	0	5.49054e-06	0	2.19622e-06	0	2.19622e-06	0	2.19622e-06	0	1.09811e-06	0	0	0	1.09811e-06
Lysinimonas_sp._KACC_19322	1.53735e-05	4.39243e-06	9.88297e-06	7.68676e-06	3.29432e-06	1.20792e-05	7.68676e-06	8.78487e-06	8.78487e-06	1.64716e-05	1.20792e-05	4.39243e-06	2.08641e-05	1.09811e-05	1.09811e-06	6.58865e-06	9.88297e-06	4.39243e-06	6.58865e-06	8.78487e-06	4.39243e-06	5.49054e-06	7.68676e-06	8.78487e-06	1.97659e-05	7.68676e-06	8.78487e-06	1.75697e-05	1.42754e-05
Helicobacter_cetorum	3.29432e-05	5.81997e-05	2.85508e-05	0.000183384	8.89468e-05	1.09811e-06	5.60035e-05	7.24751e-05	2.85508e-05	6.0396e-05	5.60035e-05	0.000154833	5.71016e-05	3.29432e-06	8.78487e-06	7.68676e-05	0.000451323	9.00449e-05	0.00016252	6.14941e-05	0.000642393	2.19622e-06	0.000152637	3.40414e-05	0.000225112	1.53735e-05	0.000135067	0.000272331	0.000193267
Caldithrix_abyssi	1.31773e-05	2.41584e-05	8.78487e-06	2.30603e-05	1.09811e-05	1.20792e-05	2.08641e-05	7.68676e-06	6.58865e-06	3.73357e-05	7.68676e-06	2.74527e-05	3.29432e-05	6.58865e-06	4.39243e-06	1.75697e-05	5.38073e-05	6.58865e-06	1.97659e-05	1.75697e-05	1.53735e-05	3.29432e-06	1.09811e-05	3.29432e-06	4.39243e-06	5.49054e-06	1.64716e-05	3.0747e-05	8.78487e-06
Rathayibacter_festucae	1.09811e-05	1.31773e-05	1.20792e-05	9.88297e-06	1.09811e-05	9.88297e-06	8.78487e-06	5.49054e-06	6.58865e-06	1.31773e-05	1.53735e-05	1.42754e-05	2.19622e-06	4.39243e-06	3.29432e-06	2.19622e-06	0	1.09811e-06	4.39243e-06	9.88297e-06	3.29432e-06	3.29432e-06	5.49054e-06	7.68676e-06	9.88297e-06	5.49054e-06	1.75697e-05	1.75697e-05	9.88297e-06
Corynebacterium_crudilactis	2.74527e-05	1.42754e-05	1.86678e-05	2.96489e-05	1.09811e-05	1.31773e-05	1.64716e-05	1.09811e-05	1.53735e-05	7.68676e-06	1.42754e-05	1.42754e-05	1.09811e-05	9.88297e-06	2.63546e-05	0	1.86678e-05	1.09811e-06	8.78487e-06	1.09811e-06	5.49054e-06	0	1.20792e-05	1.31773e-05	1.09811e-05	1.31773e-05	1.09811e-05	1.75697e-05	2.19622e-06
Streptomyces_griseochromogenes	0	0	0	0	0	0	0	1.09811e-06	1.09811e-06	0	0	0	0	0	1.09811e-06	0	0	0	0	0	0	0	0	0	0	0	0	0	1.09811e-06
Bartonella_schoenbuchensis	0	5.49054e-06	1.09811e-06	0	0	0	1.09811e-06	0	5.49054e-06	0	0	0	1.09811e-06	0	0	0	1.09811e-06	0	1.09811e-06	0	0	0	2.19622e-06	1.09811e-06	0	0	0	0	0
Chlorobium_limicola	5.49054e-06	6.58865e-06	1.20792e-05	1.31773e-05	1.42754e-05	2.52565e-05	9.88297e-06	9.88297e-06	9.88297e-06	1.97659e-05	2.41584e-05	1.53735e-05	7.68676e-06	5.49054e-06	1.42754e-05	2.19622e-06	9.88297e-06	2.74527e-05	2.63546e-05	1.42754e-05	2.52565e-05	1.31773e-05	1.75697e-05	1.31773e-05	1.31773e-05	1.64716e-05	1.75697e-05	2.74527e-05	1.42754e-05
Paraglaciecola_mesophila	1.09811e-06	1.09811e-06	1.09811e-06	0	1.09811e-06	0	0	0	1.09811e-06	0	0	2.19622e-06	0	0	1.09811e-06	0	0	0	3.29432e-06	1.09811e-06	9.88297e-06	0	0	0	1.09811e-06	1.09811e-06	1.09811e-06	3.29432e-06	4.39243e-06
Blattabacterium_sp._.Blaberus_giganteus.	0	0	0	0	0	0	0	4.39243e-06	0	0	0	0	0	1.09811e-06	0	0	1.09811e-06	0	0	0	0	0	0	0	1.09811e-06	0	1.09811e-06	0	0
Alteromonas_australica	1.20792e-05	6.58865e-06	3.29432e-06	1.20792e-05	1.09811e-06	5.49054e-06	5.49054e-06	2.19622e-06	0	0	0	0	1.09811e-06	9.88297e-06	0	4.39243e-06	1.31773e-05	3.29432e-06	8.78487e-06	4.39243e-06	1.09811e-06	1.09811e-06	3.29432e-06	3.29432e-06	3.29432e-06	3.29432e-06	6.58865e-06	4.39243e-06	0
Bosea_sp._F3.2	1.97659e-05	2.52565e-05	1.20792e-05	1.86678e-05	3.40414e-05	3.84338e-05	2.85508e-05	1.97659e-05	2.41584e-05	2.96489e-05	4.39243e-05	2.19622e-05	1.64716e-05	2.63546e-05	1.75697e-05	1.09811e-05	8.78487e-06	5.49054e-06	9.88297e-06	2.30603e-05	1.20792e-05	1.75697e-05	1.53735e-05	2.85508e-05	1.09811e-05	1.42754e-05	2.96489e-05	5.27092e-05	2.74527e-05
Luteimicrobium_xylanilyticum	1.09811e-05	7.68676e-06	3.29432e-06	2.74527e-05	6.58865e-06	5.49054e-06	8.78487e-06	2.08641e-05	1.20792e-05	2.19622e-05	1.42754e-05	1.75697e-05	2.85508e-05	4.39243e-06	1.09811e-05	0	7.68676e-06	0	7.68676e-06	0	0	0	6.58865e-06	1.09811e-05	1.20792e-05	5.49054e-06	9.88297e-06	1.86678e-05	5.49054e-06
Asaia_bogorensis	2.96489e-05	1.42754e-05	8.78487e-06	6.58865e-06	1.09811e-05	3.29432e-06	4.39243e-06	9.88297e-06	3.29432e-06	9.88297e-06	2.19622e-06	1.09811e-06	1.09811e-06	3.29432e-06	4.39243e-06	2.19622e-06	7.68676e-06	5.49054e-06	5.49054e-06	3.29432e-06	7.68676e-06	2.19622e-06	1.09811e-05	5.49054e-06	1.75697e-05	4.39243e-06	8.78487e-06	6.58865e-06	2.19622e-06
Pseudoalteromonas_sp._13.15	0	0	0	0	0	0	0	0	0	0	0	0	0	0	2.19622e-06	0	3.29432e-06	0	0	0	0	0	0	0	1.09811e-06	0	0	2.19622e-06	2.19622e-06
Burkholderia_metallica	0	0	0	0	1.09811e-06	0	0	0	0	0	0	0	0	0	0	0	0	0	0	0	0	0	0	0	0	0	0	0	0
Sphingobacterium_sp._G1.14	1.86678e-05	1.09811e-05	9.88297e-06	3.40414e-05	1.31773e-05	1.75697e-05	2.41584e-05	1.97659e-05	4.28262e-05	3.51395e-05	1.20792e-05	4.063e-05	3.73357e-05	9.88297e-06	2.08641e-05	2.52565e-05	4.83168e-05	1.09811e-06	1.09811e-05	3.51395e-05	2.19622e-06	4.39243e-06	1.64716e-05	9.88297e-06	2.85508e-05	1.42754e-05	1.20792e-05	1.86678e-05	8.78487e-06
Mycoplasma_suis	0	0	0	3.29432e-06	1.09811e-06	1.09811e-06	0	0	0	0	0	0	0	0	0	0	1.09811e-06	0	1.09811e-06	0	1.09811e-06	0	0	2.19622e-06	0	0	3.29432e-06	0	3.29432e-06
Butyrivibrio_hungatei	0.000408496	0.000332727	0.000218524	0.000525994	0.000229505	0.00016252	0.000256957	8.126e-05	0.000120792	0.000125184	6.58865e-05	8.89468e-05	8.56524e-05	4.61205e-05	0.000118596	0.000151539	0.000500737	0.000172403	0.000215229	0.00012189	0.000210837	1.31773e-05	8.23581e-05	6.36903e-05	0.000182286	1.42754e-05	0.00014495	0.000330531	0.000161422
Thioalkalivibrio_nitratireducens	8.78487e-06	8.78487e-06	8.78487e-06	1.09811e-05	8.78487e-06	1.64716e-05	1.86678e-05	7.68676e-06	6.58865e-06	8.78487e-06	1.53735e-05	1.09811e-05	1.09811e-06	7.68676e-06	4.39243e-06	7.68676e-06	1.53735e-05	4.39243e-06	2.19622e-06	1.20792e-05	1.20792e-05	6.58865e-06	4.39243e-06	4.39243e-06	9.88297e-06	5.49054e-06	1.64716e-05	1.53735e-05	5.49054e-06
Crassaminicella_sp._SY095	2.52565e-05	1.42754e-05	1.31773e-05	2.96489e-05	1.86678e-05	2.08641e-05	2.41584e-05	7.68676e-06	6.58865e-06	8.78487e-06	1.09811e-06	1.42754e-05	1.97659e-05	1.31773e-05	4.39243e-06	1.31773e-05	4.39243e-05	1.75697e-05	1.86678e-05	8.78487e-06	5.49054e-06	1.09811e-06	1.42754e-05	1.64716e-05	9.88297e-06	4.39243e-06	1.86678e-05	2.74527e-05	2.30603e-05
Salinarchaeum_sp._Harcht.Bsk1	0	0	1.09811e-06	0	0	1.09811e-06	2.19622e-06	0	1.09811e-06	0	0	1.09811e-06	2.19622e-06	0	0	1.09811e-06	1.09811e-06	0	0	1.09811e-06	0	0	0	1.09811e-06	0	0	1.09811e-06	0	2.19622e-06
Hahella_chejuensis	1.53735e-05	0	3.29432e-06	7.68676e-06	1.09811e-06	2.19622e-06	1.09811e-05	6.58865e-06	4.39243e-06	2.19622e-06	1.09811e-06	1.09811e-05	1.42754e-05	1.09811e-06	2.19622e-06	3.29432e-06	4.39243e-06	2.19622e-06	8.78487e-06	2.19622e-06	2.19622e-06	0	1.09811e-06	2.19622e-06	5.49054e-06	4.39243e-06	1.20792e-05	5.49054e-06	1.31773e-05
Pyrolobus_fumarii	0	0	0	0	0	0	0	0	0	0	0	0	0	0	0	0	0	0	0	0	0	0	0	0	0	0	0	0	0
Corynebacterium_renale	1.09811e-06	1.09811e-06	0	0	0	1.09811e-06	0	1.09811e-06	1.09811e-06	0	0	0	0	0	0	1.09811e-06	0	0	1.09811e-06	0	2.19622e-06	1.09811e-06	1.09811e-06	0	0	0	0	1.09811e-06	1.09811e-06
Halorubrum_lacusprofundi	0	0	0	0	0	0	0	0	1.09811e-06	0	0	0	3.29432e-06	0	0	0	0	0	0	0	0	0	0	0	0	0	0	0	0
Streptomyces_sp._GS7	1.09811e-06	0	0	0	0	0	0	3.29432e-06	2.19622e-06	4.39243e-06	3.29432e-06	0	0	0	0	0	2.19622e-06	0	1.09811e-06	0	2.19622e-06	0	0	0	0	0	0	0	9.88297e-06
Enterococcus_sp._DA9	0	0	0	0	0	0	0	0	0	0	1.09811e-06	0	0	0	0	0	0	0	0	0	0	2.19622e-06	3.29432e-06	2.19622e-06	0	0	0	0	0
Halobacteriovorax_marinus	1.09811e-06	3.29432e-06	0	2.19622e-06	2.19622e-06	3.29432e-06	0	1.09811e-06	0	1.09811e-06	0	3.29432e-06	3.29432e-06	0	1.09811e-06	0	3.29432e-06	1.09811e-06	1.09811e-06	1.09811e-06	4.39243e-06	0	3.29432e-06	0	5.49054e-06	1.09811e-06	5.49054e-06	1.09811e-06	1.53735e-05
Pseudomonas_sp._DY.1	1.09811e-06	0	0	1.09811e-06	3.29432e-06	2.19622e-06	3.29432e-06	1.09811e-06	0	2.19622e-06	0	0	0	2.19622e-06	1.09811e-06	0	3.29432e-06	5.49054e-06	1.09811e-06	3.29432e-06	1.09811e-06	0	0	2.19622e-06	3.29432e-06	0	1.09811e-06	2.19622e-06	1.09811e-06
Opitutus_terrae	2.08641e-05	9.88297e-06	9.88297e-06	1.75697e-05	1.42754e-05	9.88297e-06	1.09811e-05	2.30603e-05	1.75697e-05	1.20792e-05	1.53735e-05	3.95319e-05	2.19622e-05	4.39243e-06	1.09811e-05	1.42754e-05	2.19622e-05	0	1.75697e-05	7.68676e-06	8.78487e-06	2.19622e-06	2.52565e-05	1.31773e-05	1.64716e-05	7.68676e-06	4.39243e-06	1.75697e-05	1.42754e-05
Microbacterium_sp._TPU_3598	0	0	0	0	0	0	0	1.09811e-06	0	0	0	0	2.19622e-06	1.09811e-06	1.09811e-06	0	0	1.09811e-06	0	1.09811e-06	1.09811e-06	0	1.09811e-06	0	0	0	1.09811e-06	1.09811e-06	0
Legionella_spiritensis	5.49054e-06	0	0	3.29432e-06	5.49054e-06	3.29432e-06	8.78487e-06	2.19622e-06	3.29432e-06	1.31773e-05	2.19622e-06	9.88297e-06	1.75697e-05	2.19622e-06	0	3.29432e-06	2.08641e-05	3.29432e-06	2.19622e-06	3.29432e-06	7.68676e-06	1.09811e-06	0	2.19622e-06	2.19622e-06	3.29432e-06	6.58865e-06	8.78487e-06	2.19622e-06
Marinitoga_piezophila	1.97659e-05	0	6.58865e-06	1.53735e-05	0	0	9.88297e-06	3.29432e-06	0	1.20792e-05	0	0	0	6.58865e-06	0	0	0	0	0	0	0	0	0	0	0	1.09811e-06	0	0	0
Candidatus_Microgenomates_bacterium	2.19622e-06	1.09811e-06	0	0	0	1.09811e-06	0	1.09811e-06	0	0	0	0	0	0	0	0	1.09811e-06	4.39243e-06	0	0	2.19622e-06	1.09811e-06	0	0	1.09811e-06	0	0	0	0
Rhodococcus_sp._AQ5.07	0	1.09811e-06	0	0	0	0	2.19622e-06	0	0	0	0	0	0	0	0	0	2.19622e-06	0	0	0	0	1.09811e-06	0	0	0	0	0	0	0
Methanosphaera_stadtmanae	0	0	0	0	1.09811e-06	0	0	0	1.09811e-06	2.19622e-06	0	1.09811e-06	1.09811e-06	0	0	5.49054e-06	1.09811e-05	3.29432e-06	4.39243e-06	1.09811e-06	1.09811e-06	0	0	0	0	0	0	0	0
Borreliella_valaisiana	0	1.09811e-06	0	3.29432e-06	8.78487e-06	0	1.09811e-06	0	0	0	0	0	0	0	0	1.09811e-06	1.09811e-06	0	2.19622e-06	1.09811e-06	1.09811e-06	0	0	1.09811e-06	1.09811e-06	0	0	8.78487e-06	2.19622e-06
Lactobacillus_sanfranciscensis	2.19622e-06	1.09811e-06	3.29432e-06	3.29432e-06	2.19622e-06	4.39243e-06	8.78487e-06	1.09811e-06	0	0	2.19622e-06	1.09811e-06	1.09811e-06	2.19622e-06	0	0	4.39243e-06	0	2.19622e-06	0	0	0	1.09811e-06	0	1.09811e-06	1.09811e-06	4.39243e-06	6.58865e-06	1.09811e-06
Rhodothermus_marinus	5.49054e-05	3.73357e-05	2.85508e-05	6.69846e-05	6.0396e-05	7.1377e-05	5.27092e-05	5.60035e-05	8.45543e-05	9.22411e-05	6.36903e-05	5.49054e-05	6.14941e-05	3.84338e-05	5.0513e-05	3.0747e-05	7.35733e-05	5.16111e-05	8.67506e-05	3.62376e-05	4.39243e-05	3.18451e-05	3.73357e-05	4.063e-05	5.38073e-05	6.25922e-05	6.91808e-05	8.34562e-05	9.77316e-05
Vibrio_nigripulchritudo	0	0	0	1.09811e-06	0	0	0	0	0	0	1.09811e-06	0	0	0	0	0	1.09811e-06	0	1.09811e-06	0	1.09811e-06	0	0	0	0	0	0	0	2.19622e-06
Clostridiaceae_bacterium_14S0207	4.61205e-05	1.53735e-05	9.88297e-06	5.49054e-05	2.30603e-05	3.84338e-05	3.40414e-05	4.063e-05	2.85508e-05	2.85508e-05	6.58865e-06	1.53735e-05	2.08641e-05	6.58865e-06	2.96489e-05	1.09811e-05	2.41584e-05	2.19622e-06	3.62376e-05	2.74527e-05	9.88297e-06	2.19622e-06	1.86678e-05	2.08641e-05	1.20792e-05	8.78487e-06	3.62376e-05	4.50224e-05	9.33392e-05
Pseudomonas_parafulva	8.78487e-06	1.20792e-05	6.58865e-06	7.68676e-06	4.39243e-06	3.29432e-06	3.29432e-06	1.09811e-06	3.29432e-06	2.19622e-06	5.49054e-06	3.29432e-06	3.29432e-06	2.19622e-06	0	3.29432e-06	9.88297e-06	6.58865e-06	5.49054e-06	1.09811e-06	4.39243e-06	0	3.29432e-06	1.09811e-06	8.78487e-06	0	3.29432e-06	8.78487e-06	4.39243e-06
Halomonas_sp._SF2003	2.41584e-05	4.39243e-06	6.58865e-06	1.09811e-06	1.09811e-06	1.20792e-05	5.49054e-06	5.49054e-06	6.58865e-06	1.64716e-05	1.20792e-05	9.88297e-06	4.61205e-05	8.78487e-06	5.49054e-06	5.49054e-06	1.75697e-05	0	1.31773e-05	3.29432e-06	9.88297e-06	1.09811e-06	1.20792e-05	8.78487e-06	5.49054e-06	2.19622e-06	2.19622e-05	2.08641e-05	3.95319e-05
Capnocytophaga_haemolytica	2.19622e-06	6.58865e-06	6.58865e-06	6.58865e-06	4.39243e-06	6.58865e-06	2.19622e-05	1.09811e-05	1.20792e-05	1.53735e-05	9.88297e-06	1.09811e-05	8.78487e-06	2.19622e-06	9.88297e-06	3.29432e-06	8.78487e-06	1.09811e-06	3.29432e-06	7.68676e-06	1.09811e-06	1.20792e-05	7.68676e-06	4.39243e-06	1.64716e-05	3.29432e-06	8.78487e-06	9.88297e-06	1.09811e-05
Methanopyrus_kandleri	0	0	0	0	0	0	0	0	0	0	0	0	0	0	1.31773e-05	0	0	0	0	0	0	0	0	0	0	0	0	0	0
Cyanobium_gracile	1.64716e-05	2.30603e-05	8.78487e-06	2.85508e-05	2.52565e-05	2.52565e-05	1.86678e-05	7.68676e-06	2.63546e-05	2.30603e-05	9.88297e-06	1.20792e-05	7.68676e-06	8.78487e-06	1.53735e-05	6.58865e-06	1.20792e-05	9.88297e-06	8.78487e-06	5.49054e-06	7.68676e-06	9.88297e-06	8.78487e-06	6.58865e-06	2.30603e-05	4.39243e-06	1.64716e-05	1.53735e-05	1.53735e-05
Sebaldella_termitidis	9.88297e-06	3.29432e-05	4.39243e-06	1.97659e-05	1.09811e-06	2.19622e-06	1.09811e-06	1.09811e-06	0	6.58865e-06	3.29432e-06	1.09811e-06	1.09811e-06	7.68676e-06	5.49054e-06	7.68676e-06	3.29432e-06	3.29432e-06	5.49054e-06	5.49054e-06	0	1.09811e-06	3.29432e-06	2.19622e-06	5.49054e-06	0	2.19622e-06	1.31773e-05	1.09811e-06
Kosmotoga_olearia	7.68676e-06	2.19622e-06	0	2.19622e-06	0	0	0	2.19622e-06	4.39243e-06	4.39243e-06	0	3.29432e-06	4.39243e-06	0	7.68676e-06	0	3.29432e-06	0	2.19622e-06	0	1.09811e-06	0	0	0	7.68676e-06	0	2.19622e-06	2.19622e-06	5.49054e-06
Cryobacterium_sp._LW097	4.39243e-06	1.09811e-06	8.78487e-06	1.09811e-05	8.78487e-06	1.20792e-05	5.49054e-06	1.09811e-06	2.19622e-06	4.39243e-06	4.39243e-06	5.49054e-06	2.52565e-05	2.19622e-06	7.68676e-06	0	7.68676e-06	2.19622e-06	1.09811e-05	3.29432e-06	1.20792e-05	1.09811e-06	1.09811e-06	0	1.09811e-06	3.29432e-06	1.09811e-06	4.39243e-06	2.19622e-06
Flavobacterium_kingsejongi	0	0	0	1.09811e-06	0	0	0	0	0	1.09811e-06	1.09811e-06	0	1.09811e-06	0	1.09811e-06	1.09811e-06	2.19622e-06	4.39243e-06	0	1.09811e-06	3.29432e-06	1.09811e-06	3.29432e-06	0	2.19622e-06	0	0	1.09811e-06	0
Hydrogenophaga_crassostreae	2.19622e-06	2.19622e-06	2.19622e-06	9.88297e-06	4.39243e-06	2.19622e-06	3.29432e-06	3.29432e-06	4.39243e-06	3.29432e-06	5.49054e-06	9.88297e-06	1.09811e-06	1.09811e-06	0	0	2.19622e-06	2.19622e-06	0	3.29432e-06	1.09811e-06	0	2.19622e-06	0	1.09811e-06	1.09811e-06	0	1.09811e-06	1.09811e-06
Mesoplasma_entomophilum	0	0	0	0	1.09811e-06	0	0	0	0	0	0	0	1.09811e-06	0	0	1.09811e-06	1.09811e-06	0	0	0	0	0	0	0	0	0	0	0	0
Corynebacterium_diphtheriae	2.19622e-06	1.09811e-06	0.000194365	0	0	0	1.09811e-06	0	2.19622e-06	4.39243e-06	0.000152637	0	1.09811e-06	0.000133969	1.09811e-06	3.29432e-06	0	1.09811e-06	1.09811e-06	0	2.19622e-06	0	0	0	0	0	0	0	0
Enterococcus_casseliflavus	3.29432e-06	0	0	0	2.19622e-06	0	0	1.09811e-06	0	1.09811e-06	0	0	1.09811e-06	1.09811e-06	0	0	1.09811e-06	1.09811e-06	0	0	2.19622e-06	0	0	0	0	0	0	0	0
Desulfurella_acetivorans	3.29432e-06	5.49054e-06	3.29432e-06	3.29432e-06	2.19622e-06	1.09811e-06	1.09811e-06	1.09811e-06	0	2.19622e-06	4.39243e-06	4.39243e-06	1.09811e-06	0	1.09811e-06	1.86678e-05	7.90638e-05	2.19622e-06	5.49054e-06	1.09811e-06	4.83168e-05	0	6.58865e-06	4.39243e-06	8.78487e-06	1.42754e-05	9.88297e-06	2.52565e-05	7.68676e-06
Pseudomonas_sp._M30.35	6.58865e-06	4.39243e-06	3.29432e-06	3.29432e-06	1.09811e-06	6.58865e-06	6.58865e-06	6.58865e-06	5.49054e-06	0	0	1.09811e-06	0	5.49054e-06	3.29432e-06	1.09811e-06	1.09811e-06	0	0	0	0	0	6.58865e-06	3.29432e-06	1.09811e-06	3.29432e-06	3.29432e-06	5.49054e-06	5.49054e-06
Mycoplasma_bovoculi	0	0	0	0	0	0	0	0	1.09811e-06	0	0	0	0	0	0	1.09811e-06	3.29432e-06	2.19622e-06	2.19622e-06	5.49054e-06	4.83168e-05	0	0	0	0	1.09811e-06	0	1.09811e-06	1.09811e-06
Leptospirillum_ferriphilum	1.09811e-06	0	0	1.09811e-06	0	0	1.09811e-06	0	0	0	1.09811e-06	3.29432e-06	0	1.09811e-06	4.61205e-05	1.09811e-06	3.29432e-06	0	2.19622e-06	0	0	0	0	1.09811e-06	3.40414e-05	0	3.0747e-05	1.09811e-06	1.09811e-06
Klebsiella_aerogenes	1.09811e-05	7.68676e-06	6.58865e-06	4.39243e-06	7.68676e-06	2.19622e-06	6.58865e-06	2.19622e-06	1.09811e-06	3.29432e-06	3.29432e-06	6.58865e-06	3.29432e-06	4.39243e-06	1.09811e-06	3.29432e-06	1.09811e-05	3.29432e-06	1.09811e-05	3.29432e-06	1.31773e-05	2.19622e-06	6.58865e-06	3.29432e-06	1.09811e-06	1.09811e-06	6.58865e-06	4.39243e-06	7.68676e-06
Sphingomonas_insulae	1.09811e-06	0	0	0	0	0	0	0	0	1.09811e-06	2.19622e-06	1.09811e-06	1.09811e-06	0	0	1.09811e-06	0	0	1.09811e-06	0	1.09811e-06	0	0	0	0	0	0	0	2.19622e-06
Burkholderia_mallei	0	0	0	4.39243e-05	3.62376e-05	5.49054e-06	2.41584e-05	8.78487e-06	0	2.19622e-06	8.78487e-06	1.42754e-05	5.49054e-06	0	5.49054e-06	0	1.64716e-05	0	0	0	0	0	2.19622e-06	0	0	0	0	0	0
Streptomyces_lydicus	7.68676e-06	6.58865e-06	1.42754e-05	6.58865e-06	2.19622e-06	7.68676e-06	4.39243e-06	3.29432e-06	1.86678e-05	6.58865e-06	1.09811e-05	7.68676e-06	2.74527e-05	5.49054e-06	2.19622e-06	1.42754e-05	2.08641e-05	4.39243e-06	4.39243e-06	2.19622e-06	9.88297e-06	2.19622e-06	0	5.49054e-06	1.42754e-05	3.29432e-06	6.58865e-06	1.64716e-05	1.75697e-05
Cyclobacterium_amurskyense	0	1.09811e-06	2.19622e-06	1.09811e-06	0	2.19622e-06	1.09811e-06	0	0	1.09811e-06	1.09811e-06	1.09811e-06	1.09811e-06	2.19622e-06	0	2.19622e-06	9.88297e-06	2.19622e-06	3.29432e-06	0	5.49054e-06	0	0	2.19622e-06	3.29432e-06	1.09811e-06	2.19622e-06	3.29432e-06	1.09811e-06
Lachnoclostridium_sp._YL32	0.0211781	0.0206324	0.00917689	0.0265193	0.015245	0.00598469	0.0135001	0.00522919	0.00398613	0.00849606	0.00532363	0.00729913	0.00684121	0.00438584	0.00884856	0.00845873	0.0218436	0.0195683	0.0109503	0.00773398	0.0145203	0.000683023	0.00814357	0.00500079	0.0150584	0.00195134	0.00840602	0.0228439	0.0128138
Virgibacillus_phasianinus	7.68676e-06	5.49054e-06	3.29432e-06	1.20792e-05	7.68676e-06	2.19622e-06	1.09811e-06	0	1.09811e-06	2.19622e-06	1.09811e-06	4.39243e-06	9.88297e-06	1.09811e-06	1.09811e-06	3.29432e-06	8.78487e-06	0	0	4.39243e-06	2.19622e-06	0	2.19622e-06	2.19622e-06	0	0	5.49054e-06	1.31773e-05	1.53735e-05
Bacteroides_intestinalis	0.00532912	0.00285179	0.00293634	0.00357215	0.00248063	0.00594296	0.00328664	0.00478336	0.00239717	0.00419917	0.00279359	0.00390927	0.0122099	0.0047625	0.00131004	0.00593857	0.00608132	0.000796129	0.00295281	0.00276723	0.00298576	0.000597371	0.000472187	0.000530386	0.000523798	0.000583096	0.00222367	0.00298685	0.0102607
Pantoea_sp._PSNIH1	1.09811e-06	3.29432e-06	1.09811e-06	4.39243e-06	2.19622e-06	1.09811e-06	1.09811e-06	0	3.29432e-06	1.09811e-06	2.19622e-06	1.09811e-06	2.19622e-06	0	2.19622e-06	1.09811e-06	4.39243e-06	1.09811e-06	4.39243e-06	0	5.49054e-06	0	1.09811e-06	1.09811e-06	0	0	4.39243e-06	3.29432e-06	2.19622e-06
Beijerinckiaceae_bacterium	0	9.88297e-06	2.19622e-06	1.31773e-05	0	7.68676e-06	1.31773e-05	4.39243e-06	4.39243e-06	2.19622e-06	0	3.29432e-06	0	4.39243e-06	4.39243e-06	1.09811e-06	5.49054e-06	1.09811e-06	0	1.09811e-06	4.39243e-06	0	1.09811e-06	2.19622e-06	5.49054e-06	0	1.09811e-06	1.09811e-06	0
Flaviflexus_sp._H23T48	5.49054e-06	9.88297e-06	1.31773e-05	8.78487e-06	1.42754e-05	1.31773e-05	1.09811e-05	4.39243e-06	1.09811e-05	3.29432e-06	1.09811e-06	6.58865e-06	3.29432e-06	4.39243e-06	6.58865e-06	2.19622e-06	1.09811e-05	7.68676e-06	0	4.39243e-06	1.09811e-05	9.88297e-06	9.88297e-06	1.20792e-05	1.09811e-05	8.78487e-06	6.58865e-06	8.78487e-06	1.09811e-05
Synechococcus_phage_S.SSM5	0	0	0	0	0	0	0	0	0	0	0	0	0	0	1.09811e-06	0	0	0	0	0	0	0	0	0	0	0	0	0	0
Lysobacter_enzymogenes	1.09811e-06	9.88297e-06	6.58865e-06	1.09811e-05	2.19622e-06	7.68676e-06	3.29432e-06	3.29432e-06	1.53735e-05	2.19622e-06	1.31773e-05	1.09811e-06	0	3.29432e-06	3.29432e-06	0	2.19622e-06	4.39243e-06	6.58865e-06	4.39243e-06	0	0	2.19622e-06	0	0	3.29432e-06	5.49054e-06	2.19622e-06	2.19622e-06
Rickettsiales_endosymbiont_of_Stachyamoeba_lipophora	1.09811e-06	0	1.09811e-06	1.09811e-06	0	0	0	0	1.09811e-06	0	0	0	2.19622e-06	0	0	1.09811e-06	0	0	0	2.19622e-06	0	0	0	1.09811e-06	2.19622e-06	0	3.29432e-06	0	6.58865e-06
Methylomicrobium_sp._wino1	1.09811e-06	1.09811e-06	2.19622e-06	0	1.09811e-06	1.09811e-06	2.19622e-06	2.19622e-06	1.09811e-06	8.78487e-06	2.19622e-06	1.09811e-06	1.09811e-06	0	1.09811e-06	0	0	3.29432e-06	2.19622e-06	2.19622e-06	1.09811e-06	2.19622e-06	3.29432e-06	4.39243e-06	3.29432e-06	2.19622e-06	2.19622e-06	1.09811e-06	0
Sulfurospirillum_barnesii	1.09811e-06	0	0	1.09811e-06	0	1.09811e-06	0	1.09811e-06	0	0	0	0	0	0	0	0	3.29432e-06	3.29432e-06	1.09811e-06	1.09811e-06	0	0	0	2.19622e-06	0	0	0	0	2.19622e-06
Cercopithecine_betaherpesvirus_5	0	0	0	0	0	0	0	0	0	0	0	0	0	0	0	0	0	0	0	0	0	0	0	0	0	0	0	0	0
Flavobacterium_columnare	7.68676e-06	6.58865e-06	3.29432e-06	5.49054e-06	3.29432e-06	4.39243e-06	1.42754e-05	4.39243e-06	1.09811e-05	1.42754e-05	6.58865e-06	1.20792e-05	1.31773e-05	5.49054e-06	4.39243e-06	3.29432e-06	4.39243e-06	1.09811e-06	2.19622e-06	1.20792e-05	1.20792e-05	4.39243e-06	5.49054e-06	4.39243e-06	1.75697e-05	1.09811e-06	8.78487e-06	1.86678e-05	1.20792e-05
Corynebacterium_sp._2039	1.09811e-06	1.09811e-06	1.09811e-06	0	1.09811e-06	0	0	0	0	1.09811e-06	0	2.19622e-06	0	0	2.19622e-06	0	1.09811e-06	1.09811e-06	3.29432e-06	0	0	0	1.09811e-06	1.09811e-06	1.09811e-06	0	2.19622e-06	0	0
Pragia_sp._CF.458	1.09811e-06	1.09811e-06	0	4.39243e-06	1.09811e-06	2.19622e-06	1.09811e-06	0	3.29432e-06	0	2.19622e-06	2.19622e-06	0	1.09811e-06	1.09811e-06	0	0	0	0	1.09811e-06	0	0	0	1.09811e-06	0	0	0	0	0
Lactobacillus_brevis	1.09811e-06	0	0	4.39243e-06	1.09811e-06	1.09811e-06	2.19622e-06	0	0	2.19622e-06	1.09811e-06	1.09811e-06	2.19622e-06	0	0	2.19622e-06	2.19622e-06	0	0	1.09811e-06	1.09811e-06	0	0	0	0	0	0	0	1.09811e-06
Methylomicrobium_buryatense	1.09811e-06	0	0	0	0	0	0	0	1.09811e-06	0	0	0	0	1.09811e-06	1.09811e-06	2.19622e-06	1.31773e-05	1.09811e-05	9.88297e-06	9.88297e-06	3.62376e-05	0	8.78487e-06	2.19622e-06	7.68676e-06	1.09811e-06	1.09811e-05	1.31773e-05	1.20792e-05
Elizabethkingia_miricola	1.64716e-05	1.20792e-05	7.68676e-06	2.08641e-05	1.75697e-05	1.53735e-05	9.88297e-06	1.09811e-06	6.58865e-06	0	5.49054e-06	2.19622e-06	1.86678e-05	8.78487e-06	2.19622e-06	5.49054e-06	7.68676e-06	2.19622e-06	5.49054e-06	3.29432e-06	9.88297e-06	1.09811e-06	4.39243e-06	4.39243e-06	1.09811e-06	1.31773e-05	5.49054e-06	1.20792e-05	3.29432e-06
Euhalothece_natronophila	7.68676e-06	0	0	4.39243e-06	0	2.19622e-06	2.19622e-06	1.09811e-06	4.39243e-06	0	1.09811e-06	0	2.19622e-06	0	7.68676e-06	2.19622e-06	1.31773e-05	2.19622e-06	4.39243e-06	2.19622e-06	3.29432e-06	1.09811e-06	1.09811e-06	6.58865e-06	1.09811e-06	1.09811e-06	5.49054e-06	9.88297e-06	2.41584e-05
Paenibacillus_cellulositrophicus	4.50224e-05	6.14941e-05	5.0513e-05	6.69846e-05	1.64716e-05	3.29432e-05	3.95319e-05	3.18451e-05	5.60035e-05	2.96489e-05	2.41584e-05	2.52565e-05	2.63546e-05	2.08641e-05	3.29432e-05	1.86678e-05	5.92978e-05	1.31773e-05	3.18451e-05	2.19622e-05	2.41584e-05	0	2.19622e-05	2.41584e-05	3.95319e-05	1.53735e-05	1.75697e-05	6.36903e-05	2.96489e-05
Anaplasma_marginale	0	0	0	0	0	0	0	0	0	0	0	0	0	0	0	0	0	2.19622e-06	0	0	0	0	0	0	0	0	0	0	1.09811e-06
Planctomycetes_bacterium_V144	1.09811e-06	0	1.09811e-06	0	0	0	0	0	0	0	0	0	0	0	0	0	0	0	0	0	0	0	0	0	1.09811e-06	0	0	0	0
Frondihabitans_sp._762G35	1.09811e-06	1.09811e-06	0	0	2.19622e-06	1.09811e-06	2.19622e-06	0	0	3.29432e-06	0	2.19622e-06	5.49054e-06	1.09811e-06	0	1.09811e-06	0	0	1.09811e-06	0	2.19622e-06	0	0	0	1.09811e-06	0	0	1.09811e-06	6.58865e-06
Synechococcus_sp._WH_8103	2.19622e-06	0	0	0	0	0	0	0	0	0	0	0	0	0	0	0	2.19622e-06	7.68676e-06	0	0	0	0	0	0	0	0	0	0	1.09811e-05
Arcobacter_marinus	0	2.19622e-06	1.09811e-06	0	1.09811e-06	0	0	2.19622e-06	0	0	0	1.09811e-06	3.29432e-06	0	1.09811e-06	3.29432e-06	3.29432e-06	0	1.09811e-06	7.68676e-06	3.29432e-06	0	3.29432e-06	1.09811e-06	1.09811e-06	0	2.19622e-06	0	3.29432e-06
Sphingopyxis_fribergensis	1.09811e-06	0	3.29432e-06	6.58865e-06	0	4.39243e-06	1.09811e-06	1.09811e-06	1.53735e-05	2.19622e-06	0	0	6.58865e-06	3.29432e-06	0	2.19622e-06	1.09811e-06	0	0	1.09811e-06	2.19622e-06	1.09811e-06	1.09811e-06	1.09811e-06	3.29432e-06	1.09811e-06	3.29432e-06	2.19622e-06	1.31773e-05
Oceanihabitans_sp._IOP_32	2.19622e-06	2.19622e-06	0	2.19622e-06	0	0	9.88297e-06	3.29432e-06	2.19622e-06	3.29432e-06	3.29432e-06	1.20792e-05	2.30603e-05	1.09811e-06	2.19622e-06	5.49054e-06	1.09811e-06	0	0	1.09811e-06	0	0	5.49054e-06	0	9.88297e-06	0	3.29432e-06	3.29432e-06	3.29432e-06
Rippkaea_orientalis	4.39243e-06	1.09811e-06	1.09811e-06	1.09811e-06	1.09811e-06	0	0	0	0	3.29432e-06	0	2.19622e-06	0	0	0	3.29432e-06	0	0	0	0	0	0	3.29432e-06	0	0	0	2.19622e-06	0	0
Kitasatospora_sp._MMS16.BH015	1.09811e-06	2.19622e-06	2.19622e-06	1.09811e-06	1.09811e-06	0	1.09811e-06	0	0	0	3.29432e-06	1.09811e-06	4.39243e-06	2.19622e-06	0	2.19622e-06	3.29432e-06	1.09811e-06	0	0	2.19622e-06	0	1.09811e-06	0	2.19622e-06	1.09811e-06	1.09811e-06	6.58865e-06	2.19622e-06
Bacillus_jeotgali	6.58865e-06	6.58865e-06	7.68676e-06	1.42754e-05	2.19622e-06	1.09811e-06	5.49054e-06	2.19622e-06	7.68676e-06	4.39243e-06	4.39243e-06	6.58865e-06	3.29432e-06	0	2.19622e-06	1.09811e-05	1.20792e-05	3.29432e-06	2.19622e-06	5.49054e-06	5.49054e-06	0	7.68676e-06	6.58865e-06	4.39243e-06	1.09811e-06	4.39243e-06	5.49054e-06	2.19622e-06
Leptotrichia_trevisanii	2.19622e-06	2.19622e-06	1.09811e-06	3.29432e-06	6.58865e-06	1.09811e-06	1.09811e-06	3.29432e-06	1.09811e-06	1.09811e-06	1.09811e-06	3.29432e-06	1.09811e-05	0	1.09811e-06	1.09811e-06	4.39243e-06	1.09811e-06	0	0	1.09811e-05	0	2.19622e-06	2.19622e-06	5.49054e-06	0	2.19622e-06	5.49054e-06	5.49054e-06
Acetobacter_oryzifermentans	0	0	0	1.09811e-06	0	4.39243e-06	5.49054e-06	0	1.09811e-06	3.29432e-06	0	0	8.78487e-06	0	1.09811e-06	0	0	0	0	0	0	0	0	0	0	0	0	0	1.09811e-06
Klebsiella_sp._PO552	0	0	0	0	0	0	0	0	0	0	0	0	0	0	0	0	0	0	0	2.19622e-06	4.39243e-06	0	1.09811e-06	0	0	0	0	0	0
Caldicellulosiruptor_hydrothermalis	2.19622e-06	2.19622e-06	2.19622e-06	5.49054e-06	2.19622e-06	1.09811e-06	3.29432e-06	0	4.39243e-06	8.78487e-06	7.68676e-06	3.29432e-06	8.78487e-06	2.19622e-06	1.09811e-06	4.39243e-06	1.20792e-05	0	3.29432e-06	5.49054e-06	1.53735e-05	0	6.58865e-06	4.39243e-06	0	0	1.09811e-05	2.30603e-05	8.78487e-06
Melanoplus_sanguinipes_entomopoxvirus	0	0	0	0	0	0	0	0	0	0	0	0	0	0	0	0	0	0	0	0	3.29432e-06	0	0	0	0	0	0	0	0
Chromohalobacter_salexigens	4.39243e-06	1.09811e-06	1.09811e-06	3.29432e-06	0	0	1.09811e-06	0	0	1.09811e-06	3.29432e-06	0	2.19622e-06	2.19622e-06	1.09811e-06	0	5.49054e-06	1.09811e-06	0	0	1.09811e-06	0	0	1.09811e-06	3.29432e-06	1.09811e-06	1.09811e-06	2.19622e-06	1.09811e-06
Pseudoalteromonas_tetraodonis	0	0	0	0	0	0	0	0	0	0	0	0	0	2.19622e-06	0	0	0	0	6.58865e-06	1.09811e-06	0	0	0	0	0	0	0	0	0
Paenibacillus_xylanilyticus	3.29432e-06	8.78487e-06	5.49054e-06	1.42754e-05	5.49054e-06	6.58865e-06	1.86678e-05	3.29432e-06	1.09811e-06	1.09811e-06	1.09811e-06	1.09811e-06	0	2.19622e-06	5.49054e-06	3.29432e-06	1.64716e-05	2.19622e-06	1.09811e-06	4.39243e-06	2.19622e-06	0	2.19622e-06	2.19622e-06	1.09811e-06	1.09811e-06	0	1.09811e-06	8.78487e-06
Octadecabacter_temperatus	0	0	1.09811e-06	3.29432e-06	2.19622e-06	2.19622e-06	4.39243e-06	0	0	0	0	0	0	0	0	1.09811e-06	1.09811e-06	0	3.29432e-06	3.29432e-06	2.19622e-06	1.09811e-06	6.58865e-06	2.19622e-06	0	1.09811e-06	1.09811e-06	1.09811e-06	1.09811e-06
Pseudanabaena_sp._ABRG5.3	6.58865e-06	7.68676e-06	4.39243e-06	1.86678e-05	1.97659e-05	8.78487e-06	8.78487e-06	2.19622e-06	8.78487e-06	8.78487e-06	3.29432e-06	2.19622e-06	4.39243e-06	5.49054e-06	2.19622e-06	1.86678e-05	3.18451e-05	2.19622e-06	7.68676e-06	1.64716e-05	1.20792e-05	1.09811e-06	1.31773e-05	6.58865e-06	8.78487e-06	2.19622e-06	1.09811e-06	3.29432e-06	9.88297e-06
Adlercreutzia_equolifaciens	0.000516111	0.000520503	0.000397515	0.00073134	0.000281116	0.000305274	0.000244878	0.000206444	0.000198758	0.000270135	0.000187777	0.000206444	0.000171305	0.000234995	0.000273429	0.00111348	0.00108823	0.000128479	0.000531484	0.000564428	0.0011596	0.000303078	9.99279e-05	8.23581e-05	0.000207542	0.000148245	0.000736831	0.000518307	0.00014495
Xanthomonas_albilineans	5.49054e-06	0	0	1.09811e-06	0	3.29432e-06	1.09811e-06	3.29432e-06	3.29432e-06	3.29432e-06	2.19622e-06	4.39243e-06	1.20792e-05	0	1.09811e-06	0	1.09811e-06	0	2.19622e-06	0	0	0	5.49054e-06	3.29432e-06	5.49054e-06	2.19622e-06	2.19622e-06	3.29432e-06	2.19622e-06
Methanofollis_liminatans	5.49054e-06	8.78487e-06	4.39243e-06	1.20792e-05	3.29432e-06	1.09811e-06	3.29432e-06	1.31773e-05	2.19622e-06	3.29432e-06	0	2.19622e-06	1.42754e-05	0	6.58865e-06	2.19622e-06	6.58865e-06	0	0	3.29432e-06	5.49054e-06	2.19622e-06	3.29432e-06	1.09811e-06	4.39243e-06	3.29432e-06	2.19622e-06	5.49054e-06	4.39243e-06
Pseudomonas_mucidolens	1.09811e-06	0	0	1.09811e-06	0	0	1.09811e-06	2.19622e-06	0	0	0	0	0	2.19622e-06	1.09811e-06	1.09811e-06	0	0	0	0	1.09811e-06	0	0	0	0	0	0	0	1.09811e-06
Afipia_sp._GAS231	5.49054e-06	1.31773e-05	0	4.39243e-06	3.29432e-06	0	1.09811e-06	0	0	3.29432e-06	0	0	3.29432e-06	0	1.09811e-06	0	0	0	0	0	0	0	0	0	0	1.09811e-06	4.39243e-06	8.78487e-06	1.09811e-06
Synechococcus_sp._PCC_73109	0	0	0	0	0	0	0	0	0	0	0	0	0	0	1.09811e-06	0	0	0	0	0	0	0	0	0	0	0	0	0	0
Finegoldia_magna	3.40414e-05	6.58865e-06	1.20792e-05	2.52565e-05	1.53735e-05	8.78487e-06	9.88297e-06	4.39243e-06	1.20792e-05	1.20792e-05	7.68676e-06	1.75697e-05	1.64716e-05	5.49054e-06	1.75697e-05	2.85508e-05	6.47884e-05	3.29432e-06	6.58865e-06	8.78487e-06	6.0396e-05	1.09811e-06	1.75697e-05	2.74527e-05	1.31773e-05	5.49054e-06	1.53735e-05	1.31773e-05	1.20792e-05
Pediococcus_damnosus	1.09811e-06	0	2.19622e-06	0	1.09811e-06	2.19622e-06	4.39243e-06	1.09811e-06	1.09811e-06	0	0	2.19622e-06	2.19622e-06	2.19622e-06	1.09811e-06	0	4.39243e-06	1.09811e-06	2.19622e-06	1.09811e-06	1.09811e-06	0	1.09811e-06	1.09811e-06	0	0	4.39243e-06	0	5.49054e-06
Pseudomonas_sp._LTGT.11.2Z	0	0	0	0	0	0	0	0	0	0	0	0	0	0	0	0	1.09811e-05	0	0	0	0	0	0	0	0	2.19622e-06	0	0	0
Bacillus_thermoamylovorans	5.49054e-06	2.19622e-06	3.29432e-06	9.88297e-06	4.39243e-06	1.09811e-06	1.09811e-06	0	0	0	1.09811e-06	0	0	0	0	3.29432e-06	6.58865e-06	0	3.29432e-06	1.09811e-06	5.49054e-06	0	2.19622e-06	5.49054e-06	8.78487e-06	0	2.19622e-06	3.29432e-06	5.49054e-06
Hyphomonas_neptunium	9.88297e-06	0	4.39243e-06	1.09811e-06	4.39243e-06	1.09811e-06	1.09811e-06	1.09811e-06	1.09811e-06	1.09811e-06	2.19622e-06	2.19622e-06	1.09811e-06	4.39243e-06	0	2.19622e-06	1.97659e-05	0	3.29432e-06	2.19622e-06	0	0	0	0	0	0	2.19622e-06	0	1.09811e-06
Planctomycetes_bacterium_Enr17	4.39243e-06	3.29432e-06	3.29432e-06	2.19622e-06	3.29432e-06	5.49054e-06	1.09811e-06	0	2.19622e-06	0	2.19622e-06	1.09811e-06	5.49054e-06	3.29432e-06	2.19622e-06	0	1.09811e-06	1.09811e-06	0	0	0	0	3.29432e-06	4.39243e-06	2.19622e-06	3.29432e-06	4.39243e-06	3.29432e-06	0
Streptomyces_sp._TLI_053	7.68676e-06	0	2.19622e-06	5.49054e-06	2.19622e-06	1.09811e-06	0	1.09811e-06	3.29432e-06	2.19622e-06	0	2.19622e-06	2.19622e-06	2.19622e-06	2.19622e-06	6.58865e-06	2.19622e-05	2.19622e-06	5.49054e-06	3.29432e-06	5.49054e-06	2.19622e-06	3.29432e-06	2.19622e-06	1.09811e-06	0	0	1.09811e-05	5.49054e-06
Campylobacter_subantarcticus	1.20792e-05	2.41584e-05	1.64716e-05	5.16111e-05	2.19622e-05	6.58865e-06	3.18451e-05	2.30603e-05	1.64716e-05	3.62376e-05	2.52565e-05	6.0396e-05	2.30603e-05	4.39243e-06	7.68676e-06	2.74527e-05	0.000150441	3.40414e-05	7.24751e-05	2.30603e-05	0.000242682	0	4.28262e-05	1.53735e-05	0.000103222	3.29432e-06	6.58865e-05	9.55354e-05	8.89468e-05
Pantoea_agglomerans	9.88297e-06	1.09811e-06	9.88297e-06	3.29432e-06	0	2.19622e-06	8.78487e-06	1.09811e-06	0	2.30603e-05	7.68676e-06	6.58865e-06	4.39243e-06	7.68676e-06	7.68676e-06	2.19622e-06	0	2.19622e-06	0	2.19622e-06	7.68676e-06	0	8.78487e-06	2.19622e-06	4.39243e-06	0	2.52565e-05	3.29432e-06	3.40414e-05
Catenovulum_sp._CCB.QB4	0	1.09811e-06	0	1.09811e-06	0	1.09811e-06	1.09811e-06	1.09811e-06	0	0	0	0	0	1.09811e-06	1.09811e-06	4.39243e-06	1.75697e-05	2.19622e-06	9.88297e-06	3.29432e-06	4.063e-05	0	0	1.09811e-06	2.19622e-06	0	2.19622e-06	0	3.29432e-06
Burkholderia_stagnalis	0	0	0	1.09811e-06	0	0	0	0	0	1.09811e-06	0	1.09811e-06	0	0	0	0	1.09811e-06	1.09811e-06	1.09811e-06	0	0	0	0	1.09811e-06	0	1.09811e-06	2.19622e-06	5.49054e-06	0
Marinobacter_salinus	0	3.29432e-06	0	1.09811e-06	1.09811e-06	2.19622e-06	0	0	0	0	1.09811e-06	0	0	0	0	0	2.19622e-06	0	0	3.29432e-06	2.19622e-06	0	0	0	0	0	1.09811e-06	0	0
Flavobacteriaceae_bacterium	0	1.09811e-06	1.09811e-06	2.19622e-06	0	3.29432e-06	0	0	0	0	0	1.31773e-05	0	1.09811e-06	0	7.68676e-06	9.88297e-06	2.19622e-06	2.19622e-06	2.19622e-06	0	0	0	2.19622e-06	1.09811e-06	0	1.09811e-06	0	1.20792e-05
Pseudomonas_sp._SWI44	1.09811e-06	0	0	0	0	0	0	1.09811e-06	0	0	0	0	9.88297e-06	0	0	0	0	0	0	0	0	0	0	0	2.19622e-06	0	0	0	0
Shewanella_sp._TH2012	1.09811e-06	0	0	2.19622e-06	0	0	0	0	1.09811e-06	0	0	0	0	0	0	1.09811e-06	1.09811e-06	0	2.19622e-06	1.09811e-06	1.09811e-06	0	0	0	0	0	0	2.19622e-06	1.09811e-06
Acetomicrobium_mobile	1.09811e-05	1.09811e-06	4.39243e-06	4.39243e-06	5.49054e-06	6.58865e-06	3.29432e-06	3.29432e-06	4.39243e-06	2.74527e-05	6.58865e-06	1.64716e-05	4.063e-05	2.19622e-06	0	5.49054e-06	1.42754e-05	5.49054e-06	2.19622e-06	1.09811e-06	1.09811e-05	0	0	1.09811e-06	3.29432e-06	0	0	3.29432e-06	5.49054e-06
Streptomyces_sp._SUK_48	0	0	0	2.19622e-06	2.19622e-06	0	0	0	0	1.09811e-06	0	2.19622e-06	0	0	0	1.09811e-06	1.09811e-06	0	0	0	0	0	0	0	0	0	0	0	0
Betaproteobacteria_bacterium_GR16.43	3.29432e-06	1.09811e-06	1.09811e-06	2.19622e-06	1.09811e-06	0	2.19622e-06	1.09811e-06	0	0	2.19622e-06	1.09811e-06	2.19622e-06	1.09811e-06	0	1.09811e-06	2.19622e-06	0	1.09811e-06	0	1.09811e-06	0	0	0	0	1.09811e-06	1.09811e-06	1.09811e-06	2.19622e-06
Rhizobium_tropici	3.29432e-06	1.09811e-06	1.09811e-06	1.09811e-06	2.19622e-06	0	0	1.09811e-06	0	3.29432e-06	2.19622e-06	0	1.09811e-06	0	1.09811e-06	1.09811e-06	3.29432e-06	0	1.09811e-06	0	1.09811e-06	0	0	1.09811e-06	0	0	0	3.29432e-06	2.19622e-06
Pseudomonas_luteola	8.78487e-06	1.09811e-06	2.19622e-06	7.68676e-06	2.19622e-06	1.09811e-06	4.39243e-06	0	2.19622e-06	3.29432e-06	3.29432e-06	4.39243e-06	2.19622e-06	1.09811e-06	2.19622e-06	1.09811e-06	3.29432e-06	3.29432e-06	1.09811e-06	2.19622e-06	3.29432e-06	2.19622e-06	2.19622e-06	0	1.09811e-06	4.39243e-06	4.39243e-06	2.19622e-06	1.09811e-06
Janibacter_melonis	1.86678e-05	1.64716e-05	3.40414e-05	3.84338e-05	4.17281e-05	3.95319e-05	4.61205e-05	8.78487e-06	3.40414e-05	2.30603e-05	4.50224e-05	3.0747e-05	2.30603e-05	2.74527e-05	1.20792e-05	9.88297e-06	1.20792e-05	4.39243e-06	2.19622e-05	2.08641e-05	1.64716e-05	9.88297e-06	1.31773e-05	2.08641e-05	1.75697e-05	2.41584e-05	6.0396e-05	4.83168e-05	4.17281e-05
Oceanobacillus_kimchii	7.68676e-06	1.31773e-05	1.09811e-06	1.09811e-05	3.29432e-06	0	9.88297e-06	0	3.29432e-06	2.19622e-06	3.29432e-06	9.88297e-06	1.86678e-05	0	2.19622e-06	5.49054e-06	3.0747e-05	5.49054e-06	6.58865e-06	4.39243e-06	5.60035e-05	0	3.29432e-06	1.09811e-06	6.58865e-06	0	6.58865e-06	6.58865e-06	3.29432e-06
Halorubrum_trapanicum	0	0	0	0	0	0	1.09811e-06	0	0	1.09811e-06	0	0	0	0	0	0	0	0	0	1.09811e-06	0	0	0	0	0	0	0	0	0
Candidatus_Nitrosotalea_devanaterra	0	0	0	0	0	0	0	0	0	0	0	0	0	0	0	0	0	1.09811e-06	0	0	1.09811e-06	0	0	0	0	0	0	0	0
Variovorax_sp._HW608	0	1.09811e-06	0	6.58865e-06	0	5.49054e-06	3.29432e-06	2.19622e-06	4.39243e-06	1.09811e-06	4.39243e-06	9.88297e-06	2.19622e-06	1.09811e-06	8.78487e-06	3.29432e-06	1.09811e-06	0	1.09811e-06	1.09811e-06	1.09811e-05	1.09811e-06	0	0	4.39243e-06	0	1.09811e-06	1.09811e-06	1.09811e-06
Pseudomonas_sp._SCB32	1.09811e-05	1.09811e-06	1.09811e-06	7.68676e-06	4.39243e-06	2.19622e-06	9.88297e-06	1.09811e-06	6.58865e-06	3.29432e-06	4.39243e-06	2.19622e-06	4.39243e-06	0	1.09811e-06	1.09811e-06	2.19622e-06	0	3.29432e-06	0	0	0	2.19622e-06	2.19622e-06	3.29432e-06	2.19622e-06	9.88297e-06	4.39243e-06	1.97659e-05
Burkholderia_insecticola	0	0	0	7.68676e-06	0	2.19622e-06	6.58865e-06	0	1.09811e-06	1.09811e-06	0	6.58865e-06	0	0	1.09811e-06	0	8.78487e-06	0	0	0	0	0	0	0	1.09811e-06	0	1.09811e-06	1.09811e-06	0
Planctomycetales_bacterium	7.68676e-06	1.20792e-05	1.20792e-05	7.68676e-06	2.19622e-06	6.58865e-06	1.31773e-05	3.29432e-06	7.68676e-06	4.39243e-06	3.29432e-06	1.09811e-06	2.19622e-06	1.09811e-06	4.39243e-06	4.39243e-06	5.49054e-06	2.19622e-06	1.09811e-06	0	1.09811e-06	1.09811e-06	1.20792e-05	4.39243e-06	8.78487e-06	4.39243e-06	6.58865e-06	1.09811e-05	8.78487e-06
Jonesia_denitrificans	0	1.09811e-06	0	0	1.09811e-06	1.09811e-06	0	1.09811e-06	2.19622e-06	0	0	0	1.09811e-06	0	0	1.09811e-06	1.09811e-06	2.19622e-06	0	1.09811e-06	0	0	0	2.19622e-06	1.09811e-06	0	2.19622e-06	1.09811e-06	1.09811e-06
Plantactinospora_sp._BB1	7.68676e-06	3.29432e-06	5.49054e-06	1.09811e-06	1.09811e-06	2.19622e-06	8.78487e-06	5.49054e-06	1.09811e-06	2.19622e-06	7.68676e-06	8.78487e-06	6.58865e-06	2.19622e-06	0	2.19622e-06	2.19622e-06	2.19622e-06	1.09811e-06	0	0	0	1.09811e-06	3.29432e-06	7.68676e-06	4.39243e-06	4.39243e-06	2.19622e-06	3.29432e-06
Mint_virus_X	0	0	0	0	0	0	0	0	0	0	0	0	0	0	0	0	1.09811e-06	0	0	0	0	0	0	0	0	0	0	0	0
Campylobacter_hyointestinalis	1.09811e-06	1.09811e-06	1.09811e-06	0	0	0	3.29432e-06	0	3.29432e-06	0	0	0	2.19622e-06	2.19622e-06	0	1.20792e-05	1.97659e-05	3.29432e-06	3.29432e-06	5.49054e-06	2.19622e-06	0	4.39243e-06	4.39243e-06	3.29432e-06	0	0	0	5.49054e-06
Novosphingobium_sp._P6W	3.29432e-06	0	0	3.29432e-06	0	0	6.58865e-06	1.09811e-06	1.09811e-06	0	1.09811e-06	1.09811e-06	1.09811e-06	0	0	0	8.78487e-06	0	0	0	1.09811e-06	0	0	0	1.09811e-06	0	1.09811e-06	2.19622e-06	1.09811e-06
Gramella_forsetii	0	1.09811e-06	0	2.19622e-06	5.49054e-06	4.39243e-06	6.58865e-06	0	0	1.09811e-06	1.09811e-06	0	1.09811e-06	0	0	2.19622e-06	0	0	0	2.19622e-06	2.19622e-06	0	1.09811e-06	1.09811e-06	2.19622e-06	1.09811e-06	1.09811e-06	3.29432e-06	0
Serratia_sp._SCBI	0	0	0	0	0	0	0	0	0	0	0	0	0	0	0	0	0	0	0	0	0	0	0	0	0	0	0	0	0
Nocardia_terpenica	4.39243e-06	0	3.29432e-06	1.09811e-06	0	0	0	2.19622e-06	1.09811e-06	6.58865e-06	2.19622e-06	0	0	1.09811e-06	2.19622e-06	1.09811e-06	1.09811e-06	0	2.19622e-06	0	2.19622e-06	1.09811e-06	1.09811e-06	0	0	0	4.39243e-06	5.49054e-06	8.78487e-06
Pseudanabaena_sp._PCC_7367	3.29432e-06	4.39243e-06	1.09811e-06	1.09811e-05	0	3.29432e-06	0	1.09811e-06	1.09811e-06	7.68676e-06	4.39243e-06	1.09811e-06	0	1.09811e-06	1.09811e-06	0	1.20792e-05	1.09811e-06	1.09811e-06	2.19622e-06	1.09811e-06	0	0	0	6.58865e-06	1.09811e-06	0	8.78487e-06	6.25922e-05
Erythrobacter_litoralis	3.40414e-05	5.38073e-05	3.84338e-05	5.49054e-05	3.18451e-05	3.84338e-05	4.39243e-05	2.19622e-06	3.51395e-05	1.31773e-05	0	7.68676e-06	1.09811e-05	0	1.42754e-05	1.64716e-05	5.71016e-05	1.53735e-05	2.63546e-05	1.97659e-05	1.20792e-05	0	1.09811e-06	5.49054e-06	4.39243e-06	1.09811e-06	2.63546e-05	3.62376e-05	2.19622e-06
Raccoonpox_virus	0	0	0	0	0	0	0	0	0	0	0	0	0	0	0	0	1.09811e-06	1.09811e-06	0	0	0	0	0	0	0	0	0	0	0
Microbacterium_hominis	2.19622e-06	1.09811e-06	2.19622e-06	0	1.09811e-06	0	1.09811e-06	0	0	3.29432e-06	4.39243e-06	0	4.39243e-06	0	0	0	0	1.09811e-06	1.09811e-06	0	0	0	0	0	0	1.09811e-06	0	0	1.09811e-06
Haloplanus_rallus	1.09811e-06	1.09811e-06	0	0	0	1.09811e-06	0	1.09811e-06	0	0	0	0	0	0	0	0	0	2.19622e-06	0	0	0	0	0	0	0	0	0	0	0
Vibrio_splendidus	0	0	0	0	0	0	4.39243e-06	0	0	0	0	0	0	0	0	0	1.31773e-05	0	0	0	0	0	1.09811e-06	0	0	0	0	0	0
Elizabethkingia_ursingii	0	0	0	0	0	0	0	1.09811e-06	0	0	0	0	0	0	0	0	0	1.09811e-06	0	0	0	0	2.19622e-06	0	1.09811e-06	0	0	0	0
Lactobacillus_hilgardii	0	0	1.09811e-06	5.49054e-06	1.09811e-06	1.09811e-06	1.09811e-06	0	2.19622e-06	0	0	3.29432e-06	1.09811e-06	2.19622e-06	4.39243e-06	2.19622e-06	4.39243e-06	0	0	1.09811e-06	0	0	1.09811e-06	3.29432e-06	1.09811e-06	0	2.19622e-06	5.49054e-06	1.09811e-06
Leisingera_sp._NJS201	2.63546e-05	6.58865e-06	1.20792e-05	5.49054e-06	0	0	0	0	0	7.68676e-06	0	0	0	0	2.19622e-06	4.39243e-06	0	4.39243e-06	1.20792e-05	0	5.49054e-06	0	0	0	1.42754e-05	0	0	3.73357e-05	0
Chryseobacterium_glaciei	1.09811e-06	1.09811e-06	0	0	0	0	0	0	0	0	0	0	4.39243e-06	0	0	3.29432e-06	4.39243e-06	1.09811e-06	0	0	2.19622e-06	0	4.39243e-06	2.19622e-06	0	0	0	0	0
Prevotella_fusca	0.00032504	0.000431557	0.000443636	0.000309667	0.000321746	0.000382142	0.000300882	0.000294293	0.000513915	0.000434851	0.000432655	0.000504032	0.000351395	0.000515013	0.000240486	0.000488658	0.000416183	0.000476579	0.000473285	0.000456813	0.000217425	0.000326138	0.000393123	0.000376651	0.000330531	0.0004645	0.000314059	0.000293195	0.000295391
Streptomyces_sp._3211	1.09811e-06	1.09811e-06	4.39243e-06	2.19622e-06	0	1.09811e-06	4.39243e-06	0	0	0	0	1.09811e-06	1.09811e-06	0	0	1.09811e-06	5.49054e-06	0	2.19622e-06	0	2.19622e-06	0	0	1.09811e-06	0	0	0	0	0
Desulfitobacterium_hafniense	4.94149e-05	2.96489e-05	2.85508e-05	6.58865e-05	3.29432e-05	2.08641e-05	3.62376e-05	1.42754e-05	3.29432e-06	4.28262e-05	2.19622e-05	1.97659e-05	2.96489e-05	1.97659e-05	8.78487e-06	1.97659e-05	6.69846e-05	3.40414e-05	1.86678e-05	2.19622e-05	3.0747e-05	5.49054e-06	2.74527e-05	1.53735e-05	3.84338e-05	5.49054e-06	2.74527e-05	7.02789e-05	3.95319e-05
Candidatus_Blochmannia_pennsylvanicus	0	0	0	0	0	0	0	0	2.19622e-06	0	0	0	0	0	0	0	0	0	0	0	0	0	0	0	0	0	0	0	0
Thermus_scotoductus	7.68676e-06	5.49054e-06	2.19622e-06	7.68676e-06	3.29432e-06	4.39243e-06	3.29432e-06	2.19622e-06	3.29432e-06	2.19622e-06	1.09811e-06	1.09811e-06	2.19622e-06	1.09811e-06	2.19622e-06	1.09811e-06	1.42754e-05	2.19622e-06	4.39243e-06	0	4.39243e-06	0	2.19622e-06	1.09811e-06	6.58865e-06	0	3.29432e-06	9.88297e-06	6.58865e-06
Pseudomonas_sihuiensis	0	0	0	1.09811e-06	0	0	0	9.88297e-06	6.58865e-06	7.68676e-06	9.88297e-06	7.68676e-06	0	0	6.58865e-06	0	0	0	0	0	0	0	0	0	3.29432e-06	0	0	3.29432e-06	1.42754e-05
Aggregatibacter_aphrophilus	0	2.19622e-06	2.19622e-06	3.29432e-06	2.19622e-06	3.29432e-06	5.49054e-06	8.78487e-06	5.49054e-06	4.39243e-06	0	3.29432e-06	4.39243e-06	0	1.09811e-06	3.29432e-06	7.68676e-06	2.19622e-06	4.39243e-06	3.29432e-06	1.09811e-06	0	2.19622e-06	0	0	0	3.29432e-06	0	6.58865e-06
Streptomyces_sampsonii	4.39243e-06	9.88297e-06	0	3.29432e-06	0	0	0	2.19622e-06	2.19622e-06	0	7.68676e-06	6.58865e-06	0	0	3.29432e-06	8.78487e-06	9.88297e-06	0	0	1.09811e-06	0	0	0	0	0	0	2.19622e-06	3.29432e-06	0
Chryseobacterium_haifense	1.09811e-05	9.88297e-06	4.39243e-06	5.49054e-06	1.09811e-05	1.09811e-05	1.64716e-05	3.29432e-06	6.58865e-06	6.58865e-06	4.39243e-06	8.78487e-06	3.62376e-05	0	5.49054e-06	1.09811e-05	2.63546e-05	1.31773e-05	2.63546e-05	8.78487e-06	2.52565e-05	5.49054e-06	1.53735e-05	1.42754e-05	1.64716e-05	7.68676e-06	4.39243e-06	1.20792e-05	2.19622e-06
Acidibrevibacterium_fodinaquatile	0	2.19622e-06	1.09811e-06	3.29432e-06	0	1.09811e-06	1.09811e-06	0	6.58865e-06	3.29432e-06	0	7.68676e-06	1.09811e-06	1.09811e-06	1.09811e-06	1.09811e-06	3.29432e-06	3.29432e-06	1.09811e-06	2.19622e-06	1.09811e-06	2.19622e-06	4.39243e-06	0	1.09811e-06	0	1.09811e-06	2.19622e-06	1.09811e-06
Aeromonas_sp._ASNIH7	0	0	0	0	0	0	0	0	0	0	0	0	0	0	0	0	0	0	1.31773e-05	3.73357e-05	0	1.09811e-06	2.96489e-05	6.58865e-06	0	0	0	0	0
Psychrobacter_sp._P11F6	1.09811e-06	1.09811e-06	0	1.09811e-06	0	2.19622e-06	0	2.19622e-06	2.19622e-06	0	0	5.49054e-06	0	0	1.09811e-06	1.09811e-06	4.39243e-06	1.09811e-06	0	2.19622e-06	3.29432e-06	0	0	1.09811e-06	4.39243e-06	0	1.09811e-06	2.19622e-06	2.19622e-06
Streptomyces_sp._ICC1	0	0	0	0	0	0	0	0	0	0	0	0	0	0	0	0	0	0	8.78487e-06	0	0	0	0	0	0	0	0	0	0
Actinobacteria_bacterium_IMCC26077	0	0	1.09811e-06	3.29432e-06	0	1.09811e-06	0	0	0	0	0	0	0	0	0	0	0	0	1.09811e-06	0	1.09811e-06	0	0	0	1.09811e-06	0	0	0	2.19622e-06
Yersinia_kristensenii	0	0	0	0	0	0	0	0	0	0	0	0	0	0	0	1.09811e-06	0	0	0	0	5.49054e-06	0	1.09811e-06	0	1.09811e-06	0	0	0	0
Brevundimonas_sp._M20	0	4.39243e-06	0	7.68676e-06	3.29432e-06	4.39243e-06	1.09811e-06	0	2.19622e-06	4.39243e-06	0	0	0	0	0	0	0	0	1.09811e-06	1.09811e-06	5.49054e-06	0	4.39243e-06	0	3.29432e-06	0	0	2.19622e-06	6.58865e-06
Halorhabdus_utahensis	5.49054e-06	1.09811e-06	1.09811e-06	3.29432e-06	1.09811e-06	2.19622e-06	2.19622e-06	1.09811e-06	5.49054e-06	0	0	1.09811e-06	3.29432e-06	0	0	0	1.09811e-06	0	0	0	2.19622e-06	0	1.09811e-06	2.19622e-06	4.39243e-06	1.09811e-06	6.58865e-06	1.09811e-06	5.49054e-06
Dickeya_solani	6.58865e-06	5.49054e-06	2.19622e-06	5.49054e-06	3.29432e-06	1.09811e-06	1.09811e-06	3.29432e-06	1.09811e-06	1.09811e-06	1.09811e-06	5.49054e-06	4.39243e-06	0	4.39243e-06	6.58865e-06	2.30603e-05	6.58865e-06	2.19622e-06	2.19622e-06	2.19622e-06	0	1.09811e-06	4.39243e-06	0	0	1.09811e-06	2.19622e-06	2.19622e-06
Algibacter_alginicilyticus	0	0	0	0	0	0	0	0	1.09811e-06	0	0	0	1.09811e-06	0	0	1.09811e-06	0	0	0	0	0	0	0	0	0	0	0	0	0
Streptomyces_xiamenensis	3.29432e-06	0	4.39243e-06	2.19622e-06	1.09811e-06	0	4.39243e-06	1.09811e-06	0	3.29432e-06	1.09811e-06	2.19622e-06	0	0	1.09811e-06	5.49054e-06	7.68676e-06	8.78487e-06	6.58865e-06	4.39243e-06	1.09811e-06	0	1.09811e-06	1.09811e-06	2.19622e-06	0	0	1.09811e-06	1.09811e-06
Pseudescherichia_vulneris	0	1.09811e-06	3.29432e-06	3.29432e-06	1.09811e-06	2.19622e-06	1.09811e-06	0	5.49054e-06	0	0	1.09811e-06	0	0	2.19622e-06	2.19622e-06	3.29432e-06	1.09811e-06	0	2.19622e-06	0	0	1.09811e-06	0	0	0	1.09811e-06	2.19622e-06	1.09811e-06
Candidatus_Aquiluna_sp._UB.MaderosW2red	2.19622e-06	4.39243e-06	0	2.19622e-06	0	0	3.29432e-06	0	0	2.19622e-06	1.09811e-06	0	1.09811e-06	1.09811e-06	2.19622e-06	0	0	0	0	1.09811e-06	0	0	4.39243e-06	3.29432e-06	0	0	2.19622e-06	1.53735e-05	4.39243e-06
Cellulophaga_baltica	1.09811e-06	0	0	0	1.09811e-06	0	0	1.09811e-06	0	0	3.29432e-06	1.09811e-06	0	0	0	0	4.39243e-06	0	0	1.09811e-06	3.29432e-06	0	0	0	0	0	0	0	0
Brochothrix_thermosphacta	1.42754e-05	2.19622e-06	3.29432e-06	1.75697e-05	1.31773e-05	8.78487e-06	1.20792e-05	5.49054e-06	8.78487e-06	1.42754e-05	1.31773e-05	4.39243e-06	8.78487e-06	2.19622e-06	3.29432e-06	9.88297e-06	9.88297e-06	3.29432e-06	8.78487e-06	3.29432e-06	3.29432e-06	1.09811e-06	2.19622e-06	5.49054e-06	1.09811e-06	8.78487e-06	1.20792e-05	5.49054e-06	7.68676e-06
Isoptericola_dokdonensis	1.09811e-06	0	0	1.09811e-06	0	1.09811e-06	0	1.09811e-06	3.29432e-06	0	0	0	0	0	0	2.19622e-06	0	0	0	0	1.09811e-06	1.09811e-06	1.09811e-06	0	0	1.09811e-06	0	0	0
Humibacter_sp._BT305	1.09811e-06	0	0	0	0	0	0	0	0	0	0	0	0	0	0	1.09811e-06	0	0	0	0	0	0	0	0	0	0	0	0	0
Bordetella_sp._N	0	1.09811e-06	0	2.19622e-06	4.39243e-06	0	0	2.19622e-06	0	1.09811e-06	1.09811e-06	0	2.19622e-06	0	1.09811e-06	2.19622e-06	1.64716e-05	0	0	0	0	0	1.09811e-06	0	2.19622e-06	0	1.09811e-06	1.09811e-06	0
Idiomarinaceae_bacterium_HL.53	0	2.19622e-06	0	0	0	1.09811e-06	0	0	0	0	0	0	0	0	0	2.19622e-06	0	0	0	0	1.09811e-06	0	0	0	0	0	0	1.09811e-06	2.19622e-06
Pleurocapsa_minor	8.78487e-06	7.68676e-06	1.09811e-06	5.0513e-05	8.78487e-06	2.19622e-06	1.53735e-05	0	2.19622e-06	9.88297e-06	1.09811e-06	3.29432e-06	3.29432e-06	2.19622e-06	0	9.88297e-06	3.0747e-05	0	4.39243e-06	3.29432e-06	2.19622e-06	2.19622e-06	4.39243e-06	4.39243e-06	3.29432e-06	3.29432e-06	3.29432e-06	2.08641e-05	2.19622e-05
Dermabacter_vaginalis	7.68676e-06	2.19622e-06	6.58865e-06	3.29432e-06	4.39243e-06	2.19622e-06	0	6.58865e-06	2.19622e-05	1.42754e-05	8.78487e-06	1.09811e-05	1.20792e-05	6.58865e-06	7.68676e-06	1.09811e-06	1.09811e-06	2.19622e-06	2.19622e-06	4.39243e-06	7.68676e-06	1.09811e-06	6.58865e-06	3.29432e-06	8.78487e-06	4.39243e-06	5.49054e-06	1.53735e-05	2.52565e-05
Sphingorhabdus_sp._YGSMI21	0	0	1.09811e-06	3.29432e-06	2.19622e-06	1.09811e-06	2.19622e-06	0	0	1.09811e-06	0	2.19622e-06	1.09811e-06	0	0	1.09811e-06	1.09811e-06	0	0	0	1.09811e-06	0	0	0	0	0	0	0	1.09811e-06
Natronomonas_pharaonis	0	0	0	0	0	0	0	1.09811e-06	0	0	0	0	0	0	0	0	0	0	0	0	0	0	0	0	0	0	0	0	0
Helicobacter_pullorum	0.000155931	0.000349198	0.000141656	0.00107066	0.000576507	2.85508e-05	0.000376651	0.000409594	0.000250369	0.000440341	0.000459009	0.000983905	0.000318451	2.96489e-05	8.45543e-05	0.000612744	0.00287265	0.000579801	0.00125843	0.00038324	0.00429141	2.41584e-05	0.00108273	0.000263546	0.00157469	6.80827e-05	0.00097512	0.00176246	0.00141217
Aurantimicrobium_minutum	2.19622e-06	1.09811e-06	1.09811e-06	3.29432e-06	4.39243e-06	1.09811e-06	2.19622e-06	1.09811e-06	2.19622e-06	5.49054e-06	0	3.29432e-06	1.09811e-06	1.09811e-06	1.09811e-06	0	0	2.19622e-06	1.09811e-06	1.09811e-06	4.39243e-06	1.09811e-06	4.39243e-06	3.29432e-06	2.19622e-06	1.09811e-06	1.09811e-06	0	0
Pseudomonas_stutzeri	4.72187e-05	3.51395e-05	2.74527e-05	0.000109811	2.74527e-05	3.18451e-05	8.89468e-05	2.08641e-05	2.30603e-05	4.61205e-05	3.0747e-05	6.80827e-05	4.39243e-05	8.78487e-06	2.41584e-05	1.09811e-05	7.35733e-05	6.58865e-05	2.08641e-05	1.64716e-05	3.51395e-05	6.58865e-06	1.86678e-05	1.31773e-05	1.53735e-05	4.39243e-06	1.75697e-05	3.40414e-05	3.29432e-05
Scytonema_sp._NIES.4073	0	3.29432e-06	1.09811e-06	7.68676e-06	5.49054e-06	2.19622e-06	0	0	0	0	1.09811e-06	1.09811e-06	2.19622e-06	0	0	0	0	3.29432e-06	1.09811e-06	0	0	0	0	0	0	0	0	3.29432e-06	1.09811e-06
Lacinutrix_sp._Bg11.31	6.58865e-06	2.19622e-06	1.09811e-06	1.09811e-06	1.09811e-06	2.19622e-06	1.09811e-06	0	0	0	0	2.19622e-06	3.29432e-06	0	0	0	2.19622e-06	1.09811e-06	0	0	0	0	1.09811e-06	0	0	0	0	0	3.29432e-06
Streptomyces_sp._WAC_06738	1.09811e-06	0	1.09811e-06	4.39243e-06	0	1.09811e-06	4.39243e-06	1.09811e-06	2.19622e-06	2.19622e-06	1.09811e-06	3.29432e-06	6.58865e-06	0	3.29432e-06	1.09811e-06	0	0	1.09811e-06	4.39243e-06	2.19622e-06	1.09811e-06	0	0	0	0	0	2.19622e-06	5.49054e-06
Entomoplasma_melaleucae	0	2.19622e-06	1.09811e-06	0	1.09811e-06	0	1.09811e-06	0	0	0	0	3.29432e-06	0	1.09811e-06	5.49054e-06	0	1.09811e-06	0	0	0	0	0	2.19622e-06	2.19622e-06	4.39243e-06	0	0	0	1.09811e-06
Corynebacterium_aurimucosum	6.58865e-06	4.39243e-06	3.29432e-06	4.39243e-06	0	3.29432e-06	0	3.29432e-06	0	3.29432e-06	2.19622e-06	2.19622e-06	3.29432e-06	0	2.19622e-06	3.29432e-06	0	3.29432e-06	4.39243e-06	0	0	0	4.39243e-06	3.29432e-06	2.19622e-06	0	1.09811e-06	1.09811e-06	6.58865e-06
Acinetobacter_sp._WCHAc010034	3.29432e-05	1.64716e-05	5.49054e-06	1.64716e-05	4.39243e-06	2.19622e-06	9.88297e-06	2.19622e-06	1.09811e-06	2.19622e-06	2.19622e-06	4.39243e-06	3.29432e-06	3.29432e-06	4.39243e-06	3.51395e-05	8.78487e-06	6.58865e-06	7.68676e-06	3.29432e-06	1.64716e-05	1.09811e-06	1.20792e-05	6.58865e-06	1.09811e-05	3.29432e-06	1.53735e-05	2.74527e-05	2.85508e-05
Propionibacterium_freudenreichii	5.49054e-06	1.97659e-05	1.64716e-05	2.52565e-05	1.20792e-05	8.78487e-06	1.31773e-05	5.49054e-06	1.75697e-05	1.20792e-05	1.42754e-05	8.78487e-06	1.97659e-05	4.39243e-06	5.49054e-06	5.49054e-06	8.78487e-06	4.39243e-06	8.78487e-06	7.68676e-06	7.68676e-06	2.19622e-06	1.64716e-05	5.49054e-06	1.09811e-05	5.49054e-06	2.19622e-05	2.19622e-05	8.78487e-06
Blattabacterium_punctulatus	0	0	0	1.09811e-06	1.31773e-05	9.88297e-06	9.88297e-06	2.30603e-05	9.88297e-06	1.20792e-05	7.68676e-06	1.97659e-05	3.29432e-06	1.09811e-06	1.53735e-05	5.49054e-06	8.78487e-06	8.78487e-06	0	7.68676e-06	4.17281e-05	0	2.19622e-05	1.31773e-05	3.0747e-05	1.20792e-05	2.08641e-05	4.063e-05	1.75697e-05
Halalkaliarchaeum_desulfuricum	0	1.09811e-06	0	0	0	0	0	0	0	0	0	0	0	0	0	0	0	0	0	0	0	0	0	0	0	0	0	0	0
Blastomonas_fulva	0	0	0	0	0	0	0	0	0	0	0	0	0	0	0	1.09811e-06	0	0	0	0	0	0	0	0	0	0	0	0	0
Alistipes_onderdonkii	0.00958978	0.00301321	0.00430898	0.00587159	0.00287046	0.00495466	0.00626251	0.00664575	0.00794811	0.00927572	0.00534998	0.00561353	0.0131125	0.00460107	0.00339755	0.00226759	0.00543783	0.000249271	0.00465708	0.00196122	0.00251357	0.00060396	0.00483827	0.00527531	0.00636683	0.00501945	0.00783281	0.00798544	0.0123351
Methylocystis_rosea	2.19622e-06	1.09811e-05	5.49054e-06	5.49054e-06	8.78487e-06	0	2.19622e-06	1.09811e-06	4.39243e-06	0	1.09811e-06	2.19622e-05	5.49054e-06	2.19622e-06	8.78487e-06	3.29432e-06	4.39243e-06	1.09811e-06	4.39243e-06	0	5.49054e-06	0	7.68676e-06	3.29432e-06	2.19622e-06	0	2.19622e-06	0	0
Bartonella_grahamii	0	1.09811e-06	0	0	0	0	0	0	0	0	1.09811e-06	0	0	1.09811e-06	0	0	0	0	0	1.09811e-06	0	0	1.09811e-06	0	0	0	0	0	0
Alistipes_shahii	0.0154987	0.00532692	0.00732877	0.0103936	0.00515342	0.00847191	0.0103134	0.0117882	0.0135946	0.0145961	0.00914175	0.00923399	0.0214614	0.00787673	0.00633499	0.00430349	0.00909343	0.000689612	0.00798105	0.0033097	0.00441879	0.0013924	0.00819848	0.00923399	0.011394	0.00863992	0.0136045	0.0134156	0.0207707
Hymenobacter_nivis	5.16111e-05	1.42754e-05	2.85508e-05	2.08641e-05	1.20792e-05	4.83168e-05	5.16111e-05	4.50224e-05	3.62376e-05	5.81997e-05	6.0396e-05	5.38073e-05	6.36903e-05	3.0747e-05	9.88297e-06	1.42754e-05	3.0747e-05	2.30603e-05	3.84338e-05	2.19622e-05	3.62376e-05	1.86678e-05	3.40414e-05	5.0513e-05	4.28262e-05	3.18451e-05	4.61205e-05	4.28262e-05	8.67506e-05
Polynucleobacter_difficilis	2.19622e-06	1.09811e-06	1.09811e-06	0	0	0	2.19622e-06	1.09811e-06	1.09811e-06	2.19622e-06	0	1.09811e-06	3.29432e-06	0	1.09811e-06	1.09811e-06	3.29432e-06	2.19622e-06	2.19622e-06	1.09811e-06	2.19622e-06	0	0	0	2.19622e-06	0	3.29432e-06	5.49054e-06	0
Clostridium_pasteurianum	0.000108713	9.55354e-05	5.49054e-05	0.000107615	8.89468e-05	3.84338e-05	5.16111e-05	2.41584e-05	2.74527e-05	4.063e-05	2.85508e-05	2.63546e-05	4.83168e-05	4.83168e-05	5.60035e-05	6.36903e-05	0.000161422	7.46714e-05	3.18451e-05	6.58865e-05	0.000158128	3.29432e-06	6.47884e-05	5.60035e-05	0.000110909	1.31773e-05	6.80827e-05	0.000110909	8.126e-05
Penguinpox_virus	0	0	0	0	0	0	0	0	0	0	0	0	0	0	0	0	0	0	0	0	2.19622e-06	0	0	0	0	0	0	0	0
Spiroplasma_litorale	1.09811e-06	0	3.29432e-06	7.68676e-06	9.88297e-06	1.09811e-06	5.49054e-06	4.39243e-06	2.19622e-06	5.49054e-06	5.49054e-06	0	4.39243e-06	0	9.88297e-06	1.64716e-05	9.88297e-06	0	4.39243e-06	1.09811e-06	1.09811e-06	0	4.39243e-06	0	5.49054e-06	1.09811e-06	2.19622e-06	4.39243e-06	1.31773e-05
Ochrobactrum_pseudogrignonense	1.09811e-06	2.19622e-06	2.19622e-06	5.49054e-06	2.19622e-06	0	0	0	4.39243e-06	0	2.19622e-06	1.09811e-06	2.19622e-06	0	1.09811e-06	3.29432e-06	4.39243e-06	0	0	4.39243e-06	1.09811e-06	0	4.39243e-06	2.19622e-06	1.09811e-06	0	0	3.29432e-06	1.09811e-06
Candidatus_Kinetoplastibacterium_desouzaii	3.29432e-06	0	0	0	0	0	0	1.09811e-06	0	4.39243e-06	1.09811e-06	0	0	0	0	2.19622e-06	5.49054e-06	1.09811e-06	5.49054e-06	0	7.68676e-06	0	0	0	0	0	0	0	0
Polymorphum_gilvum	6.58865e-06	1.20792e-05	1.75697e-05	8.78487e-06	4.39243e-06	1.09811e-05	1.42754e-05	2.52565e-05	8.78487e-06	2.19622e-05	1.53735e-05	1.42754e-05	1.86678e-05	1.20792e-05	1.09811e-05	3.29432e-06	1.42754e-05	3.29432e-06	0	4.39243e-06	3.29432e-06	0	1.53735e-05	8.78487e-06	1.20792e-05	5.49054e-06	1.20792e-05	1.64716e-05	6.58865e-06
Vibrio_mimicus	0	0	0	0	1.09811e-06	0	1.09811e-06	0	0	0	0	0	0	0	0	1.09811e-06	1.75697e-05	1.09811e-06	4.39243e-06	0	2.52565e-05	0	0	0	0	0	0	0	0
Coprothermobacter_proteolyticus	4.39243e-06	1.09811e-06	3.29432e-06	3.29432e-06	3.29432e-06	0	0	0	1.09811e-06	0	0	0	1.09811e-06	0	0	7.68676e-06	1.75697e-05	7.68676e-06	2.19622e-06	3.29432e-06	1.42754e-05	0	3.29432e-06	0	4.39243e-06	1.09811e-06	4.39243e-06	1.09811e-05	7.68676e-06
Streptococcus_salivarius	1.75697e-05	8.78487e-06	7.68676e-06	2.63546e-05	2.74527e-05	1.20792e-05	1.64716e-05	3.29432e-06	9.88297e-06	7.68676e-06	1.09811e-06	3.29432e-06	3.29432e-06	5.49054e-06	3.29432e-06	1.20792e-05	2.30603e-05	3.29432e-06	1.97659e-05	1.64716e-05	1.86678e-05	5.49054e-06	1.42754e-05	6.58865e-06	6.58865e-06	1.20792e-05	1.97659e-05	2.19622e-05	6.58865e-06
Anabaena_sp._WA102	0	2.19622e-06	2.19622e-06	7.68676e-06	1.09811e-06	0	3.29432e-06	0	2.19622e-06	2.19622e-06	0	4.39243e-06	0	0	0	8.78487e-06	1.20792e-05	9.88297e-06	2.19622e-06	3.29432e-06	5.49054e-06	0	0	1.09811e-06	2.19622e-06	1.09811e-06	3.29432e-06	3.29432e-06	3.29432e-06
Geobacter_uraniireducens	9.88297e-06	4.39243e-06	2.19622e-06	3.29432e-06	7.68676e-06	1.09811e-06	6.58865e-06	4.39243e-06	5.49054e-06	1.53735e-05	1.09811e-05	4.39243e-06	1.75697e-05	2.19622e-06	1.09811e-06	1.09811e-06	1.53735e-05	6.58865e-06	4.39243e-06	1.09811e-06	5.49054e-06	0	9.88297e-06	5.49054e-06	4.39243e-06	1.09811e-06	3.29432e-06	1.31773e-05	7.68676e-06
Francisella_sp._FSC1006	2.19622e-06	2.19622e-06	2.19622e-06	3.29432e-06	3.29432e-06	1.09811e-06	7.68676e-06	0	1.09811e-06	0	0	3.29432e-06	1.64716e-05	3.29432e-06	1.09811e-06	2.19622e-06	2.19622e-06	0	0	1.09811e-06	0	0	4.39243e-06	3.29432e-06	0	0	5.49054e-06	2.19622e-06	1.09811e-06
Vibrio_jasicida	2.19622e-06	0	0	0	0	0	0	0	0	1.09811e-06	0	0	0	0	0	0	1.09811e-06	1.09811e-06	0	0	0	0	0	4.39243e-06	1.86678e-05	0	0	4.39243e-06	2.19622e-06
Corynebacterium_genitalium	2.74527e-05	3.18451e-05	1.97659e-05	3.40414e-05	1.20792e-05	1.75697e-05	1.53735e-05	2.19622e-06	8.78487e-06	1.09811e-06	3.29432e-06	9.88297e-06	2.19622e-06	6.58865e-06	7.68676e-06	3.29432e-06	3.84338e-05	1.09811e-06	1.86678e-05	4.39243e-06	5.49054e-06	2.19622e-06	2.19622e-06	1.09811e-06	4.39243e-06	1.09811e-06	6.58865e-06	2.08641e-05	3.29432e-06
Stella_humosa	8.78487e-06	1.97659e-05	1.53735e-05	3.62376e-05	3.0747e-05	4.063e-05	3.51395e-05	1.53735e-05	2.85508e-05	2.74527e-05	3.84338e-05	2.30603e-05	1.09811e-05	2.63546e-05	9.88297e-06	1.09811e-05	1.31773e-05	7.68676e-06	2.52565e-05	2.30603e-05	2.85508e-05	1.53735e-05	9.88297e-06	1.31773e-05	1.42754e-05	2.63546e-05	2.63546e-05	3.29432e-05	2.52565e-05
Bacteroides_fragilis	0.00765491	0.00647664	0.00654802	0.0060352	0.0048152	0.00680278	0.00658755	0.00685988	0.00647225	0.00907037	0.00631852	0.00773617	0.012446	0.0065019	0.00395978	0.0151495	0.0162169	0.00566624	0.0124624	0.00816553	0.00948217	0.00422003	0.0074298	0.00825228	0.00666222	0.00611976	0.00798325	0.00821275	0.00924388
Seonamhaeicola_sp._S2.3	1.09811e-06	1.09811e-06	2.19622e-06	2.19622e-06	0	0	2.19622e-06	4.39243e-06	4.39243e-06	1.09811e-06	1.09811e-06	2.19622e-06	2.19622e-06	4.39243e-06	6.58865e-06	1.09811e-06	7.68676e-06	2.85508e-05	1.09811e-06	1.09811e-06	3.29432e-06	0	0	1.09811e-06	1.09811e-06	0	0	2.19622e-06	5.49054e-06
Streptococcus_ratti	1.42754e-05	1.42754e-05	1.53735e-05	4.72187e-05	8.78487e-06	1.53735e-05	4.50224e-05	1.97659e-05	1.75697e-05	2.19622e-05	9.88297e-06	1.53735e-05	1.09811e-05	1.09811e-05	1.75697e-05	6.58865e-06	3.95319e-05	4.39243e-06	1.09811e-05	7.68676e-06	2.41584e-05	0	6.58865e-06	5.49054e-06	8.78487e-06	5.49054e-06	1.42754e-05	5.49054e-06	4.39243e-06
Maribius_sp._THAF1	1.09811e-06	0	0	1.09811e-06	1.09811e-06	0	0	0	2.19622e-06	0	1.09811e-06	1.09811e-06	0	0	1.09811e-06	1.09811e-05	1.42754e-05	1.09811e-06	7.68676e-06	5.49054e-06	1.09811e-05	0	1.09811e-06	4.39243e-06	2.19622e-06	0	1.09811e-06	3.29432e-06	2.19622e-06
Fictibacillus_arsenicus	2.19622e-06	3.29432e-06	0	7.68676e-06	1.86678e-05	2.19622e-06	0	1.09811e-06	0	3.29432e-06	1.09811e-06	5.49054e-06	1.09811e-06	1.09811e-06	1.09811e-06	4.39243e-06	8.78487e-06	2.19622e-06	9.88297e-06	0	0	0	1.09811e-06	3.29432e-06	6.58865e-06	1.09811e-06	5.49054e-06	1.31773e-05	6.58865e-06
Methylorubrum_extorquens	2.41584e-05	1.97659e-05	2.74527e-05	4.94149e-05	9.88297e-06	2.08641e-05	1.42754e-05	1.09811e-05	1.31773e-05	8.78487e-06	2.19622e-06	1.20792e-05	7.68676e-06	4.39243e-06	2.19622e-06	2.19622e-06	3.51395e-05	4.39243e-06	2.63546e-05	1.31773e-05	6.58865e-06	0	1.09811e-06	1.09811e-06	4.39243e-06	0	1.09811e-05	1.97659e-05	2.41584e-05
Deinococcus_sp._S14.83	9.88297e-06	1.31773e-05	1.09811e-06	7.68676e-06	5.49054e-06	8.78487e-06	9.88297e-06	7.68676e-06	1.09811e-05	1.53735e-05	7.68676e-06	2.74527e-05	1.75697e-05	5.49054e-06	1.42754e-05	4.39243e-06	4.61205e-05	2.19622e-06	8.78487e-06	2.19622e-06	1.09811e-06	0	7.68676e-06	4.39243e-06	1.20792e-05	6.58865e-06	8.78487e-06	6.58865e-06	4.39243e-06
Bacillus_virus_B4	0	0	0	0	0	0	0	0	0	0	0	0	0	0	0	0	0	0	0	0	0	0	0	0	0	0	0	0	0
Fusobacterium_nucleatum	5.27092e-05	3.29432e-05	1.97659e-05	5.0513e-05	2.63546e-05	3.62376e-05	4.61205e-05	1.31773e-05	2.19622e-05	1.42754e-05	5.49054e-06	1.97659e-05	1.53735e-05	2.52565e-05	9.88297e-06	2.19622e-05	6.58865e-05	8.78487e-06	2.52565e-05	1.64716e-05	5.49054e-05	1.09811e-06	3.84338e-05	2.30603e-05	1.53735e-05	3.29432e-06	3.29432e-05	3.40414e-05	2.96489e-05
Methylocystis_sp._SC2	3.29432e-06	0	0	1.09811e-06	1.09811e-06	0	1.09811e-06	0	1.09811e-06	0	2.19622e-06	3.29432e-06	0	0	0	0	1.09811e-06	1.09811e-06	2.19622e-06	0	1.09811e-06	0	0	2.19622e-06	4.39243e-06	1.09811e-06	4.39243e-06	0	0
Sphingopyxis_sp._113P3	0	3.29432e-06	1.09811e-06	1.75697e-05	2.19622e-06	3.29432e-06	1.09811e-06	7.68676e-06	1.09811e-06	8.78487e-06	1.09811e-06	1.09811e-05	7.68676e-06	1.09811e-06	5.49054e-06	1.09811e-06	0	0	3.29432e-06	1.09811e-06	3.29432e-06	2.19622e-06	3.29432e-06	6.58865e-06	1.09811e-06	2.19622e-06	8.78487e-06	5.49054e-06	1.09811e-05
Pseudomonas_sp._LBUM920	0	0	0	5.49054e-06	1.09811e-06	0	2.19622e-06	0	1.09811e-06	1.09811e-06	0	1.09811e-06	1.09811e-06	1.09811e-06	0	0	3.29432e-06	1.09811e-06	0	1.09811e-06	2.19622e-06	0	0	0	0	0	0	2.19622e-06	1.09811e-06
Immundisolibacter_cernigliae	2.08641e-05	5.49054e-06	2.19622e-06	1.31773e-05	1.09811e-06	1.09811e-05	1.31773e-05	9.88297e-06	1.20792e-05	9.88297e-06	7.68676e-06	4.39243e-06	1.53735e-05	3.29432e-06	3.29432e-06	2.19622e-06	4.39243e-06	2.19622e-06	8.78487e-06	4.39243e-06	4.39243e-06	1.09811e-06	6.58865e-06	7.68676e-06	5.49054e-06	6.58865e-06	4.39243e-06	8.78487e-06	2.63546e-05
Herminiimonas_arsenitoxidans	0	0	0	0	0	0	1.09811e-06	0	0	0	0	0	1.09811e-06	0	1.09811e-06	0	0	0	0	0	1.09811e-06	0	0	0	0	0	0	0	3.29432e-06
Ochrobactrum_anthropi	3.40414e-05	4.39243e-06	5.49054e-06	0	0	0	5.49054e-06	0	1.09811e-06	5.49054e-06	3.29432e-06	2.30603e-05	0	1.09811e-06	0	9.1143e-05	0.000290999	0.000228407	0.000149343	9.77316e-05	0.000295391	2.19622e-05	0.000114203	4.39243e-05	0.000163618	2.30603e-05	0.000153735	0.000254761	0.000192169
Providencia_alcalifaciens	0	0	0	0	0	0	0	0	0	1.09811e-06	0	0	1.09811e-06	0	0	0	1.09811e-06	0	0	1.09811e-06	1.31773e-05	0	0	0	0	0	0	1.09811e-06	0
Pantoea_vagans	1.09811e-05	1.09811e-06	1.09811e-06	7.68676e-06	2.85508e-05	1.09811e-06	3.29432e-06	0	0	6.58865e-06	3.29432e-06	6.58865e-06	4.39243e-06	2.19622e-06	3.29432e-06	0	1.20792e-05	4.39243e-06	4.39243e-06	5.49054e-06	2.19622e-06	0	4.39243e-06	1.09811e-06	6.58865e-06	2.19622e-06	2.19622e-06	1.64716e-05	3.29432e-06
Haloplanus_sp._CBA1113	1.09811e-05	0	1.09811e-06	7.68676e-06	1.09811e-06	4.39243e-06	5.49054e-06	0	3.29432e-06	2.19622e-06	0	3.29432e-06	5.49054e-06	4.39243e-06	0	2.19622e-06	6.58865e-06	0	6.58865e-06	2.19622e-06	3.29432e-06	1.09811e-06	0	2.19622e-06	6.58865e-06	3.29432e-06	9.88297e-06	2.19622e-06	9.88297e-06
Serpentinomonas_raichei	3.40414e-05	7.68676e-06	1.86678e-05	0	2.19622e-06	0	2.19622e-06	1.09811e-06	0	1.75697e-05	9.88297e-06	1.42754e-05	3.51395e-05	1.31773e-05	2.19622e-06	2.19622e-06	2.19622e-06	1.09811e-06	1.09811e-06	0	3.29432e-06	2.19622e-06	3.29432e-06	2.19622e-06	0	0	0	2.19622e-06	5.49054e-06
Vulcanisaeta_distributa	0	0	0	0	0	0	0	0	0	0	0	0	0	0	0	0	0	1.09811e-06	0	0	0	0	1.09811e-06	0	1.09811e-06	0	0	0	0
Leptospira_weilii	5.49054e-06	4.39243e-06	0	7.68676e-06	2.19622e-06	1.09811e-06	1.09811e-06	1.09811e-06	0	2.19622e-06	1.09811e-06	2.19622e-06	3.29432e-06	0	2.19622e-06	0	0	0	0	0	2.19622e-06	0	0	0	0	0	1.09811e-06	4.39243e-06	0
Chromobacterium_sp._IIBBL_112.1	5.49054e-06	3.29432e-06	0	2.19622e-06	4.39243e-06	0	0	2.19622e-06	0	2.19622e-06	3.29432e-06	1.09811e-06	3.29432e-06	3.29432e-06	0	0	0	2.19622e-06	0	4.39243e-06	3.29432e-06	1.09811e-06	0	1.09811e-06	2.19622e-06	3.29432e-06	0	2.19622e-06	2.19622e-06
Streptomyces_sp._CCM_MD2014	2.19622e-06	0	2.19622e-06	4.39243e-06	1.09811e-06	0	3.29432e-06	2.19622e-06	1.09811e-06	1.09811e-06	0	4.39243e-06	0	0	4.39243e-06	4.39243e-06	2.19622e-06	2.19622e-06	0	0	0	0	0	0	0	0	1.09811e-06	0	6.58865e-06
Limnobaculum_parvum	4.39243e-06	9.88297e-06	0	0	1.09811e-06	0	0	0	0	0	0	0	1.09811e-06	2.19622e-06	1.09811e-06	0	3.29432e-06	0	1.09811e-06	2.19622e-06	7.68676e-06	0	0	1.09811e-06	1.09811e-06	0	0	1.09811e-06	1.09811e-06
Ehrlichia_sp._HF	0	0	0	0	0	0	0	0	0	0	0	0	0	0	0	0	3.29432e-06	0	0	0	0	0	0	0	0	0	0	0	0
Francisella_frigiditurris	2.19622e-06	1.09811e-06	1.09811e-06	1.09811e-06	4.39243e-06	1.09811e-06	1.09811e-06	0	1.09811e-06	0	0	1.09811e-06	0	0	0	3.29432e-06	3.29432e-06	0	2.19622e-06	1.09811e-06	4.39243e-06	0	0	1.09811e-06	0	0	0	1.09811e-06	3.29432e-06
Candidatus_Phaeomarinobacter_ectocarpi	2.19622e-06	1.09811e-06	3.29432e-06	1.09811e-06	1.09811e-06	1.09811e-06	0	0	0	0	0	0	0	0	1.09811e-06	0	0	1.09811e-06	0	1.09811e-06	0	1.09811e-06	1.09811e-06	0	3.29432e-06	0	0	0	2.19622e-06
Atopobium_parvulum	9.88297e-06	2.30603e-05	2.74527e-05	1.97659e-05	1.64716e-05	2.30603e-05	1.42754e-05	2.52565e-05	1.31773e-05	5.49054e-06	1.86678e-05	1.42754e-05	3.29432e-06	1.53735e-05	2.30603e-05	7.68676e-06	8.78487e-06	1.20792e-05	1.09811e-05	1.53735e-05	8.78487e-06	2.19622e-05	1.97659e-05	1.86678e-05	2.08641e-05	9.88297e-06	1.20792e-05	2.19622e-05	2.08641e-05
Arsenicicoccus_sp._oral_taxon_190	5.49054e-06	3.29432e-06	7.68676e-06	9.88297e-06	3.29432e-06	3.29432e-06	6.58865e-06	8.78487e-06	5.49054e-06	1.86678e-05	3.29432e-06	7.68676e-06	9.88297e-06	1.09811e-06	2.19622e-06	5.49054e-06	8.78487e-06	0	1.31773e-05	3.29432e-06	0	0	5.49054e-06	1.09811e-06	1.09811e-05	6.58865e-06	5.49054e-06	8.78487e-06	2.19622e-06
Tepidanaerobacter_acetatoxydans	8.78487e-06	8.78487e-06	5.49054e-06	9.88297e-06	2.19622e-06	0	1.09811e-06	4.39243e-06	8.78487e-06	4.39243e-06	5.49054e-06	7.68676e-06	8.78487e-06	3.29432e-06	6.58865e-06	6.58865e-06	1.64716e-05	1.09811e-06	7.68676e-06	1.09811e-06	7.68676e-06	0	5.49054e-06	7.68676e-06	1.42754e-05	2.19622e-06	3.29432e-06	5.49054e-06	1.86678e-05
Mycobacterium_sp._MS1601	0	1.09811e-06	0	2.19622e-06	0	2.19622e-06	0	0	1.09811e-06	0	0	0	0	0	1.09811e-06	0	2.19622e-06	0	0	1.09811e-06	1.09811e-06	0	0	0	4.39243e-06	0	0	2.19622e-06	1.09811e-06
Corynebacterium_mycetoides	1.09811e-06	4.39243e-06	1.09811e-06	1.09811e-06	0	1.09811e-06	4.39243e-06	3.29432e-06	0	0	0	2.19622e-06	3.29432e-06	0	1.09811e-06	3.29432e-06	8.78487e-06	1.09811e-06	2.19622e-06	0	0	0	0	0	3.29432e-06	1.09811e-06	1.09811e-06	2.19622e-06	1.09811e-06
Shewanella_sp._ANA.3	0	0	1.09811e-06	1.09811e-06	0	0	0	0	0	2.19622e-06	0	1.09811e-06	0	1.09811e-06	0	0	0	0	1.09811e-06	0	0	0	0	0	0	0	0	0	0
Gammaproteobacteria_bacterium_ESL0073	8.34562e-05	5.27092e-05	1.42754e-05	2.52565e-05	1.53735e-05	7.68676e-06	3.29432e-06	3.29432e-06	4.39243e-06	1.75697e-05	1.09811e-05	1.53735e-05	2.08641e-05	1.09811e-06	2.19622e-06	5.0513e-05	3.0747e-05	1.97659e-05	9.88297e-06	2.19622e-06	1.53735e-05	0	3.29432e-06	7.68676e-06	2.74527e-05	1.09811e-06	1.64716e-05	3.73357e-05	5.0513e-05
Planctomycetes_bacterium_Q31a	0	0	0	1.09811e-06	2.19622e-06	0	0	0	0	0	0	1.09811e-06	0	0	0	5.49054e-06	5.49054e-06	0	5.49054e-06	0	2.19622e-06	0	3.29432e-06	0	1.09811e-06	0	0	8.78487e-06	1.09811e-06
Yellowstone_lake_mimivirus	0	0	0	0	0	0	0	0	0	0	0	0	0	0	0	2.19622e-06	1.42754e-05	2.19622e-06	0	1.09811e-06	1.09811e-06	0	0	0	0	0	0	0	0
Paraburkholderia_caffeinilytica	1.09811e-06	1.09811e-06	0	3.29432e-06	1.09811e-06	0	1.09811e-06	2.19622e-06	0	0	0	1.09811e-06	0	0	1.09811e-06	1.09811e-06	1.09811e-06	0	1.09811e-06	1.09811e-06	1.09811e-06	0	0	0	1.09811e-06	0	0	0	1.09811e-06
Bacillus_sp._BS98	0	0	0	0	0	0	0	0	1.09811e-06	0	0	0	0	0	0	0	0	0	0	0	0	0	0	0	0	0	0	0	0
Pseudomonas_sp._31.12	0	0	0	2.19622e-06	0	1.09811e-06	0	0	0	0	0	0	1.09811e-06	0	0	0	1.09811e-06	0	0	0	0	0	0	0	0	0	1.09811e-06	0	1.09811e-06
Thermosipho_africanus	0	0	3.29432e-06	1.09811e-06	1.09811e-06	0	0	0	0	0	0	5.49054e-06	1.09811e-06	0	0	5.49054e-06	2.19622e-06	1.09811e-06	2.19622e-06	3.29432e-06	7.68676e-06	0	1.09811e-06	0	3.29432e-06	0	0	0	0
Maribacter_cobaltidurans	2.19622e-06	1.09811e-06	1.09811e-06	2.19622e-06	0	2.19622e-06	1.09811e-06	4.39243e-06	1.09811e-06	2.19622e-06	1.09811e-06	2.19622e-06	0	0	0	0	1.09811e-06	0	1.09811e-06	1.09811e-06	0	0	0	0	0	1.09811e-06	1.09811e-06	0	0
Mycoplasma_anatis	1.09811e-06	0	0	0	1.09811e-06	2.19622e-06	1.09811e-06	0	1.09811e-06	0	2.19622e-06	0	2.19622e-06	0	0	0	3.29432e-06	0	1.09811e-06	1.09811e-06	8.78487e-06	0	0	2.19622e-06	1.09811e-06	1.09811e-06	2.19622e-06	1.09811e-06	0
Methanosarcina_sp._MTP4	4.39243e-06	9.88297e-06	1.31773e-05	1.09811e-05	0	1.53735e-05	1.31773e-05	1.09811e-06	0	0	3.29432e-06	4.39243e-06	3.29432e-06	4.39243e-06	4.39243e-06	2.19622e-06	2.85508e-05	7.68676e-06	1.09811e-06	2.19622e-06	6.58865e-06	0	2.19622e-06	1.09811e-06	4.39243e-06	2.19622e-06	1.09811e-06	5.49054e-06	0
Bacteroides_thetaiotaomicron	0.00132981	0.000995984	0.00119474	0.00169768	0.00102893	0.00129357	0.000782951	0.00186349	0.00161971	0.000821385	0.000763185	0.000525994	0.00148903	0.00141656	0.000744517	0.00265632	0.00204687	0.000803815	0.00251137	0.00212045	0.00228407	0.00109042	0.00157469	0.00243451	0.00172293	0.000803815	0.00168011	0.00118047	0.00190851
Pseudomonas_sp._DTU12.1	0	0	0	0	0	0	0	0	0	0	0	2.19622e-06	0	0	0	0	0	0	0	0	0	0	0	0	0	0	0	0	0
Leclercia_sp._1106151	0	0	0	0	0	0	0	0	0	0	0	0	0	0	0	0	0	0	0	0	0	0	0	0	0	0	0	0	0
Hymenobacter_sp._PAMC_26628	5.71016e-05	2.52565e-05	4.61205e-05	5.71016e-05	2.85508e-05	3.62376e-05	4.94149e-05	7.90638e-05	6.0396e-05	5.81997e-05	7.57695e-05	5.60035e-05	8.34562e-05	4.50224e-05	4.72187e-05	3.0747e-05	4.61205e-05	8.78487e-06	5.0513e-05	3.29432e-05	2.30603e-05	1.64716e-05	3.29432e-05	3.95319e-05	4.83168e-05	3.51395e-05	6.58865e-05	4.72187e-05	6.47884e-05
Halapricum_salinum	0	1.09811e-06	1.09811e-06	0	0	1.09811e-06	1.09811e-06	0	1.09811e-06	0	0	0	0	0	0	1.09811e-06	0	0	0	0	1.09811e-06	0	0	0	0	0	0	0	0
Streptomyces_sp._PAMC_26508	0	0	0	0	0	0	0	3.29432e-06	0	0	0	0	0	0	0	0	0	0	0	0	0	0	0	0	0	0	0	0	0
Chryseobacterium_indologenes	8.78487e-06	1.09811e-05	7.68676e-06	1.20792e-05	4.39243e-06	1.20792e-05	8.78487e-06	4.39243e-06	6.58865e-06	3.29432e-06	4.39243e-06	4.39243e-06	9.88297e-06	7.68676e-06	3.29432e-06	1.09811e-06	1.20792e-05	3.29432e-06	5.49054e-06	4.39243e-06	1.09811e-06	1.09811e-06	7.68676e-06	5.49054e-06	0	6.58865e-06	4.39243e-06	2.30603e-05	4.39243e-06
Halomonas_chromatireducens	0	1.09811e-06	2.19622e-06	1.09811e-06	2.19622e-06	2.19622e-06	2.19622e-06	0	0	0	0	0	1.09811e-06	2.19622e-06	0	1.09811e-06	1.09811e-06	1.09811e-06	1.09811e-06	0	1.09811e-06	0	0	0	0	1.09811e-06	0	1.09811e-06	2.19622e-06
Chryseobacterium_nakagawai	0	0	0	1.09811e-06	0	0	2.19622e-06	0	0	0	0	0	1.09811e-06	0	0	1.09811e-06	4.39243e-06	0	0	1.09811e-06	0	0	0	0	0	0	0	0	0
Sphingomonas_sp._C33	1.31773e-05	3.18451e-05	3.29432e-05	1.09811e-05	2.41584e-05	1.97659e-05	9.88297e-06	3.40414e-05	2.08641e-05	3.18451e-05	6.14941e-05	4.28262e-05	5.49054e-06	3.73357e-05	1.42754e-05	1.75697e-05	3.29432e-06	5.16111e-05	2.19622e-05	3.40414e-05	3.29432e-06	4.063e-05	3.29432e-05	2.85508e-05	1.20792e-05	1.42754e-05	1.86678e-05	1.09811e-05	1.86678e-05
Heliobacterium_modesticaldum	5.60035e-05	4.28262e-05	2.85508e-05	0.000108713	4.83168e-05	3.84338e-05	3.18451e-05	2.52565e-05	2.41584e-05	4.94149e-05	1.75697e-05	5.60035e-05	2.63546e-05	1.75697e-05	3.18451e-05	2.96489e-05	8.89468e-05	6.14941e-05	4.61205e-05	1.86678e-05	3.51395e-05	7.68676e-06	2.52565e-05	1.86678e-05	3.62376e-05	2.19622e-05	4.61205e-05	9.99279e-05	5.60035e-05
Enterococcus_virus_IME196	0	0	1.09811e-06	0	0	0	0	0	0	0	0	0	0	0	0	0	0	0	0	0	0	0	0	0	0	0	0	0	0
Synechococcus_sp._CC9311	0	0	0	0	0	0	0	0	0	0	0	0	0	0	0	0	0	0	0	0	0	0	0	1.09811e-06	0	0	0	1.09811e-06	1.09811e-06
Rhizobium_selenitireducens	0	0	0	0	0	0	0	0	0	0	0	0	0	0	5.49054e-06	0	0	0	0	0	0	0	0	0	0	0	0	0	0
Streptomyces_xinghaiensis	3.95319e-05	1.09811e-05	8.78487e-06	1.64716e-05	1.53735e-05	2.41584e-05	2.74527e-05	1.20792e-05	2.63546e-05	2.08641e-05	1.97659e-05	2.30603e-05	7.68676e-05	1.42754e-05	6.58865e-06	2.19622e-06	1.42754e-05	0	1.75697e-05	4.39243e-06	1.20792e-05	4.39243e-06	1.53735e-05	2.08641e-05	2.41584e-05	1.42754e-05	2.96489e-05	4.83168e-05	5.92978e-05
Brevibacterium_linens	8.78487e-06	7.68676e-06	4.39243e-06	4.39243e-06	6.58865e-06	6.58865e-06	6.58865e-06	4.39243e-06	0	8.78487e-06	3.29432e-06	5.49054e-06	5.49054e-06	0	4.39243e-06	3.29432e-06	3.29432e-06	1.09811e-06	5.49054e-06	4.39243e-06	1.09811e-06	1.09811e-06	4.39243e-06	7.68676e-06	7.68676e-06	3.29432e-06	6.58865e-06	6.58865e-06	4.39243e-06
Corynebacterium_variabile	1.09811e-06	3.29432e-06	0	2.19622e-06	0	0	0	1.09811e-06	1.09811e-06	1.09811e-06	0	0	0	2.19622e-06	1.09811e-06	1.09811e-06	4.39243e-06	2.19622e-06	1.09811e-06	1.09811e-06	0	1.09811e-06	2.19622e-06	1.09811e-06	1.09811e-06	0	0	0	3.29432e-06
Sporosarcina_sp._P37	1.42754e-05	0	4.39243e-06	0	8.78487e-06	6.58865e-06	0	0	1.20792e-05	1.09811e-06	2.19622e-06	3.29432e-06	0	0	0	0	0	0	0	0	0	0	0	1.31773e-05	0	0	6.58865e-06	1.53735e-05	0
Lactobacillus_rossiae	4.39243e-06	2.19622e-06	2.19622e-06	3.29432e-06	1.09811e-06	0	5.49054e-06	1.09811e-06	4.39243e-06	1.09811e-06	1.09811e-06	1.09811e-06	4.39243e-06	2.19622e-06	1.09811e-06	2.19622e-06	9.88297e-06	0	2.19622e-06	2.19622e-06	7.68676e-06	0	1.09811e-06	1.09811e-06	8.78487e-06	2.19622e-06	2.19622e-06	6.58865e-06	1.09811e-06
Defluviitoga_tunisiensis	5.49054e-06	9.88297e-06	0	3.29432e-06	1.09811e-06	1.09811e-06	4.39243e-06	0	4.39243e-06	9.88297e-06	4.39243e-06	3.29432e-06	0	0	1.09811e-06	5.49054e-06	8.78487e-06	0	2.19622e-06	8.78487e-06	2.96489e-05	0	2.19622e-06	3.29432e-06	1.31773e-05	3.29432e-06	0	1.31773e-05	5.49054e-06
Peptoniphilus_harei	3.40414e-05	5.16111e-05	4.50224e-05	5.81997e-05	6.80827e-05	0.000112007	6.91808e-05	1.86678e-05	2.30603e-05	1.42754e-05	1.42754e-05	7.68676e-06	1.31773e-05	4.61205e-05	1.97659e-05	0.00012189	2.08641e-05	2.19622e-06	2.08641e-05	3.62376e-05	9.55354e-05	4.39243e-05	6.25922e-05	5.71016e-05	7.68676e-05	3.62376e-05	3.0747e-05	4.94149e-05	6.69846e-05
Pseudomonas_mandelii	0	4.39243e-06	3.29432e-06	1.09811e-06	3.29432e-06	1.09811e-06	1.09811e-06	1.09811e-06	1.09811e-06	1.09811e-06	0	9.88297e-06	5.49054e-06	0	3.29432e-06	0	0	0	7.68676e-06	0	1.09811e-06	1.09811e-06	2.19622e-06	0	0	0	2.19622e-06	1.09811e-06	2.19622e-06
Xanthomonas_cassavae	2.96489e-05	1.09811e-06	8.78487e-06	0	0	1.09811e-06	1.09811e-06	0	0	1.75697e-05	1.09811e-05	5.49054e-06	2.41584e-05	8.78487e-06	0	0	0	1.09811e-06	1.09811e-06	0	1.09811e-06	0	0	0	0	0	1.09811e-06	0	1.09811e-06
Agromyces_sp._KACC_19306	0	1.09811e-06	2.19622e-06	0	0	1.09811e-06	4.39243e-06	1.09811e-06	0	4.39243e-06	5.49054e-06	3.29432e-06	0	2.19622e-06	0	0	1.09811e-06	0	0	0	0	0	1.09811e-06	2.19622e-06	1.09811e-06	1.09811e-06	2.19622e-06	2.19622e-06	1.09811e-06
Xanthomonas_campestris	1.97659e-05	2.19622e-06	4.39243e-06	1.31773e-05	3.29432e-06	1.31773e-05	4.39243e-06	0	1.09811e-06	4.39243e-06	1.09811e-06	2.19622e-06	5.49054e-06	1.09811e-05	1.09811e-06	4.39243e-06	1.97659e-05	1.09811e-06	0	3.29432e-06	5.49054e-06	0	2.19622e-06	3.29432e-06	0	0	0	3.29432e-06	2.19622e-06
Methanocaldococcus_bathoardescens	0	0	0	0	0	0	0	0	0	0	0	0	0	0	0	0	0	0	0	1.09811e-06	1.09811e-06	0	0	0	0	0	0	0	0
Acinetobacter_junii	7.68676e-06	0	0	1.09811e-06	1.09811e-06	1.09811e-06	0	0	3.29432e-06	0	2.19622e-06	0	4.39243e-06	0	2.19622e-06	0	2.19622e-06	0	1.09811e-06	1.09811e-06	0	0	0	0	0	0	1.09811e-06	0	0
Tateyamaria_omphalii	3.29432e-06	1.09811e-06	0	2.19622e-06	3.29432e-06	2.19622e-06	3.29432e-06	0	1.09811e-06	4.39243e-06	1.09811e-06	1.09811e-06	4.39243e-06	1.09811e-06	2.19622e-06	2.19622e-06	3.29432e-06	1.09811e-06	1.09811e-06	1.09811e-06	1.09811e-06	0	0	0	1.09811e-06	2.19622e-06	2.19622e-06	4.39243e-06	2.19622e-06
Thermoanaerobacterium_aotearoense	1.97659e-05	1.20792e-05	5.49054e-06	8.78487e-06	9.88297e-06	5.49054e-06	3.29432e-06	0	1.09811e-06	3.29432e-06	1.09811e-06	1.42754e-05	2.19622e-06	1.09811e-06	4.39243e-06	6.58865e-06	5.49054e-06	7.68676e-06	2.19622e-06	0	1.09811e-06	0	1.09811e-06	1.09811e-06	5.49054e-06	0	2.19622e-06	5.49054e-06	1.20792e-05
Azospirillum_sp._TSH100	2.19622e-06	0	1.09811e-06	1.09811e-06	0	3.29432e-06	1.09811e-06	6.58865e-06	4.39243e-06	2.19622e-06	4.39243e-06	3.29432e-06	2.19622e-06	2.19622e-06	3.29432e-06	2.19622e-06	5.49054e-06	1.09811e-06	9.88297e-06	2.19622e-06	1.09811e-06	0	0	1.09811e-06	0	0	0	7.68676e-06	3.29432e-06
Bacillus_lentus	9.88297e-06	6.58865e-06	7.68676e-06	4.39243e-06	8.78487e-06	2.19622e-06	0	1.09811e-06	3.29432e-06	4.39243e-06	1.09811e-06	3.29432e-06	2.19622e-06	0	3.29432e-06	4.39243e-06	1.20792e-05	8.78487e-06	3.29432e-06	7.68676e-06	2.19622e-06	0	9.88297e-06	4.39243e-06	8.78487e-06	0	6.58865e-06	1.31773e-05	4.39243e-06
Wolbachia_endosymbiont_of_Trichogramma_pretiosum	2.19622e-06	0	0	1.09811e-06	0	2.19622e-06	0	0	0	0	0	0	0	0	0	1.09811e-06	0	1.09811e-06	0	0	0	0	0	0	0	0	2.19622e-06	1.09811e-06	0
Thauera_sp._MZ1T	5.49054e-06	3.29432e-06	2.19622e-06	4.39243e-06	2.19622e-06	3.29432e-06	2.19622e-06	7.68676e-06	3.29432e-06	1.53735e-05	3.29432e-06	6.58865e-06	8.78487e-06	1.09811e-06	0	0	0	1.53735e-05	4.39243e-06	1.09811e-05	9.88297e-06	1.09811e-06	1.09811e-06	0	4.39243e-06	1.09811e-06	8.78487e-06	2.63546e-05	1.86678e-05
Magnetospira_sp._QH.2	9.88297e-06	2.19622e-06	4.39243e-06	4.39243e-06	1.09811e-06	3.29432e-06	2.19622e-06	2.19622e-06	3.29432e-06	7.68676e-06	3.29432e-06	7.68676e-06	1.09811e-05	2.19622e-06	4.39243e-06	0	1.09811e-06	1.09811e-06	3.29432e-06	4.39243e-06	3.29432e-06	0	3.29432e-06	6.58865e-06	3.29432e-06	1.09811e-06	7.68676e-06	7.68676e-06	1.09811e-05
Fusobacterium_necrophorum	1.42754e-05	8.78487e-06	4.39243e-06	2.30603e-05	1.31773e-05	9.88297e-06	1.97659e-05	4.39243e-06	6.58865e-06	6.58865e-06	3.29432e-06	9.88297e-06	3.29432e-06	2.19622e-06	4.39243e-06	2.19622e-06	8.78487e-06	1.09811e-06	1.09811e-06	3.29432e-06	4.39243e-06	0	2.19622e-06	2.19622e-06	5.49054e-06	0	6.58865e-06	6.58865e-06	1.09811e-05
Actinobacillus_delphinicola	0	2.19622e-06	2.19622e-06	1.09811e-06	0	0	3.29432e-06	3.29432e-06	0	4.39243e-06	3.29432e-06	2.19622e-06	1.09811e-06	0	0	2.19622e-06	1.09811e-06	0	0	0	0	0	3.29432e-06	2.19622e-06	0	0	1.09811e-06	7.68676e-06	1.09811e-06
Corynebacterium_ureicelerivorans	5.49054e-06	7.68676e-06	6.58865e-06	7.68676e-06	4.39243e-06	1.64716e-05	4.39243e-06	1.09811e-06	0	2.19622e-06	2.19622e-06	0	0	1.09811e-06	1.09811e-06	0	9.88297e-06	1.09811e-06	3.29432e-06	0	1.09811e-06	0	5.49054e-06	3.29432e-06	0	0	2.19622e-06	4.39243e-06	6.58865e-06
Blautia_sp._SC05B48	0.00103771	0.0010421	0.000564428	0.00142754	0.000726948	0.000370062	0.00064459	0.000221818	0.000283312	0.000357983	0.00022621	0.000558937	0.000351395	0.000285508	0.00046999	0.000378847	0.00111897	0.000751106	0.000560035	0.000459009	0.000665454	5.16111e-05	0.00044144	0.000288802	0.000868604	0.000114203	0.000462304	0.00105528	0.000571016
Serratia_sp._ATCC_39006	2.41584e-05	7.68676e-06	6.58865e-06	2.19622e-06	4.39243e-06	3.29432e-06	1.20792e-05	4.39243e-06	1.09811e-06	4.39243e-06	2.19622e-06	9.88297e-06	7.68676e-06	5.49054e-06	2.19622e-06	3.29432e-06	2.08641e-05	2.19622e-06	4.39243e-06	6.58865e-06	2.19622e-06	0	5.49054e-06	3.29432e-06	8.78487e-06	1.09811e-06	8.78487e-06	1.09811e-05	1.09811e-05
Algibacter_sp._L1A34	4.39243e-06	6.58865e-06	4.39243e-06	1.09811e-06	4.39243e-06	1.09811e-06	0	0	0	0	0	0	0	7.68676e-06	0	1.09811e-06	4.39243e-06	3.29432e-06	4.39243e-06	2.19622e-06	0	0	0	1.09811e-06	0	0	4.39243e-06	1.09811e-06	0
Bacteroides_vulgatus	0.00222147	0.00168011	0.00149892	0.00104979	0.00102783	0.00143633	0.00110909	0.00128808	0.00101904	0.000974022	0.000631412	0.000745616	0.00227199	0.00159116	0.000688514	0.0844368	0.022609	0.00667101	0.0281204	0.0211935	0.0229	0.00185031	0.00106517	0.00112776	0.00102563	0.000933392	0.00102893	0.00109262	0.00128149
Streptomyces_collinus	3.29432e-06	0	0	0	0	1.09811e-06	0	1.09811e-06	1.09811e-06	0	2.19622e-06	1.09811e-06	0	0	1.09811e-06	1.09811e-06	2.19622e-06	0	5.49054e-06	1.09811e-06	2.19622e-06	0	1.09811e-06	2.19622e-06	1.09811e-06	0	0	0	0
Brevundimonas_sp._MF30.B	1.09811e-06	0	1.09811e-06	0	0	0	1.09811e-06	0	0	0	1.09811e-06	1.09811e-06	0	1.09811e-06	3.29432e-06	0	4.39243e-06	3.29432e-06	0	0	0	0	1.09811e-06	0	0	0	0	0	0
Rhizobium_sp._CIAT894	0	0	0	0	0	0	1.09811e-06	0	0	1.09811e-06	1.09811e-06	0	0	0	0	3.29432e-06	2.19622e-06	0	0	1.09811e-06	0	0	0	0	0	0	0	0	0
Herbaspirillum_rubrisubalbicans	0	2.19622e-06	2.19622e-06	3.29432e-06	3.29432e-06	0	3.29432e-06	1.09811e-06	0	2.19622e-06	1.09811e-06	1.09811e-06	3.29432e-06	0	3.29432e-06	1.09811e-06	1.09811e-06	0	4.39243e-06	0	1.09811e-06	1.09811e-06	4.39243e-06	1.09811e-06	0	0	8.78487e-06	5.49054e-06	1.09811e-05
Endomicrobium_proavitum	2.19622e-06	2.19622e-06	4.39243e-06	2.19622e-06	2.19622e-06	3.29432e-06	0	2.19622e-06	0	2.19622e-06	5.49054e-06	6.58865e-06	3.29432e-06	2.19622e-06	1.09811e-06	3.29432e-06	9.88297e-06	0	3.29432e-06	5.49054e-06	1.53735e-05	0	3.29432e-06	9.88297e-06	5.49054e-06	0	2.19622e-06	4.39243e-06	5.49054e-06
Fusobacterium_hwasookii	1.97659e-05	6.58865e-06	1.09811e-05	2.30603e-05	2.19622e-06	1.64716e-05	8.78487e-06	0	5.49054e-06	4.39243e-06	0	4.39243e-06	6.58865e-06	5.49054e-06	2.19622e-06	1.09811e-06	2.08641e-05	9.88297e-06	2.19622e-06	3.29432e-06	2.19622e-05	0	1.09811e-06	2.19622e-06	1.20792e-05	0	8.78487e-06	1.53735e-05	6.58865e-06
Shewanella_sp._MR.7	0	0	0	0	0	0	0	0	0	0	0	0	0	0	0	0	0	0	1.09811e-06	0	0	0	0	0	0	0	0	0	0
Streptomyces_cattleya	4.39243e-06	9.88297e-06	7.68676e-06	2.19622e-06	1.09811e-06	2.19622e-06	3.29432e-06	4.39243e-06	5.49054e-06	3.29432e-06	3.29432e-06	2.19622e-06	5.49054e-06	4.39243e-06	5.49054e-06	4.39243e-06	6.58865e-06	2.19622e-06	3.29432e-06	3.29432e-06	2.19622e-06	2.19622e-06	3.29432e-06	3.29432e-06	2.19622e-06	2.19622e-06	0	3.29432e-06	1.09811e-06
Pradoshia_sp._D12	1.09811e-05	2.19622e-06	4.39243e-06	2.41584e-05	0	1.09811e-06	4.39243e-06	1.09811e-06	2.19622e-06	5.49054e-06	2.19622e-06	2.19622e-06	2.19622e-06	2.19622e-06	1.09811e-06	4.39243e-06	4.39243e-06	2.19622e-06	4.39243e-06	1.09811e-06	1.09811e-05	1.09811e-06	1.09811e-06	2.19622e-06	2.19622e-06	0	4.39243e-06	5.49054e-06	3.29432e-06
Olleya_sp._Bg11.27	0	0	0	1.09811e-06	0	0	3.29432e-06	0	1.09811e-06	7.68676e-06	4.39243e-06	3.29432e-06	6.58865e-06	0	0	0	0	0	0	2.19622e-06	1.09811e-06	2.19622e-06	1.09811e-06	0	0	0	0	0	0
Caloramator_sp._E03	4.063e-05	1.53735e-05	1.20792e-05	5.71016e-05	3.29432e-05	7.68676e-06	1.53735e-05	2.19622e-05	1.20792e-05	1.31773e-05	5.49054e-06	1.42754e-05	1.20792e-05	6.58865e-06	6.58865e-06	3.40414e-05	2.63546e-05	2.19622e-06	4.17281e-05	1.09811e-05	4.28262e-05	1.09811e-06	1.09811e-05	7.68676e-06	2.19622e-05	6.58865e-06	9.88297e-06	1.64716e-05	1.42754e-05
Mesorhizobium_sp._M2A.F.Ca.ET.043.02.1.1	0	0	0	0	0	0	0	0	0	5.49054e-06	0	0	3.29432e-06	0	0	0	0	0	0	1.09811e-06	0	0	0	0	0	0	0	0	0
Methylovulum_psychrotolerans	1.42754e-05	4.39243e-06	8.78487e-06	1.64716e-05	4.39243e-06	9.88297e-06	1.53735e-05	1.31773e-05	9.88297e-06	1.31773e-05	4.39243e-06	1.09811e-05	9.88297e-06	2.19622e-06	1.20792e-05	2.19622e-06	7.68676e-06	1.09811e-06	3.29432e-06	0	6.58865e-06	0	6.58865e-06	6.58865e-06	7.68676e-06	7.68676e-06	6.58865e-06	4.39243e-06	5.49054e-06
Zunongwangia_profunda	4.39243e-06	2.19622e-06	0	6.58865e-06	1.09811e-06	1.09811e-06	0	2.19622e-06	3.29432e-06	3.29432e-06	0	0	3.29432e-06	1.09811e-06	2.19622e-06	3.29432e-05	0.000155931	2.41584e-05	5.60035e-05	2.85508e-05	0.000175697	2.19622e-06	5.16111e-05	1.97659e-05	0.000120792	8.78487e-06	3.73357e-05	0.000112007	6.36903e-05
Herbaspirillum_seropedicae	9.88297e-06	8.78487e-06	2.19622e-06	1.20792e-05	1.09811e-06	0	2.19622e-06	1.09811e-06	0	8.78487e-06	2.19622e-06	1.09811e-06	1.09811e-06	1.09811e-06	0	0	5.49054e-06	4.39243e-06	1.09811e-06	0	3.29432e-06	0	1.09811e-06	2.19622e-06	1.09811e-06	3.29432e-06	1.09811e-06	7.68676e-06	0
Streptomyces_venezuelae	9.88297e-06	5.49054e-06	6.58865e-06	9.88297e-06	4.39243e-06	1.09811e-05	2.08641e-05	2.19622e-06	8.78487e-06	1.09811e-06	4.39243e-06	3.29432e-06	6.58865e-06	3.29432e-06	4.39243e-06	1.75697e-05	2.19622e-05	4.39243e-06	3.29432e-06	3.29432e-06	3.29432e-06	1.09811e-06	1.09811e-06	3.29432e-06	4.39243e-06	1.09811e-06	3.29432e-06	3.29432e-06	3.29432e-06
Clostridioides_difficile	0.00266401	0.00473944	0.00226759	0.00572554	0.00416732	0.00168889	0.0035403	0.00111787	0.000857623	0.00130236	0.00107175	0.00221708	0.00222806	0.00115521	0.0015659	0.00126282	0.00358313	0.00119913	0.00167571	0.0020304	0.00378738	0.000149343	0.00112446	0.00101575	0.00219402	0.000283312	0.00165265	0.0035414	0.00401249
Streptococcus_vestibularis	6.58865e-06	0	1.09811e-06	0	3.29432e-06	0	1.09811e-06	2.19622e-06	0	0	1.09811e-06	4.39243e-06	0	2.19622e-06	5.49054e-06	0	4.39243e-06	1.09811e-06	0	1.09811e-06	7.68676e-06	0	0	0	1.09811e-06	0	2.19622e-06	0	3.29432e-06
Roseomonas_sp._FDAARGOS_362	5.49054e-05	0	0.000131773	2.52565e-05	0.000124086	5.60035e-05	6.58865e-06	5.16111e-05	0.000110909	0.000131773	0.000117498	8.89468e-05	1.64716e-05	0.000171305	7.02789e-05	4.28262e-05	2.96489e-05	0.000210837	8.23581e-05	0.000196561	2.41584e-05	0.000175697	0.000159226	0.000132871	2.96489e-05	0.000175697	6.0396e-05	0.000135067	5.27092e-05
Mucilaginibacter_ginsenosidivorans	1.31773e-05	7.68676e-06	9.88297e-06	8.78487e-06	1.09811e-05	9.88297e-06	1.20792e-05	6.58865e-06	1.09811e-05	1.53735e-05	1.09811e-05	1.53735e-05	2.85508e-05	8.78487e-06	5.49054e-06	4.39243e-06	7.68676e-06	1.09811e-06	5.49054e-06	3.29432e-06	6.58865e-06	7.68676e-06	1.20792e-05	5.49054e-06	2.19622e-06	6.58865e-06	1.42754e-05	6.58865e-06	6.58865e-06
Streptomyces_sp._SirexAA.E	6.58865e-06	7.68676e-06	2.19622e-06	3.29432e-06	1.09811e-06	3.29432e-06	1.09811e-06	5.49054e-06	1.09811e-06	1.09811e-06	3.29432e-06	1.09811e-06	0	3.29432e-06	0	1.09811e-06	5.49054e-06	0	2.19622e-06	5.49054e-06	5.49054e-06	0	2.19622e-06	1.31773e-05	4.39243e-06	1.09811e-06	2.19622e-06	2.19622e-06	0
Streptomyces_bingchenggensis	5.49054e-06	2.19622e-06	2.19622e-06	1.09811e-06	0	1.09811e-06	0	0	0	1.09811e-06	0	1.09811e-06	1.09811e-06	1.09811e-06	1.09811e-06	1.09811e-06	5.49054e-06	1.20792e-05	2.19622e-06	0	2.19622e-06	0	1.09811e-06	0	1.09811e-06	0	2.19622e-06	5.49054e-06	4.39243e-06
Magnetospirillum_sp._XM.1	3.29432e-06	4.39243e-06	2.19622e-06	3.29432e-06	4.39243e-06	2.19622e-06	4.39243e-06	3.29432e-06	1.09811e-06	1.09811e-06	1.09811e-06	3.29432e-06	1.09811e-06	1.09811e-06	1.09811e-06	2.19622e-06	5.49054e-06	1.09811e-06	7.68676e-06	4.39243e-06	5.49054e-06	0	0	1.09811e-06	1.09811e-06	1.09811e-06	0	1.09811e-06	4.39243e-06
Bordetella_sp._HZ20	1.09811e-06	4.39243e-06	4.39243e-06	1.31773e-05	0	0	1.09811e-06	2.19622e-06	0	6.58865e-06	1.09811e-06	5.49054e-06	1.09811e-06	6.58865e-06	1.09811e-06	1.09811e-06	6.58865e-06	1.09811e-06	0	0	3.29432e-06	1.09811e-06	4.39243e-06	3.29432e-06	7.68676e-06	0	1.09811e-06	1.64716e-05	0
Permianibacter_aggregans	1.09811e-06	1.09811e-06	1.09811e-06	0	0	0	0	0	0	0	0	0	0	1.09811e-06	0	0	0	0	0	2.19622e-06	3.29432e-06	0	0	0	2.19622e-06	0	0	2.19622e-06	1.09811e-06
Streptomyces_exfoliatus	0	0	0	3.29432e-06	0	0	0	2.19622e-06	1.09811e-06	1.09811e-06	0	0	1.09811e-06	0	0	0	0	0	0	0	0	0	0	0	2.19622e-06	0	0	0	0
Streptomyces_fulvissimus	0	4.39243e-06	2.19622e-06	1.09811e-06	0	1.09811e-06	1.09811e-06	2.19622e-06	2.19622e-06	0	1.09811e-06	0	0	0	2.19622e-06	2.19622e-06	2.19622e-06	0	0	0	3.29432e-06	0	2.19622e-06	3.29432e-06	5.49054e-06	1.09811e-06	1.09811e-06	5.49054e-06	0
Bifidobacterium_dentium	2.19622e-06	3.29432e-06	3.29432e-06	1.64716e-05	0	1.09811e-06	3.29432e-06	1.09811e-06	1.09811e-06	0	1.09811e-06	1.09811e-06	0	1.09811e-06	1.09811e-06	1.09811e-06	2.19622e-06	8.78487e-06	5.49054e-06	1.09811e-06	0	0	1.09811e-06	0	2.19622e-06	0	1.09811e-06	1.09811e-06	1.09811e-06
Sporosarcina_sp._P33	0	4.39243e-06	0	0	0	0	4.39243e-06	0	0	0	2.19622e-06	0	5.49054e-06	0	0	0	0	0	3.29432e-06	0	0	0	1.20792e-05	0	2.85508e-05	0	0	0	0
Burkholderia_gladioli	2.19622e-06	8.78487e-06	3.29432e-06	2.19622e-06	1.09811e-06	1.09811e-06	2.19622e-06	0	2.19622e-06	0	1.09811e-06	2.19622e-06	7.68676e-06	0	1.09811e-06	2.19622e-06	9.88297e-06	0	2.19622e-06	0	5.49054e-06	0	3.29432e-06	1.09811e-06	3.29432e-06	0	3.29432e-06	8.78487e-06	2.19622e-06
Cyanobium_sp._NIES.981	2.96489e-05	1.64716e-05	1.97659e-05	3.29432e-05	9.88297e-06	2.08641e-05	2.30603e-05	1.97659e-05	1.75697e-05	1.42754e-05	1.64716e-05	1.97659e-05	4.94149e-05	1.09811e-05	1.09811e-05	1.86678e-05	1.64716e-05	8.78487e-06	1.64716e-05	6.58865e-06	1.20792e-05	6.58865e-06	1.53735e-05	1.97659e-05	1.42754e-05	9.88297e-06	3.51395e-05	3.51395e-05	2.41584e-05
Calothrix_sp._PCC_7507	2.19622e-06	0	0	2.19622e-06	3.29432e-06	0	2.19622e-06	0	0	1.09811e-06	1.09811e-06	3.29432e-06	0	0	0	5.49054e-06	1.09811e-06	0	0	2.19622e-06	0	3.29432e-06	0	0	1.09811e-06	1.09811e-06	0	1.09811e-06	0
Chryseobacterium_sp._3008163	5.49054e-06	2.19622e-06	5.49054e-06	6.58865e-06	1.09811e-05	1.64716e-05	8.78487e-06	8.78487e-06	9.88297e-06	3.29432e-06	2.19622e-06	7.68676e-06	2.19622e-06	8.78487e-06	6.58865e-06	4.39243e-06	7.68676e-06	1.09811e-06	2.19622e-06	2.19622e-06	2.19622e-06	2.19622e-06	5.49054e-06	7.68676e-06	6.58865e-06	1.64716e-05	4.39243e-06	2.19622e-06	8.78487e-06
Synechococcus_sp._PCC_7336	2.19622e-06	2.30603e-05	1.20792e-05	2.19622e-05	4.39243e-06	1.86678e-05	3.0747e-05	8.78487e-06	1.09811e-06	1.09811e-06	0	3.29432e-06	0	4.39243e-06	5.49054e-06	8.78487e-06	7.68676e-06	1.09811e-06	2.19622e-06	3.29432e-06	6.58865e-06	4.39243e-06	4.39243e-06	2.19622e-06	9.88297e-06	5.49054e-06	4.39243e-06	1.42754e-05	5.49054e-06
Flavobacterium_psychrophilum	0	1.09811e-06	0	1.09811e-06	1.09811e-06	0	0	0	0	1.09811e-06	1.09811e-06	0	3.29432e-06	1.09811e-06	0	2.19622e-06	0	1.09811e-06	1.09811e-06	1.09811e-06	2.19622e-06	1.09811e-06	0	1.09811e-06	3.29432e-06	0	1.09811e-06	0	0
Agrobacterium_tumefaciens	2.85508e-05	3.95319e-05	3.40414e-05	4.50224e-05	3.18451e-05	2.08641e-05	4.39243e-05	2.08641e-05	1.64716e-05	2.63546e-05	1.97659e-05	4.17281e-05	1.86678e-05	1.09811e-05	2.19622e-05	1.09811e-05	5.49054e-05	2.41584e-05	3.40414e-05	1.42754e-05	2.63546e-05	1.42754e-05	2.19622e-05	1.53735e-05	2.63546e-05	9.88297e-06	3.51395e-05	4.28262e-05	3.18451e-05
Mycolicibacterium_chubuense	0	0	1.09811e-06	1.42754e-05	3.29432e-06	4.39243e-06	1.20792e-05	3.29432e-06	4.39243e-06	5.49054e-06	3.29432e-06	8.78487e-06	9.88297e-06	0	2.19622e-06	1.09811e-06	4.39243e-06	4.39243e-06	0	4.39243e-06	0	0	0	1.09811e-06	2.19622e-06	0	2.19622e-06	3.29432e-06	2.19622e-06
Nitrosomonas_ureae	9.88297e-06	7.68676e-06	4.39243e-06	2.19622e-06	4.39243e-06	3.29432e-06	0	1.09811e-06	1.09811e-06	2.19622e-06	0	1.09811e-06	0	3.29432e-06	4.39243e-06	4.39243e-06	1.20792e-05	1.09811e-06	6.58865e-06	4.39243e-06	2.41584e-05	2.19622e-06	3.29432e-06	6.58865e-06	1.09811e-06	3.29432e-06	8.78487e-06	1.09811e-05	8.78487e-06
Caulobacter_sp._FWC26	1.09811e-06	2.19622e-06	3.29432e-06	1.09811e-05	1.09811e-06	0	0	6.58865e-06	6.58865e-06	9.88297e-06	2.19622e-06	8.78487e-06	5.49054e-06	2.19622e-06	9.88297e-06	1.09811e-06	5.49054e-06	1.09811e-06	1.09811e-06	0	3.29432e-06	0	4.39243e-06	3.29432e-06	3.29432e-06	3.29432e-06	2.19622e-06	2.19622e-06	5.49054e-06
[Clostridium]_hylemonae	0.000512817	0.000668748	0.000398613	0.000676435	0.000432655	0.000265742	0.000438145	0.000225112	0.000143852	0.000229505	0.000155931	0.00020315	0.000153735	0.000119694	0.00028441	0.000192169	0.000935588	0.000352493	0.000294293	0.000143852	0.000305274	1.42754e-05	0.000150441	0.000113105	0.000310765	4.94149e-05	0.000249271	0.000485364	0.000329432
Dialister_hominis	0	0	0	0	5.49054e-06	0	1.09811e-06	0	2.19622e-06	0	4.39243e-06	0	0	0	2.19622e-06	0	0	0	0	0	0	0	0	4.39243e-06	3.29432e-06	0	0	5.49054e-06	0
Chryseobacterium_shandongense	0	0	0	2.19622e-06	3.29432e-06	5.49054e-06	2.19622e-06	3.29432e-06	7.68676e-06	7.68676e-06	1.09811e-06	4.39243e-06	2.19622e-06	0	4.39243e-06	3.29432e-06	4.39243e-06	3.29432e-06	3.29432e-06	3.29432e-06	1.09811e-06	0	1.09811e-06	1.09811e-06	4.39243e-06	3.29432e-06	3.29432e-06	6.58865e-06	4.39243e-06
Pseudoalteromonas_piratica	1.09811e-06	1.09811e-06	0	0	1.09811e-06	0	0	1.09811e-06	1.09811e-06	1.09811e-06	0	0	0	0	0	1.09811e-06	1.09811e-06	0	0	1.09811e-06	1.09811e-06	0	0	0	0	0	1.09811e-06	1.09811e-06	3.29432e-06
Pseudohongiella_spirulinae	4.39243e-06	5.49054e-06	7.68676e-06	5.49054e-06	3.29432e-06	2.19622e-06	3.29432e-06	1.09811e-06	1.09811e-06	5.49054e-06	3.29432e-06	1.09811e-06	0	1.09811e-06	1.09811e-06	2.19622e-06	1.31773e-05	1.75697e-05	7.68676e-06	7.68676e-06	4.39243e-06	0	2.19622e-06	2.19622e-06	4.39243e-06	0	5.49054e-06	1.64716e-05	1.31773e-05
Hoeflea_sp._IMCC20628	1.09811e-06	2.19622e-06	1.09811e-06	1.09811e-06	1.09811e-06	1.09811e-06	0	6.58865e-06	2.19622e-06	0	0	3.29432e-06	4.39243e-06	1.09811e-06	1.09811e-06	2.19622e-06	3.29432e-06	2.19622e-06	6.58865e-06	2.19622e-06	0	1.09811e-06	1.09811e-06	4.39243e-06	3.29432e-06	0	2.19622e-06	3.29432e-06	0
Vibrio_sp._THAF190c	7.68676e-06	1.09811e-06	2.19622e-06	0	0	0	0	0	0	0	0	0	0	1.09811e-06	0	0	7.68676e-06	5.49054e-06	1.09811e-06	2.19622e-06	3.29432e-06	0	3.29432e-06	0	0	0	1.09811e-06	1.09811e-06	2.19622e-06
Bradyrhizobium_betae	2.19622e-06	2.19622e-06	6.58865e-06	1.31773e-05	7.68676e-06	6.58865e-06	9.88297e-06	3.29432e-06	7.68676e-06	1.75697e-05	1.75697e-05	4.39243e-06	4.39243e-06	0	8.78487e-06	1.09811e-06	1.86678e-05	2.19622e-06	4.39243e-06	6.58865e-06	1.09811e-06	1.09811e-06	2.19622e-06	6.58865e-06	6.58865e-06	1.09811e-06	5.49054e-06	1.09811e-05	2.19622e-06
Lactobacillus_kullabergensis	3.29432e-06	5.49054e-06	5.49054e-06	2.19622e-06	4.39243e-06	4.39243e-06	3.29432e-06	0	0	7.68676e-06	3.29432e-06	4.39243e-06	3.29432e-06	0	0	4.39243e-06	9.88297e-06	0	3.29432e-06	0	6.58865e-06	0	1.09811e-06	4.39243e-06	2.19622e-06	2.19622e-06	3.29432e-06	4.39243e-06	3.29432e-06
Mesorhizobium_sp._M2A.F.Ca.ET.043.05.1.1	0	0	0	2.19622e-06	0	2.19622e-06	0	0	1.09811e-06	0	1.09811e-06	0	0	0	0	1.09811e-06	0	0	0	0	0	0	2.19622e-06	0	0	0	0	0	0
Methanosphaerula_palustris	1.09811e-05	1.64716e-05	1.64716e-05	2.08641e-05	1.97659e-05	2.63546e-05	2.63546e-05	9.88297e-06	2.74527e-05	1.64716e-05	3.18451e-05	1.75697e-05	5.49054e-06	2.08641e-05	7.68676e-06	6.58865e-06	5.49054e-06	7.68676e-06	1.75697e-05	1.97659e-05	1.20792e-05	8.78487e-06	1.20792e-05	9.88297e-06	1.09811e-05	1.09811e-05	2.52565e-05	3.51395e-05	1.86678e-05
Bradyrhizobium_paxllaeri	1.09811e-06	0	0	0	0	1.09811e-06	1.09811e-06	1.09811e-06	0	2.19622e-06	0	1.09811e-06	2.19622e-06	0	0	0	0	2.19622e-06	1.09811e-06	2.19622e-06	2.19622e-06	0	4.39243e-06	3.29432e-06	5.49054e-06	3.29432e-06	1.09811e-06	6.58865e-06	2.19622e-06
Thauera_sp._K11	4.39243e-06	0	1.09811e-06	6.58865e-06	7.68676e-06	2.19622e-06	3.29432e-06	4.39243e-06	3.29432e-06	3.29432e-06	7.68676e-06	7.68676e-06	4.39243e-06	1.09811e-06	6.58865e-06	1.09811e-06	4.39243e-06	1.20792e-05	3.29432e-06	6.58865e-06	1.09811e-06	2.19622e-06	1.09811e-06	5.49054e-06	6.58865e-06	1.09811e-06	2.19622e-06	4.39243e-06	5.49054e-06
Zymomonas_mobilis	3.29432e-06	1.09811e-05	5.49054e-06	1.20792e-05	2.19622e-06	1.09811e-06	8.78487e-06	5.49054e-06	4.39243e-06	1.09811e-06	0	3.29432e-06	3.29432e-06	4.39243e-06	2.19622e-06	2.19622e-06	1.75697e-05	1.09811e-06	2.19622e-06	1.31773e-05	7.68676e-06	0	3.29432e-06	2.19622e-06	1.42754e-05	0	8.78487e-06	8.78487e-06	6.58865e-06
Kosmotoga_pacifica	2.19622e-06	0	0	5.49054e-06	3.29432e-06	2.19622e-06	0	0	5.49054e-06	7.68676e-06	3.29432e-06	2.19622e-06	1.09811e-06	0	1.09811e-06	0	4.39243e-06	2.19622e-06	0	4.39243e-06	0	0	0	0	2.19622e-06	0	2.19622e-06	3.29432e-06	3.29432e-06
[Arcobacter]_porcinus	6.58865e-06	2.19622e-05	5.49054e-06	6.58865e-05	2.08641e-05	5.49054e-06	1.86678e-05	2.63546e-05	1.09811e-05	3.40414e-05	3.18451e-05	6.0396e-05	8.78487e-06	0	4.39243e-06	3.51395e-05	0.000231701	5.71016e-05	9.33392e-05	3.18451e-05	0.000341512	3.29432e-06	9.33392e-05	1.42754e-05	9.00449e-05	6.58865e-06	8.89468e-05	0.000142754	9.55354e-05
Desulfosarcina_alkanivorans	5.49054e-06	1.64716e-05	1.20792e-05	2.85508e-05	1.42754e-05	7.68676e-06	1.31773e-05	4.39243e-06	1.09811e-05	8.78487e-06	5.49054e-06	1.20792e-05	2.19622e-06	2.19622e-06	8.78487e-06	5.49054e-06	8.78487e-06	6.58865e-06	8.78487e-06	3.29432e-06	4.39243e-06	1.09811e-06	4.39243e-06	8.78487e-06	8.78487e-06	2.19622e-06	1.42754e-05	1.97659e-05	8.78487e-06
Pseudonocardia_sp._HH130630.07	0	4.39243e-06	1.09811e-06	3.29432e-06	0	1.09811e-06	2.19622e-06	1.09811e-06	2.19622e-06	4.39243e-06	2.19622e-06	0	6.58865e-06	0	0	2.19622e-06	1.09811e-06	0	1.09811e-06	0	3.29432e-06	1.09811e-06	2.19622e-06	2.19622e-06	2.19622e-06	4.39243e-06	1.09811e-06	1.09811e-06	0
Bifidobacterium_choerinum	3.18451e-05	2.52565e-05	3.18451e-05	1.20792e-05	7.68676e-06	1.09811e-05	1.31773e-05	6.91808e-05	2.63546e-05	3.29432e-05	3.0747e-05	2.30603e-05	1.31773e-05	3.29432e-05	7.1377e-05	0.000112007	7.35733e-05	0.000135067	6.0396e-05	3.40414e-05	8.45543e-05	3.29432e-05	2.74527e-05	4.063e-05	4.50224e-05	2.85508e-05	9.88297e-06	1.86678e-05	1.97659e-05
Calothrix_sp._336.3	0	2.19622e-06	0	2.19622e-06	2.19622e-06	1.09811e-06	0	0	0	0	0	0	0	0	0	0	0	0	0	1.09811e-06	0	0	1.09811e-06	2.19622e-06	0	0	0	0	1.09811e-06
Candidatus_Liberibacter_solanacearum	1.09811e-06	0	0	4.39243e-06	7.68676e-06	1.09811e-06	0	3.29432e-06	1.09811e-06	4.39243e-06	1.09811e-06	4.39243e-06	3.29432e-06	0	0	1.09811e-06	3.29432e-06	2.19622e-06	4.39243e-06	1.09811e-06	4.39243e-06	0	2.19622e-06	0	1.09811e-06	0	5.49054e-06	2.19622e-06	3.29432e-06
Hydrogenophaga_sp._RAC07	4.50224e-05	1.09811e-05	1.86678e-05	2.85508e-05	3.29432e-06	2.52565e-05	3.0747e-05	9.88297e-06	2.41584e-05	2.19622e-05	7.68676e-06	1.31773e-05	4.28262e-05	4.39243e-06	2.19622e-06	1.64716e-05	3.62376e-05	3.29432e-06	2.63546e-05	1.42754e-05	1.09811e-05	3.29432e-06	6.58865e-06	1.20792e-05	1.97659e-05	1.42754e-05	3.51395e-05	4.17281e-05	5.71016e-05
Cellulosilyticum_sp._WCF.2	1.42754e-05	8.01619e-05	1.86678e-05	2.63546e-05	4.50224e-05	9.88297e-06	1.64716e-05	1.42754e-05	1.64716e-05	1.42754e-05	4.39243e-06	0.000102124	2.41584e-05	2.19622e-05	7.1377e-05	1.42754e-05	8.67506e-05	2.19622e-05	5.71016e-05	2.08641e-05	9.44373e-05	0	2.96489e-05	2.19622e-05	5.16111e-05	1.09811e-05	3.40414e-05	6.14941e-05	1.31773e-05
Caulobacter_sp._K31	2.19622e-06	2.19622e-06	4.39243e-06	9.88297e-06	0	4.39243e-06	6.58865e-06	0	6.58865e-06	3.29432e-06	0	1.09811e-06	1.09811e-06	3.29432e-06	1.09811e-06	2.19622e-06	3.29432e-06	4.39243e-06	2.19622e-06	4.39243e-06	4.39243e-06	0	4.39243e-06	1.09811e-06	2.19622e-06	0	0	1.09811e-06	5.49054e-06
Planctomycetes_bacterium_HG15A2	0	0	2.19622e-06	3.29432e-06	4.39243e-06	2.19622e-06	3.29432e-06	6.58865e-06	4.39243e-06	7.68676e-06	8.78487e-06	3.29432e-06	7.68676e-06	2.19622e-06	2.19622e-06	1.09811e-06	0	0	0	2.19622e-06	0	2.19622e-06	1.09811e-06	0	1.09811e-06	1.09811e-06	2.19622e-06	5.49054e-06	2.19622e-06
Arthrobacter_sp._24S4.2	5.49054e-06	0	0	2.19622e-06	0	0	0	2.19622e-06	0	3.29432e-06	1.09811e-06	0	1.09811e-06	0	0	0	2.19622e-06	0	1.09811e-06	0	0	0	0	0	0	1.09811e-06	1.09811e-06	2.19622e-06	4.39243e-06
Klebsiella_quasipneumoniae	0.000256957	0.00024378	0	5.49054e-06	0.000166912	0.000397515	8.78487e-06	0.000310765	0.000247074	0.000150441	0.000125184	0.000273429	0.000129577	0.000150441	0	6.36903e-05	8.78487e-06	1.31773e-05	4.39243e-06	9.88297e-05	0.000457911	5.38073e-05	0.000160324	0.00022621	0	9.88297e-05	0.00064459	1.86678e-05	0.000158128
Campylobacter_showae	0	3.29432e-06	2.19622e-06	2.19622e-06	1.09811e-06	2.19622e-06	4.39243e-06	0	0	4.39243e-06	4.39243e-06	3.29432e-06	0	0	1.09811e-06	1.53735e-05	2.85508e-05	1.09811e-05	1.31773e-05	7.68676e-06	3.18451e-05	0	1.09811e-06	3.29432e-06	6.58865e-06	0	1.53735e-05	2.85508e-05	1.97659e-05
Buchnera_aphidicola	7.35733e-05	6.69846e-05	3.40414e-05	7.90638e-05	6.69846e-05	4.063e-05	6.36903e-05	2.85508e-05	3.29432e-05	5.0513e-05	3.0747e-05	9.99279e-05	0.000113105	1.53735e-05	3.40414e-05	5.49054e-05	0.000184482	3.95319e-05	5.71016e-05	5.27092e-05	0.00031955	7.68676e-06	5.71016e-05	6.36903e-05	7.35733e-05	5.49054e-06	6.36903e-05	0.00012189	9.33392e-05
Candidatus_Coxiella_mudrowiae	2.19622e-06	3.29432e-06	2.19622e-06	1.09811e-05	4.39243e-06	1.09811e-06	5.49054e-06	3.29432e-06	1.09811e-05	2.19622e-06	1.09811e-06	1.09811e-06	0	2.19622e-06	1.09811e-06	6.58865e-06	1.97659e-05	1.09811e-06	7.68676e-06	5.49054e-06	5.49054e-06	1.09811e-06	3.29432e-06	8.78487e-06	2.19622e-06	0	2.19622e-06	2.19622e-06	1.09811e-05
Geobacter_daltonii	3.29432e-06	5.49054e-06	1.09811e-05	9.88297e-06	1.20792e-05	8.78487e-06	1.31773e-05	1.09811e-06	6.58865e-06	4.39243e-06	4.39243e-06	3.29432e-06	3.29432e-06	0	4.39243e-06	2.19622e-06	1.53735e-05	8.78487e-06	1.09811e-06	5.49054e-06	5.49054e-06	0	6.58865e-06	4.39243e-06	4.39243e-06	1.09811e-06	8.78487e-06	6.58865e-06	7.68676e-06
Lactobacillus_acidophilus	6.58865e-05	9.55354e-05	7.68676e-05	3.18451e-05	5.49054e-05	4.72187e-05	4.17281e-05	3.84338e-05	3.95319e-05	0.0529156	0.109407	0.0357654	2.74527e-05	6.14941e-05	3.29432e-05	0.0399228	0.00312522	0.000735733	0.0160445	0.00997522	0.0217689	0.0153164	0.00790089	0.0214043	0.0548231	0.033903	0.00116839	0.00216547	8.78487e-06
Flavobacterium_sp._Sr18	0	1.09811e-06	1.09811e-06	1.09811e-06	0	0	2.19622e-06	1.09811e-06	0	2.19622e-06	0	0	0	1.09811e-06	0	1.09811e-06	0	0	0	0	1.09811e-06	0	0	0	0	0	1.09811e-06	1.09811e-06	2.19622e-06
Thermus_aquaticus	1.09811e-06	7.68676e-06	4.39243e-06	6.58865e-06	8.78487e-06	4.39243e-06	4.39243e-06	8.78487e-06	7.68676e-06	9.88297e-06	7.68676e-06	6.58865e-06	7.68676e-06	4.39243e-06	5.49054e-06	4.39243e-06	6.58865e-06	1.09811e-06	2.19622e-06	2.19622e-06	2.19622e-06	0	5.49054e-06	4.39243e-06	6.58865e-06	1.09811e-06	4.39243e-06	7.68676e-06	1.09811e-06
Micromonospora_coxensis	4.39243e-06	2.19622e-06	1.09811e-06	1.09811e-05	0	0	0	0	2.19622e-06	1.09811e-06	2.19622e-06	0	2.19622e-06	0	1.09811e-06	0	1.09811e-06	0	2.19622e-06	0	0	0	1.09811e-06	1.09811e-06	2.19622e-06	0	2.19622e-06	3.29432e-06	3.29432e-06
Desulfovibrio_magneticus	1.09811e-05	2.85508e-05	2.30603e-05	6.58865e-05	4.063e-05	2.08641e-05	4.28262e-05	1.09811e-05	1.09811e-05	1.97659e-05	1.97659e-05	4.28262e-05	2.19622e-06	1.42754e-05	3.29432e-06	2.19622e-06	9.88297e-06	1.20792e-05	4.39243e-06	6.58865e-06	1.31773e-05	4.39243e-06	5.49054e-06	1.75697e-05	1.20792e-05	0	8.78487e-06	1.20792e-05	1.20792e-05
Hafnia_sp._CBA7124	0	0	0	0	0	0	0	0	0	0	0	0	0	0	0	0	0	0	0	0	0	0	0	0	0	0	0	0	0
Sporosarcina_pasteurii	8.78487e-06	1.09811e-05	4.39243e-06	1.75697e-05	5.49054e-06	1.09811e-06	4.39243e-06	1.09811e-06	2.19622e-06	0	2.19622e-06	2.19622e-06	1.09811e-06	2.19622e-06	0	3.29432e-06	9.88297e-06	1.09811e-06	1.09811e-05	9.88297e-06	8.78487e-06	0	4.39243e-06	2.19622e-06	7.68676e-06	0	9.88297e-06	7.68676e-06	2.19622e-06
Ramlibacter_tataouinensis	1.42754e-05	2.19622e-06	2.19622e-06	6.58865e-06	3.29432e-06	3.29432e-06	4.39243e-06	4.39243e-06	2.19622e-06	2.19622e-06	0	4.39243e-06	7.68676e-06	7.68676e-06	0	1.09811e-06	3.29432e-06	4.39243e-06	3.29432e-06	3.29432e-06	2.19622e-06	0	2.19622e-06	1.09811e-06	6.58865e-06	6.58865e-06	6.58865e-06	1.42754e-05	1.20792e-05
Enterococcus_cecorum	7.68676e-06	7.68676e-06	4.39243e-06	5.27092e-05	2.08641e-05	1.86678e-05	9.88297e-06	1.09811e-06	3.29432e-06	3.29432e-06	0	3.29432e-06	2.19622e-06	3.29432e-06	2.19622e-06	3.73357e-05	1.53735e-05	5.49054e-06	6.58865e-06	4.39243e-06	9.88297e-06	0	0	2.19622e-06	4.39243e-06	0	6.58865e-06	1.53735e-05	1.31773e-05
Bradyrhizobium_sp._CCGE.LA001	1.09811e-06	2.19622e-06	2.19622e-06	0	2.19622e-06	6.58865e-06	1.09811e-06	4.39243e-06	3.29432e-06	3.29432e-06	5.49054e-06	1.09811e-06	0	0	3.29432e-06	0	1.09811e-06	0	0	0	0	0	3.29432e-06	0	2.19622e-06	0	0	1.09811e-06	5.49054e-06
Bacillus_megaterium	6.58865e-06	2.08641e-05	3.29432e-06	1.53735e-05	2.30603e-05	4.39243e-06	1.86678e-05	2.19622e-06	3.29432e-06	5.49054e-06	2.19622e-06	7.68676e-06	6.58865e-06	8.78487e-06	1.42754e-05	3.0747e-05	2.19622e-05	4.72187e-05	1.09811e-05	3.29432e-06	1.09811e-05	1.09811e-06	8.78487e-06	6.58865e-06	3.29432e-06	2.19622e-06	7.68676e-06	3.0747e-05	6.58865e-06
Desulfocapsa_sulfexigens	1.09811e-06	0	0	1.31773e-05	2.19622e-06	2.19622e-06	4.39243e-06	3.29432e-06	4.39243e-06	2.19622e-06	0	2.19622e-06	4.39243e-06	2.19622e-06	1.09811e-06	0	4.39243e-06	5.49054e-06	1.09811e-06	5.49054e-06	0	2.19622e-06	1.09811e-06	6.58865e-06	2.19622e-06	6.58865e-06	4.39243e-06	4.39243e-06	3.29432e-06
Actinomadura_amylolytica	1.09811e-06	2.19622e-06	2.19622e-06	8.78487e-06	3.29432e-06	0	3.29432e-06	1.09811e-06	2.19622e-06	2.19622e-06	2.19622e-06	0	2.19622e-06	0	1.09811e-06	4.39243e-06	3.29432e-06	0	2.19622e-06	2.19622e-06	7.68676e-06	5.49054e-06	1.09811e-06	2.19622e-06	2.19622e-06	2.19622e-06	1.09811e-06	1.09811e-05	3.29432e-06
Sphingomonas_sp._MK52	1.09811e-06	0	0	3.29432e-06	1.09811e-06	1.09811e-06	1.09811e-06	2.19622e-06	0	5.49054e-06	2.19622e-06	2.19622e-06	0	0	0	1.09811e-06	3.29432e-06	3.29432e-06	3.29432e-06	2.19622e-06	3.29432e-06	0	3.29432e-06	2.19622e-06	1.09811e-06	0	0	1.09811e-06	0
Methanobacterium_formicicum	0	0	0	0	0	0	0	0	0	0	0	0	0	0	0	0	1.09811e-06	0	0	0	1.09811e-06	0	0	0	0	0	0	0	0
Synechococcus_sp._PCC_7003	4.39243e-06	0	0	0	3.29432e-06	1.09811e-06	1.09811e-06	1.09811e-06	4.39243e-06	1.09811e-06	0	0	1.09811e-06	0	0	1.09811e-06	3.29432e-06	2.19622e-06	2.19622e-06	0	4.39243e-06	0	0	1.09811e-06	2.19622e-06	0	1.09811e-06	6.58865e-06	0
Actinobacteria_bacterium_IMCC19121	5.49054e-06	0	0	1.09811e-06	0	3.29432e-06	1.09811e-06	2.19622e-06	0	0	2.19622e-06	0	1.09811e-06	0	0	1.09811e-06	0	2.19622e-06	0	0	1.09811e-06	0	1.09811e-06	0	0	0	0	0	0
Aeromicrobium_marinum	3.29432e-06	2.19622e-06	3.29432e-06	5.49054e-06	3.29432e-06	0	9.88297e-06	0	0	3.29432e-06	2.19622e-06	0	1.09811e-06	3.29432e-06	0	8.78487e-06	9.88297e-06	0	8.78487e-06	2.19622e-06	6.58865e-06	1.09811e-06	2.19622e-06	0	3.29432e-06	1.09811e-06	1.09811e-06	2.19622e-06	1.09811e-06
Citrobacter_sp._FDAARGOS_156	0	1.09811e-06	0	0	0	0	0	0	0	0	0	0	0	0	0	0	3.29432e-06	0	1.09811e-06	0	0	0	0	0	0	0	0	0	0
Caulobacter_segnis	1.53735e-05	1.09811e-06	4.39243e-06	7.68676e-06	5.49054e-06	2.19622e-06	9.88297e-06	6.58865e-06	7.68676e-06	4.39243e-06	3.29432e-06	2.19622e-06	1.20792e-05	7.68676e-06	3.29432e-06	5.49054e-06	6.58865e-06	3.29432e-06	1.09811e-06	3.29432e-06	0	2.19622e-06	2.19622e-06	3.29432e-06	9.88297e-06	3.29432e-06	2.19622e-06	5.49054e-06	6.58865e-06
Bordetella_genomosp._6	0	0	0	4.39243e-06	0	0	1.09811e-06	0	0	0	0	4.39243e-06	0	1.86678e-05	0	5.49054e-06	0	2.19622e-06	0	0	4.39243e-06	0	1.09811e-06	0	0	0	5.49054e-06	0	0
Mycobacterium_heidelbergense	1.09811e-06	1.09811e-06	0	0	0	1.09811e-06	0	1.09811e-06	0	1.09811e-06	0	0	0	0	1.09811e-06	1.09811e-06	1.09811e-06	0	1.09811e-06	0	0	0	0	0	1.09811e-06	0	0	1.09811e-06	0
Streptomyces_sp._GSSD.12	6.58865e-06	2.19622e-06	5.49054e-06	5.49054e-06	5.49054e-06	0	1.09811e-06	1.09811e-06	3.29432e-06	1.09811e-06	1.09811e-06	0	1.09811e-06	1.09811e-06	0	0	6.58865e-06	2.30603e-05	8.78487e-06	1.31773e-05	4.61205e-05	6.58865e-06	2.30603e-05	9.88297e-06	9.88297e-06	3.29432e-06	2.19622e-06	3.29432e-06	3.29432e-06
Pseudomonas_orientalis	3.51395e-05	2.19622e-05	2.41584e-05	4.50224e-05	2.30603e-05	2.19622e-05	2.30603e-05	0	1.64716e-05	1.09811e-06	3.29432e-06	3.29432e-06	9.88297e-06	2.19622e-06	6.58865e-06	1.42754e-05	3.51395e-05	0	1.75697e-05	6.58865e-06	6.58865e-06	0	5.49054e-06	0	0	0	8.78487e-06	2.85508e-05	9.88297e-06
Flavivirga_eckloniae	1.09811e-06	5.49054e-06	1.09811e-06	1.53735e-05	1.09811e-06	6.58865e-06	3.29432e-06	2.19622e-06	0	1.09811e-06	2.19622e-06	2.19622e-06	4.39243e-06	0	2.19622e-06	2.19622e-06	4.39243e-06	1.09811e-06	0	3.29432e-06	2.19622e-06	2.19622e-06	1.09811e-06	2.19622e-06	0	0	0	1.09811e-06	0
Streptomyces_sp._Z022	1.09811e-06	0	0	0	0	1.09811e-06	0	0	0	1.09811e-06	0	1.09811e-06	0	0	0	0	0	0	1.09811e-06	0	1.09811e-06	0	0	0	1.09811e-06	0	0	0	0
Candidatus_Liberibacter_asiaticus	0	0	0	4.39243e-06	0	0	0	0	0	0	0	0	2.19622e-06	0	0	0	0	0	0	0	0	0	0	0	0	0	2.19622e-06	0	0
Capnocytophaga_endodontalis	6.58865e-06	1.42754e-05	1.42754e-05	2.41584e-05	2.96489e-05	3.40414e-05	2.08641e-05	8.78487e-06	1.75697e-05	1.75697e-05	2.19622e-05	1.42754e-05	6.58865e-06	3.18451e-05	8.78487e-06	1.31773e-05	4.39243e-06	3.29432e-06	1.42754e-05	1.31773e-05	8.78487e-06	1.31773e-05	1.53735e-05	1.31773e-05	9.88297e-06	1.97659e-05	3.73357e-05	2.30603e-05	1.53735e-05
Mycobacteroides_chelonae	1.53735e-05	4.39243e-06	0	6.58865e-06	3.29432e-06	0	0	6.58865e-06	6.58865e-06	5.49054e-06	4.39243e-06	1.09811e-06	1.97659e-05	0	9.88297e-06	0	4.39243e-06	0	4.39243e-06	0	0	0	1.09811e-06	5.49054e-06	8.78487e-06	5.49054e-06	5.49054e-06	6.58865e-06	0
Enterobacter_cancerogenus	2.19622e-06	0	0	1.09811e-06	0	0	0	0	0	0	0	1.09811e-06	0	0	1.09811e-06	0	0	4.39243e-06	1.09811e-06	1.09811e-06	0	0	1.09811e-06	0	0	0	0	1.09811e-06	0
Arcobacter_mytili	2.19622e-06	1.09811e-06	2.19622e-06	4.39243e-06	2.19622e-06	3.29432e-06	3.29432e-06	0	0	3.29432e-06	0	1.09811e-06	6.58865e-06	2.19622e-06	2.19622e-06	1.09811e-06	8.78487e-06	1.86678e-05	4.39243e-06	1.09811e-06	2.19622e-06	0	3.29432e-06	2.19622e-06	0	0	0	2.19622e-06	4.39243e-06
Brachybacterium_sp._VR2415	1.42754e-05	6.58865e-06	2.19622e-06	2.19622e-06	3.29432e-06	1.09811e-06	9.88297e-06	1.09811e-06	0	3.29432e-06	0	0	2.19622e-06	1.09811e-06	0	0	2.19622e-06	0	4.39243e-06	1.09811e-06	0	0	5.49054e-06	2.19622e-06	2.19622e-06	0	3.29432e-06	3.18451e-05	5.49054e-06
Comamonas_aquatica	2.63546e-05	3.29432e-05	2.08641e-05	3.51395e-05	4.063e-05	5.16111e-05	5.71016e-05	1.86678e-05	3.18451e-05	4.50224e-05	7.90638e-05	2.30603e-05	1.53735e-05	2.41584e-05	1.53735e-05	8.78487e-06	2.63546e-05	6.58865e-06	2.74527e-05	1.53735e-05	2.19622e-05	1.53735e-05	1.09811e-05	1.97659e-05	1.09811e-05	4.063e-05	3.84338e-05	5.60035e-05	3.0747e-05
Bosea_sp._RAC05	6.58865e-06	7.68676e-06	2.19622e-06	4.39243e-06	2.19622e-06	2.19622e-06	2.19622e-06	2.19622e-06	6.58865e-06	0	3.29432e-06	2.19622e-06	3.29432e-06	2.19622e-06	4.39243e-06	4.39243e-06	5.49054e-06	1.09811e-06	3.29432e-06	3.29432e-06	5.49054e-06	1.09811e-06	1.09811e-06	2.19622e-06	3.29432e-06	0	0	9.88297e-06	9.88297e-06
Bacillus_sp._275	0	0	0	0	0	0	0	0	0	0	0	0	0	3.29432e-06	0	4.39243e-06	0	0	0	0	0	2.19622e-06	0	4.39243e-06	2.19622e-06	0	0	0	0
Tolumonas_auensis	4.39243e-06	5.49054e-06	2.19622e-06	4.39243e-06	3.29432e-06	0	9.88297e-06	1.09811e-06	0	4.39243e-06	1.09811e-06	4.39243e-06	1.20792e-05	0	0	2.19622e-06	2.30603e-05	1.09811e-06	5.49054e-06	5.49054e-06	1.86678e-05	0	1.09811e-06	0	1.09811e-06	2.19622e-06	6.58865e-06	5.49054e-06	4.39243e-06
Pseudomonas_migulae	0	0	0	0	0	0	0	0	0	0	0	0	0	0	0	0	0	0	0	0	0	0	0	0	0	0	0	0	0
Paenibacillus_beijingensis	2.52565e-05	3.62376e-05	3.18451e-05	5.38073e-05	3.0747e-05	2.30603e-05	3.51395e-05	1.42754e-05	1.75697e-05	1.75697e-05	9.88297e-06	2.30603e-05	1.42754e-05	2.19622e-06	7.68676e-06	1.64716e-05	6.91808e-05	2.08641e-05	4.39243e-05	2.08641e-05	4.83168e-05	4.39243e-06	1.53735e-05	9.88297e-06	1.75697e-05	1.86678e-05	3.40414e-05	4.28262e-05	3.62376e-05
Canarypox_virus	0	0	0	0	0	0	0	0	0	0	0	0	0	0	0	0	1.09811e-06	1.09811e-06	0	0	3.29432e-06	0	0	0	0	0	0	0	0
Moritella_viscosa	0	1.09811e-06	0	1.09811e-06	1.09811e-06	2.19622e-06	1.09811e-06	2.19622e-06	0	4.39243e-06	2.19622e-06	3.29432e-06	1.09811e-06	3.29432e-06	4.39243e-06	0	2.19622e-06	1.09811e-06	0	0	3.29432e-06	1.09811e-06	1.09811e-06	2.19622e-06	4.39243e-06	0	1.09811e-06	0	4.39243e-06
Kiritimatiella_glycovorans	4.17281e-05	7.68676e-06	2.19622e-05	2.19622e-05	5.49054e-06	1.86678e-05	2.08641e-05	1.09811e-05	1.97659e-05	2.52565e-05	2.19622e-05	1.09811e-05	5.49054e-05	1.64716e-05	1.31773e-05	1.31773e-05	2.96489e-05	3.29432e-06	2.74527e-05	1.97659e-05	6.58865e-06	6.58865e-06	1.53735e-05	1.20792e-05	1.20792e-05	2.19622e-05	2.63546e-05	4.72187e-05	4.72187e-05
Neisseria_animaloris	5.49054e-06	7.68676e-06	8.78487e-06	6.58865e-06	5.49054e-06	9.88297e-06	3.29432e-06	1.09811e-06	4.39243e-06	0	1.09811e-06	1.09811e-06	1.09811e-06	3.29432e-06	2.19622e-06	4.39243e-06	1.09811e-06	1.09811e-06	1.20792e-05	3.29432e-06	5.49054e-06	6.58865e-06	4.39243e-06	3.29432e-06	1.09811e-06	1.53735e-05	5.49054e-06	5.49054e-06	3.29432e-06
Luteitalea_pratensis	1.86678e-05	8.78487e-06	4.39243e-06	9.88297e-06	1.09811e-05	7.68676e-06	6.58865e-06	9.88297e-06	1.31773e-05	7.68676e-06	1.09811e-05	8.78487e-06	1.42754e-05	4.39243e-06	1.53735e-05	2.08641e-05	2.96489e-05	1.31773e-05	2.52565e-05	1.53735e-05	1.64716e-05	2.19622e-06	7.68676e-06	6.58865e-06	8.78487e-06	6.58865e-06	1.20792e-05	3.18451e-05	1.75697e-05
Corynebacterium_glutamicum	0	1.53735e-05	4.39243e-06	3.29432e-05	1.20792e-05	0	1.86678e-05	2.19622e-06	1.53735e-05	3.73357e-05	3.73357e-05	1.53735e-05	9.88297e-06	0	7.68676e-06	6.58865e-06	2.08641e-05	0	0	2.19622e-05	1.64716e-05	2.19622e-06	0	0	0	4.39243e-06	6.58865e-06	0	0
Methyloceanibacter_caenitepidi	1.09811e-05	1.09811e-06	4.39243e-06	4.39243e-06	5.49054e-06	3.29432e-06	1.09811e-06	0	3.29432e-06	7.68676e-06	1.09811e-05	5.49054e-06	2.63546e-05	2.19622e-06	0	4.39243e-06	9.88297e-06	0	3.29432e-06	2.19622e-06	4.39243e-06	1.09811e-06	1.09811e-06	0	4.39243e-06	2.19622e-06	1.09811e-06	5.49054e-06	5.49054e-06
Capnocytophaga_canimorsus	1.86678e-05	1.42754e-05	1.09811e-05	1.86678e-05	1.31773e-05	5.49054e-06	8.78487e-06	1.09811e-05	1.64716e-05	1.09811e-05	1.42754e-05	1.53735e-05	2.85508e-05	1.09811e-05	5.49054e-06	1.53735e-05	2.63546e-05	6.58865e-06	2.41584e-05	3.29432e-06	2.19622e-05	0	1.31773e-05	1.42754e-05	2.19622e-06	2.19622e-06	4.39243e-06	2.19622e-05	1.64716e-05
Planctomycetes_bacterium_HG66A1	0	0	7.68676e-06	0	0	0	0	0	0	1.09811e-06	0	4.39243e-06	0	1.09811e-06	0	3.29432e-06	0	0	0	0	0	0	0	1.09811e-06	1.09811e-05	0	0	2.19622e-06	5.49054e-06
Paenibacillus_terrae	3.29432e-06	3.29432e-06	1.09811e-06	4.39243e-06	5.49054e-06	8.78487e-06	4.39243e-06	3.29432e-06	3.29432e-06	0	4.39243e-06	4.39243e-06	2.19622e-06	2.19622e-06	0	3.29432e-06	1.20792e-05	0	4.39243e-06	5.49054e-06	2.19622e-06	1.09811e-06	2.19622e-06	2.19622e-06	0	2.19622e-06	1.09811e-06	3.29432e-06	1.09811e-06
Anaerobutyricum_hallii	0.00134738	0.00117058	0.000540269	0.00115741	0.000818091	0.000390927	0.000881781	0.000318451	0.000311863	0.000407398	0.000238289	0.000390927	0.00040081	0.000376651	0.00136495	0.000350297	0.00129577	0.00599677	0.00100477	0.000421674	0.000662159	4.063e-05	0.000427164	0.000290999	0.000851034	9.77316e-05	0.000501835	0.000941079	0.000785147
Neisseria_flavescens	1.09811e-06	1.09811e-06	1.09811e-06	1.09811e-06	1.09811e-06	0	0	1.09811e-06	1.09811e-06	0	0	1.09811e-06	9.88297e-06	0	2.19622e-06	0	0	0	3.29432e-06	0	0	0	0	1.09811e-06	1.09811e-06	0	1.09811e-06	0	0
Lactobacillus_helveticus	1.20792e-05	3.73357e-05	1.86678e-05	7.68676e-06	8.78487e-06	9.88297e-06	2.19622e-06	2.19622e-06	1.09811e-06	1.75697e-05	3.0747e-05	6.58865e-06	1.09811e-06	1.75697e-05	9.88297e-06	3.51395e-05	5.49054e-06	6.58865e-06	7.68676e-06	2.19622e-06	2.19622e-06	1.09811e-06	7.68676e-06	5.49054e-06	3.18451e-05	8.78487e-06	3.29432e-06	1.20792e-05	8.78487e-06
Arthrobacter_sp._UKPF54.2	7.68676e-06	9.88297e-06	2.63546e-05	3.18451e-05	4.39243e-06	2.19622e-05	1.86678e-05	2.19622e-06	8.78487e-06	1.20792e-05	4.39243e-06	3.29432e-06	7.68676e-06	0	6.58865e-06	6.58865e-06	5.71016e-05	0	2.19622e-05	5.49054e-06	4.39243e-06	0	0	0	1.09811e-06	0	6.58865e-06	1.86678e-05	3.29432e-06
Pseudomonas_resinovorans	0	0	0.00102234	0	0.000871898	0	0	0.000658865	0.000496345	0.00154614	0.000499639	0	0.000939981	0.000914724	0.00125514	0.000858721	0.00100367	0	0.000968532	0.000560035	0.00146927	0.000323942	0.00127161	0.000779657	0.00161312	0.000465598	0.000561133	0.00088837	0
Acinetobacter_sp._WCHA45	2.96489e-05	1.09811e-06	0	1.09811e-06	1.09811e-06	0	0	0	0	0	0	0	2.19622e-06	1.09811e-06	0	0	0	0	2.41584e-05	0	0	0	0	1.09811e-06	0	0	0	0	1.09811e-06
Xylophilus_sp._KACC_21265	7.68676e-06	9.88297e-06	3.29432e-06	0	3.29432e-06	0	0	0	2.19622e-06	2.19622e-06	0	0	0	5.49054e-06	0	4.39243e-06	1.09811e-06	2.19622e-06	3.29432e-06	1.09811e-06	8.78487e-06	0	1.09811e-06	0	4.39243e-06	1.09811e-06	0	0	0
Acinetobacter_lactucae	1.09811e-06	0	0	0	0	0	0	0	0	0	0	0	0	0	0	0	0	0	0	0	0	0	0	0	0	0	0	0	0
Agrococcus_jejuensis	0	0	1.09811e-06	2.19622e-06	2.19622e-06	0	0	1.09811e-06	2.19622e-06	1.09811e-06	1.09811e-06	0	0	1.09811e-06	1.09811e-06	0	1.09811e-06	0	0	2.19622e-06	0	3.29432e-06	3.29432e-06	0	1.09811e-06	0	2.19622e-06	1.09811e-06	1.09811e-06
Sutterella_megalosphaeroides	2.08641e-05	4.39243e-06	1.09811e-05	1.09811e-05	5.49054e-06	3.29432e-06	9.88297e-06	7.68676e-06	2.08641e-05	1.09811e-05	5.49054e-06	4.39243e-06	2.74527e-05	7.68676e-06	2.19622e-06	6.58865e-06	6.58865e-06	7.68676e-06	1.97659e-05	1.31773e-05	1.97659e-05	1.64716e-05	1.53735e-05	1.09811e-05	1.97659e-05	9.88297e-06	1.75697e-05	3.18451e-05	4.063e-05
Enterobacter_sp._SA187	4.39243e-06	1.09811e-06	3.29432e-06	1.09811e-06	3.29432e-06	0	0	1.09811e-06	4.39243e-06	3.29432e-06	1.09811e-06	0	4.39243e-06	5.49054e-06	3.29432e-06	4.39243e-06	0	1.09811e-06	1.09811e-06	1.09811e-06	2.19622e-06	0	1.09811e-06	0	1.09811e-06	1.09811e-06	1.09811e-06	4.39243e-06	0
Xanthobacter_autotrophicus	2.30603e-05	4.063e-05	4.28262e-05	4.17281e-05	6.91808e-05	6.47884e-05	6.0396e-05	2.74527e-05	5.81997e-05	5.71016e-05	6.91808e-05	1.75697e-05	2.63546e-05	5.71016e-05	1.97659e-05	1.31773e-05	1.09811e-05	1.09811e-05	2.52565e-05	3.95319e-05	2.41584e-05	2.74527e-05	9.88297e-06	2.96489e-05	2.19622e-05	2.30603e-05	7.57695e-05	5.60035e-05	5.81997e-05
Brevibacillus_laterosporus	4.17281e-05	1.31773e-05	9.88297e-06	3.62376e-05	1.31773e-05	4.39243e-06	9.88297e-06	1.75697e-05	1.20792e-05	3.29432e-06	9.88297e-06	1.31773e-05	1.53735e-05	3.29432e-06	1.20792e-05	1.53735e-05	3.40414e-05	4.39243e-06	1.64716e-05	2.19622e-06	2.63546e-05	2.19622e-06	1.53735e-05	9.88297e-06	8.78487e-06	1.09811e-06	1.20792e-05	2.52565e-05	5.27092e-05
Paenibacillus_lautus	1.86678e-05	2.19622e-05	1.97659e-05	2.08641e-05	6.58865e-06	2.08641e-05	1.09811e-05	1.31773e-05	1.42754e-05	1.75697e-05	2.30603e-05	1.31773e-05	4.39243e-06	2.52565e-05	6.58865e-06	1.53735e-05	9.88297e-06	1.53735e-05	1.31773e-05	2.41584e-05	1.86678e-05	2.30603e-05	1.97659e-05	1.42754e-05	2.08641e-05	6.58865e-06	2.08641e-05	2.08641e-05	9.88297e-06
Sphingobacterium_daejeonense	1.09811e-05	8.78487e-06	3.29432e-06	2.19622e-05	1.53735e-05	4.39243e-06	9.88297e-06	3.29432e-06	6.58865e-06	9.88297e-06	1.97659e-05	9.88297e-06	1.09811e-06	9.88297e-06	1.09811e-06	1.09811e-06	3.29432e-06	3.29432e-06	1.09811e-06	9.88297e-06	2.19622e-06	9.88297e-06	8.78487e-06	8.78487e-06	8.78487e-06	4.39243e-06	7.68676e-06	2.08641e-05	1.64716e-05
Methanobacterium_congolense	0	0	0	0	0	0	0	0	0	1.09811e-06	1.09811e-06	2.19622e-06	0	0	0	0	0	0	1.09811e-06	0	0	0	0	0	0	0	0	0	0
Sulfitobacter_sp._AM1.D1	7.68676e-06	2.19622e-06	7.68676e-06	2.19622e-06	1.09811e-06	4.39243e-06	8.78487e-06	6.58865e-06	1.09811e-06	1.09811e-06	3.29432e-06	2.19622e-06	7.68676e-06	2.19622e-06	1.09811e-06	1.09811e-06	4.39243e-06	1.09811e-06	4.39243e-06	4.39243e-06	2.19622e-06	4.39243e-06	0	6.58865e-06	0	1.09811e-06	6.58865e-06	1.09811e-05	1.09811e-06
Enterobacter_chengduensis	1.09811e-06	0	2.19622e-06	0	0	0	1.09811e-06	1.31773e-05	1.09811e-05	9.88297e-06	9.88297e-06	5.49054e-06	0	2.19622e-06	1.31773e-05	1.09811e-06	0	2.19622e-06	0	0	1.09811e-06	1.09811e-06	1.09811e-06	3.29432e-06	7.68676e-06	0	0	2.19622e-06	9.88297e-06
Simiduia_agarivorans	1.09811e-06	1.09811e-06	1.09811e-06	1.09811e-06	0	3.29432e-06	2.19622e-06	0	1.09811e-06	2.19622e-06	4.39243e-06	2.19622e-06	0	1.09811e-06	2.19622e-06	0	9.88297e-06	1.09811e-06	3.29432e-06	4.39243e-06	4.39243e-06	1.09811e-06	2.19622e-06	1.09811e-06	0	1.09811e-06	2.19622e-06	8.78487e-06	3.29432e-06
Paenibacillus_sp._IHB_B_3084	2.19622e-06	0	1.09811e-06	1.09811e-05	7.68676e-06	1.09811e-06	5.49054e-06	0	0	2.19622e-06	0	1.09811e-06	0	0	1.09811e-06	2.19622e-06	2.19622e-06	8.78487e-06	1.09811e-06	1.09811e-06	2.19622e-06	0	1.09811e-06	1.09811e-06	5.49054e-06	0	0	6.58865e-06	2.08641e-05
Acetobacter_tropicalis	0	1.09811e-06	0	0	1.09811e-06	0	0	0	0	0	0	0	0	0	0	1.09811e-06	0	0	0	0	0	0	0	0	0	0	0	1.09811e-06	0
Dactylococcopsis_salina	6.58865e-06	8.78487e-06	1.64716e-05	1.09811e-05	7.68676e-06	1.20792e-05	1.64716e-05	5.0513e-05	6.36903e-05	5.27092e-05	3.95319e-05	1.09811e-05	1.09811e-06	1.09811e-05	3.84338e-05	4.39243e-06	6.58865e-06	6.58865e-06	3.29432e-06	4.39243e-06	2.19622e-06	4.39243e-06	5.49054e-06	3.29432e-06	0	0	5.49054e-06	2.19622e-06	1.53735e-05
Proteus_hauseri	0	0	0	0	2.19622e-06	0	1.09811e-06	1.09811e-06	0	1.09811e-06	2.19622e-06	0	0	1.09811e-06	0	0	1.09811e-06	0	0	0	0	0	0	1.09811e-06	2.19622e-06	0	0	0	6.58865e-06
Psychrobacter_sp._P11G3	0	0	0	1.09811e-06	0	0	0	0	0	1.09811e-06	2.19622e-06	0	0	0	0	0	1.09811e-06	0	0	0	2.19622e-06	0	0	0	4.39243e-06	0	0	5.49054e-06	0
Dictyoglomus_thermophilum	1.09811e-06	0	0	4.39243e-06	2.19622e-06	0	7.68676e-06	2.19622e-06	1.09811e-06	3.29432e-06	1.09811e-06	1.09811e-06	1.09811e-06	0	2.19622e-06	0	1.09811e-06	0	0	1.09811e-06	0	0	1.09811e-06	0	2.19622e-06	0	2.19622e-06	1.09811e-06	1.09811e-06
Pandoraea_sp._XY.2	0	2.19622e-06	0	1.09811e-06	1.09811e-06	2.19622e-06	0	3.29432e-06	0	6.58865e-06	2.19622e-06	1.09811e-06	5.49054e-06	0	0	0	0	0	5.49054e-06	0	3.29432e-06	0	0	1.09811e-06	2.19622e-06	2.19622e-06	0	0	3.29432e-06
Rickettsia_conorii	0	0	0	0	0	0	0	0	0	0	0	0	0	0	0	0	0	0	0	0	0	0	0	0	0	0	0	0	0
Methylobacterium_sp._XJLW	0	0	0	0	0	0	0	0	0	0	0	0	1.20792e-05	0	0	0	0	0	0	0	0	0	0	0	0	0	7.68676e-06	0	0
Bacillus_foraminis	1.42754e-05	1.31773e-05	6.58865e-06	3.29432e-06	7.68676e-06	4.39243e-06	4.39243e-06	1.09811e-06	2.19622e-06	3.29432e-06	0	1.09811e-06	8.78487e-06	7.68676e-06	1.42754e-05	3.29432e-06	9.88297e-06	2.74527e-05	1.31773e-05	8.78487e-06	6.58865e-06	0	8.78487e-06	2.19622e-06	5.49054e-06	1.09811e-06	7.68676e-06	1.20792e-05	1.20792e-05
Granulosicoccus_antarcticus	0	0	0	3.29432e-06	1.09811e-06	4.39243e-06	2.19622e-06	0	2.19622e-06	0	2.19622e-06	4.39243e-06	0	0	2.19622e-06	1.09811e-06	0	1.09811e-06	4.39243e-06	1.09811e-06	1.09811e-06	0	0	3.29432e-06	0	0	1.09811e-06	1.09811e-06	4.39243e-06
Serratia_sp._FDAARGOS_506	1.09811e-06	5.49054e-06	1.09811e-06	1.75697e-05	1.09811e-06	9.88297e-06	9.88297e-06	1.09811e-06	7.68676e-06	5.49054e-06	1.64716e-05	7.68676e-06	1.09811e-06	0	3.29432e-06	1.09811e-06	2.19622e-06	0	1.09811e-06	1.09811e-06	0	0	5.49054e-06	4.39243e-06	1.09811e-06	2.19622e-06	2.30603e-05	1.42754e-05	1.09811e-06
Brucella_sp._10RB9215	0	0	0	0	0	4.39243e-06	0	8.78487e-06	6.58865e-06	0	0	0	0	0	0	6.58865e-06	6.58865e-06	5.49054e-06	5.49054e-06	2.85508e-05	1.20792e-05	8.78487e-06	1.42754e-05	5.49054e-06	0	0	0	1.75697e-05	0
Pusillimonas_sp._ye3	8.78487e-06	0	0	6.58865e-06	1.09811e-06	2.19622e-06	6.58865e-06	0	3.29432e-06	2.19622e-06	1.09811e-06	1.09811e-06	1.09811e-05	3.29432e-06	1.09811e-06	7.68676e-06	5.49054e-06	2.19622e-06	7.68676e-06	2.19622e-06	5.49054e-06	0	2.19622e-06	3.29432e-06	5.49054e-06	0	3.29432e-06	8.78487e-06	1.53735e-05
Paenisporosarcina_antarctica	4.39243e-06	2.19622e-06	0	7.68676e-06	4.39243e-06	3.29432e-06	3.29432e-06	1.09811e-06	1.09811e-06	1.09811e-06	1.09811e-06	1.09811e-06	1.09811e-05	3.29432e-06	0	3.62376e-05	5.38073e-05	0	4.39243e-06	7.68676e-06	4.39243e-06	0	2.19622e-06	0	1.09811e-06	0	4.39243e-06	2.19622e-06	6.58865e-06
Streptomyces_sp._SGAir0924	0	0	0	1.09811e-06	0	0	3.29432e-06	0	0	1.09811e-06	2.19622e-06	0	4.39243e-06	0	0	0	0	0	0	0	0	0	0	0	0	0	0	0	0
Pseudomonas_sp._Lz4W	0	0	0	0	0	0	0	0	0	0	0	0	0	0	0	0	0	0	0	0	0	0	0	0	0	0	0	0	0
Mesorhizobium_huakuii	1.09811e-06	0	0	9.88297e-06	0	0	0	3.29432e-06	3.29432e-06	7.68676e-06	1.09811e-06	0	0	0	0	3.29432e-06	4.39243e-06	2.19622e-06	4.39243e-06	1.31773e-05	0	0	0	0	2.19622e-06	0	0	5.49054e-06	0
Streptomyces_sp._NHF165	1.09811e-06	0	0	1.09811e-06	1.09811e-06	1.09811e-06	0	1.09811e-06	0	3.29432e-06	0	0	1.09811e-06	0	0	0	0	0	1.09811e-06	0	0	0	0	0	1.09811e-06	2.19622e-06	0	2.19622e-06	1.09811e-06
Klebsiella_pneumoniae	0.000222916	0.000188875	0.000150441	0.000181188	0.000141656	0.000168011	0.000195463	7.35733e-05	0.00012189	9.55354e-05	0.000122988	0.000321746	6.80827e-05	6.25922e-05	0.000316255	5.60035e-05	0.000285508	0.000115301	0.000138362	5.71016e-05	0.000219622	4.61205e-05	0.000108713	8.34562e-05	9.66335e-05	6.47884e-05	0.000176795	0.000253663	0.000450224
Chitinophaga_sp._H33E.04	2.63546e-05	2.96489e-05	2.41584e-05	2.74527e-05	2.19622e-05	3.84338e-05	2.52565e-05	4.50224e-05	2.63546e-05	1.75697e-05	2.08641e-05	6.58865e-06	1.31773e-05	6.58865e-06	2.96489e-05	4.39243e-06	9.88297e-06	8.78487e-06	2.19622e-06	8.78487e-06	8.78487e-06	1.53735e-05	3.0747e-05	2.30603e-05	2.41584e-05	1.64716e-05	3.73357e-05	4.28262e-05	3.84338e-05
Oerskovia_sp._KBS0722	0	1.09811e-06	0	2.19622e-06	0	1.09811e-06	0	1.09811e-06	0	0	0	0	0	1.09811e-06	0	1.09811e-06	4.39243e-06	1.09811e-06	0	0	2.19622e-06	0	1.09811e-06	0	2.19622e-06	0	0	1.09811e-06	0
Idiomarina_piscisalsi	3.29432e-06	2.19622e-06	4.39243e-06	1.09811e-06	1.09811e-06	0	1.09811e-06	2.19622e-06	2.19622e-06	2.19622e-06	0	1.09811e-06	0	0	0	0	0	2.19622e-06	1.09811e-06	1.09811e-06	0	0	0	1.09811e-06	1.09811e-06	0	1.09811e-06	1.09811e-06	0
Acidipropionibacterium_virtanenii	2.19622e-06	0	0	4.39243e-06	2.19622e-06	2.19622e-06	2.19622e-06	2.19622e-06	3.29432e-06	4.39243e-06	3.29432e-06	3.29432e-06	9.88297e-06	1.09811e-06	2.19622e-06	0	6.58865e-06	1.09811e-06	2.19622e-06	6.58865e-06	3.29432e-06	6.58865e-06	2.19622e-06	1.09811e-06	4.39243e-06	0	2.19622e-06	5.49054e-06	1.09811e-06
Veillonella_dispar	5.49054e-06	0	0	2.30603e-05	1.20792e-05	2.19622e-06	5.49054e-06	2.19622e-06	2.19622e-06	9.88297e-06	5.49054e-06	0	4.39243e-06	2.19622e-06	2.19622e-06	2.30603e-05	7.68676e-06	2.19622e-06	2.19622e-06	4.39243e-06	3.29432e-06	0	0	1.09811e-06	0	0	2.19622e-06	9.88297e-06	2.19622e-06
Pseudomonas_sp._R5.89.07	1.09811e-06	2.19622e-06	0	0	2.19622e-06	0	0	3.29432e-06	3.29432e-06	1.09811e-06	0	0	0	2.19622e-06	4.39243e-06	0	0	3.29432e-06	2.19622e-06	0	0	0	0	2.19622e-06	1.09811e-06	0	0	1.09811e-06	9.88297e-06
Pseudomonas_sp._FDAARGOS_380	0	2.19622e-06	0	0	0	0	0	0	0	0	0	0	0	0	0	0	0	0	0	0	0	0	0	0	0	0	0	0	0
Thermococcus_sp._4557	1.09811e-06	0	0	0	0	0	0	0	0	0	0	0	0	0	0	0	0	0	0	0	0	0	0	0	0	0	0	0	0
Bacillus_mesonae	2.19622e-06	0	3.29432e-06	3.29432e-06	1.09811e-06	1.09811e-06	2.19622e-06	1.09811e-06	5.49054e-06	4.39243e-06	2.19622e-06	2.19622e-06	1.42754e-05	3.29432e-06	2.19622e-06	5.49054e-06	1.20792e-05	0	2.19622e-06	2.19622e-06	1.75697e-05	0	0	1.09811e-06	1.09811e-06	0	1.09811e-06	2.19622e-06	1.09811e-05
Pseudarthrobacter_phenanthrenivorans	2.19622e-06	1.09811e-06	1.09811e-06	0	2.19622e-06	2.19622e-06	2.19622e-06	2.19622e-06	1.09811e-06	3.29432e-06	8.78487e-06	0	1.09811e-06	0	0	5.49054e-06	3.29432e-06	0	0	1.09811e-06	0	0	0	0	0	1.09811e-06	1.09811e-06	2.19622e-06	0
Rhodococcus_opacus	2.08641e-05	2.19622e-05	1.97659e-05	1.53735e-05	2.08641e-05	2.19622e-05	1.97659e-05	2.41584e-05	4.28262e-05	4.063e-05	1.86678e-05	1.53735e-05	1.97659e-05	1.09811e-05	1.64716e-05	4.39243e-06	1.86678e-05	0	1.09811e-05	5.49054e-06	8.78487e-06	1.09811e-06	1.20792e-05	9.88297e-06	2.52565e-05	1.97659e-05	1.09811e-05	4.28262e-05	2.63546e-05
Microlunatus_sp._Gsoil_973	1.20792e-05	4.39243e-06	7.68676e-06	5.49054e-06	2.19622e-06	1.09811e-06	3.29432e-06	2.19622e-06	3.29432e-06	1.09811e-06	2.19622e-06	4.39243e-06	3.29432e-06	4.39243e-06	0	1.09811e-06	0	2.19622e-06	2.19622e-06	1.09811e-06	2.19622e-06	0	3.29432e-06	3.29432e-06	6.58865e-06	4.39243e-06	2.19622e-06	1.09811e-06	2.19622e-06
Wolbachia_endosymbiont_of_Folsomia_candida	0	0	2.19622e-06	0	0	0	0	0	0	0	0	0	0	0	0	0	1.09811e-06	0	0	1.09811e-06	0	0	0	0	4.39243e-06	3.29432e-06	1.09811e-06	2.19622e-06	5.49054e-06
Rhodococcus_sp._MTM3W5.2	1.09811e-06	1.09811e-06	0	0	0	0	0	0	0	0	0	0	0	0	0	0	1.09811e-06	1.09811e-06	1.09811e-06	0	0	0	0	1.09811e-06	1.09811e-06	0	0	0	0
Micromonospora_sp._L5	9.88297e-06	4.39243e-06	1.31773e-05	1.09811e-05	2.19622e-06	0	3.29432e-06	5.49054e-06	1.09811e-05	2.19622e-06	0	0	9.88297e-06	0	0	9.88297e-06	0	1.09811e-06	0	0	0	0	0	1.09811e-06	3.29432e-06	0	1.09811e-06	8.78487e-06	0
Hymenobacter_sp._DG25A	1.53735e-05	2.19622e-05	1.64716e-05	2.30603e-05	1.97659e-05	3.18451e-05	2.85508e-05	9.88297e-06	2.19622e-05	7.68676e-06	7.68676e-06	4.39243e-06	1.53735e-05	3.29432e-05	1.97659e-05	6.58865e-06	8.78487e-06	1.20792e-05	1.42754e-05	3.29432e-06	4.39243e-06	5.49054e-06	1.75697e-05	1.97659e-05	1.97659e-05	3.0747e-05	2.19622e-05	2.74527e-05	3.0747e-05
Cupriavidus_pauculus	2.19622e-05	7.68676e-06	8.78487e-06	5.49054e-06	8.78487e-06	3.29432e-06	0	6.58865e-06	7.68676e-06	1.75697e-05	3.29432e-06	7.68676e-06	1.53735e-05	3.29432e-06	5.49054e-06	6.58865e-06	4.39243e-06	5.49054e-06	2.19622e-06	6.58865e-06	4.39243e-06	2.19622e-06	6.58865e-06	6.58865e-06	3.29432e-06	2.19622e-06	5.49054e-06	1.53735e-05	1.31773e-05
Pseudomonas_sp._HLS.6	1.09811e-06	0	0	3.29432e-06	0	0	2.19622e-06	0	1.09811e-06	2.19622e-06	0	0	2.19622e-06	1.09811e-06	0	2.19622e-06	0	0	1.09811e-06	3.29432e-06	5.49054e-06	0	0	0	0	0	2.19622e-06	1.09811e-06	6.58865e-06
Brucella_sp._09RB8910	0	4.39243e-06	4.39243e-06	1.64716e-05	1.31773e-05	2.19622e-06	1.31773e-05	1.20792e-05	4.39243e-06	1.75697e-05	1.20792e-05	1.53735e-05	0	0	5.49054e-06	2.19622e-06	2.08641e-05	2.19622e-06	1.20792e-05	0	0	0	0	9.88297e-06	7.68676e-06	1.31773e-05	2.52565e-05	3.29432e-06	1.20792e-05
Pseudomonas_sp._PE08	2.19622e-06	4.39243e-06	5.49054e-06	5.49054e-06	1.09811e-05	2.19622e-06	0	3.29432e-06	4.39243e-06	7.68676e-06	6.58865e-06	2.19622e-06	0	2.19622e-06	1.09811e-06	0	1.09811e-05	1.09811e-06	5.49054e-06	0	1.09811e-06	1.09811e-06	2.19622e-06	2.19622e-06	3.29432e-06	0	2.19622e-06	5.49054e-06	1.09811e-06
Psychrobacillus_glaciei	1.20792e-05	3.29432e-06	1.09811e-06	1.53735e-05	7.68676e-06	2.19622e-06	2.19622e-06	1.09811e-06	3.29432e-06	4.39243e-06	0	8.78487e-06	5.49054e-06	4.39243e-06	8.78487e-06	6.58865e-06	2.08641e-05	3.51395e-05	5.49054e-06	4.39243e-06	1.53735e-05	0	9.88297e-06	3.29432e-06	2.19622e-06	0	2.19622e-06	1.09811e-06	9.88297e-06
Rufibacter_sp._DG15C	5.16111e-05	1.75697e-05	2.08641e-05	2.19622e-05	1.75697e-05	1.42754e-05	1.53735e-05	1.97659e-05	3.40414e-05	2.85508e-05	2.52565e-05	1.53735e-05	5.49054e-05	3.84338e-05	1.20792e-05	9.88297e-06	3.29432e-06	6.58865e-06	1.42754e-05	8.78487e-06	5.49054e-06	2.19622e-06	5.49054e-06	2.74527e-05	2.08641e-05	4.50224e-05	1.75697e-05	1.97659e-05	3.62376e-05
Ornithinimicrobium_sp._HY006	1.42754e-05	2.41584e-05	2.30603e-05	2.30603e-05	2.30603e-05	4.50224e-05	4.72187e-05	2.41584e-05	2.96489e-05	3.29432e-05	4.94149e-05	2.52565e-05	1.31773e-05	2.30603e-05	1.31773e-05	1.31773e-05	9.88297e-06	8.78487e-06	3.0747e-05	2.96489e-05	7.68676e-06	1.20792e-05	2.30603e-05	2.41584e-05	1.20792e-05	1.97659e-05	4.17281e-05	3.51395e-05	4.28262e-05
Methanocaldococcus_vulcanius	0	0	0	0	0	1.09811e-06	0	0	0	0	0	1.09811e-06	0	0	0	0	0	0	0	0	4.39243e-06	0	0	0	0	0	0	0	0
Methylobacterium_aquaticum	2.19622e-06	1.09811e-05	8.78487e-06	1.09811e-05	1.97659e-05	1.20792e-05	1.09811e-05	1.31773e-05	9.88297e-06	9.88297e-06	1.75697e-05	5.49054e-06	3.29432e-06	1.86678e-05	3.29432e-06	2.19622e-06	1.09811e-06	8.78487e-06	5.49054e-06	1.86678e-05	1.09811e-05	1.31773e-05	6.58865e-06	8.78487e-06	3.29432e-06	3.29432e-06	8.78487e-06	8.78487e-06	1.97659e-05
Chryseobacterium_sp._NBC_122	0	1.09811e-06	1.09811e-05	7.68676e-06	1.09811e-06	8.78487e-06	1.09811e-06	4.39243e-06	6.58865e-06	5.49054e-06	1.09811e-06	2.19622e-06	2.19622e-06	2.19622e-06	0	3.29432e-06	3.29432e-06	2.19622e-06	3.29432e-06	5.49054e-06	8.78487e-06	4.39243e-06	2.19622e-06	4.39243e-06	7.68676e-06	8.78487e-06	4.39243e-06	1.31773e-05	2.19622e-06
Lachnoclostridium_phocaeense	0.00426945	0.0037171	0.00163618	0.00537304	0.00252235	0.00126502	0.00316585	0.00101026	0.000947667	0.00163508	0.000921313	0.00141546	0.00122329	0.000902645	0.00169877	0.00229175	0.00405092	0.00290779	0.00217865	0.00147915	0.00238509	0.000154833	0.00180309	0.000953158	0.00257397	0.000416183	0.00151868	0.00451213	0.00298905
Mycolicibacterium_psychrotolerans	0	0	0	2.19622e-06	0	0	0	0	3.29432e-06	0	1.09811e-06	0	1.09811e-06	0	3.29432e-06	1.09811e-06	0	1.09811e-06	0	1.09811e-06	0	0	0	2.19622e-06	1.09811e-06	0	0	2.19622e-06	0
Leptotrichia_sp._oral_taxon_498	2.19622e-06	5.49054e-06	2.19622e-06	1.09811e-05	2.08641e-05	2.19622e-06	9.88297e-06	2.19622e-06	1.09811e-05	1.09811e-05	4.39243e-06	2.19622e-06	3.29432e-06	4.39243e-06	1.53735e-05	2.19622e-06	1.42754e-05	1.09811e-06	2.19622e-06	4.39243e-06	3.29432e-06	0	6.58865e-06	7.68676e-06	1.53735e-05	1.09811e-06	5.49054e-06	2.52565e-05	7.68676e-06
Streptococcus_sp._116.D4	2.19622e-06	1.09811e-06	3.29432e-06	2.19622e-06	1.09811e-06	1.09811e-06	3.29432e-06	3.29432e-06	2.19622e-06	8.78487e-06	1.09811e-06	4.39243e-06	1.09811e-06	2.19622e-06	0	1.09811e-06	8.78487e-06	0	2.19622e-06	0	4.39243e-06	0	0	0	0	3.29432e-06	0	4.39243e-06	0
Prevotella_denticola	0.000353591	0.000320648	0.000332727	0.000242682	0.000267938	0.000367866	0.000304176	0.000275625	0.000377749	0.000340414	0.000412889	0.000357983	0.000461205	0.000311863	0.000149343	0.000826876	0.00070828	0.000249271	0.000589684	0.000315157	0.000210837	0.00022621	0.000237191	0.00027892	0.00024378	0.000248172	0.000375553	0.000303078	0.000417281
Phascolarctobacterium_succinatutens	9.88297e-06	4.39243e-06	2.19622e-06	1.64716e-05	5.49054e-06	4.39243e-06	8.78487e-06	3.29432e-06	9.88297e-06	1.09811e-06	7.02789e-05	3.40414e-05	8.78487e-06	0	5.49054e-06	1.53735e-05	5.27092e-05	4.39243e-06	1.42754e-05	3.29432e-06	1.75697e-05	1.09811e-06	1.20792e-05	1.20792e-05	1.09811e-05	2.19622e-06	7.68676e-06	1.53735e-05	2.41584e-05
Mycobacterium_leprae	0	0	0	2.19622e-06	0	0	1.09811e-06	0	0	3.29432e-06	0	1.09811e-06	0	0	0	0	2.19622e-06	0	0	0	0	0	2.19622e-06	0	1.09811e-06	0	0	0	1.09811e-06
Paeniclostridium_sordellii	3.18451e-05	1.64716e-05	2.08641e-05	2.19622e-05	1.75697e-05	1.31773e-05	1.20792e-05	5.49054e-06	1.86678e-05	5.92978e-05	6.58865e-06	9.44373e-05	2.08641e-05	8.78487e-06	1.31773e-05	9.88297e-06	1.42754e-05	2.19622e-06	6.58865e-06	1.42754e-05	6.58865e-06	1.09811e-06	1.53735e-05	3.40414e-05	1.42754e-05	5.49054e-06	1.09811e-05	1.20792e-05	1.86678e-05
Stenotrophomonas_sp._pho	4.83168e-05	4.063e-05	1.64716e-05	1.86678e-05	2.41584e-05	5.49054e-05	4.28262e-05	5.49054e-05	7.68676e-05	0	0	7.68676e-06	0	2.96489e-05	2.08641e-05	0	0	9.88297e-06	0	0	1.75697e-05	0	2.08641e-05	2.96489e-05	5.38073e-05	4.50224e-05	5.49054e-05	5.81997e-05	6.80827e-05
Listeria_welshimeri	3.29432e-06	1.09811e-06	0	1.09811e-06	1.09811e-06	0	2.19622e-06	0	0	0	0	0	0	0	0	2.19622e-06	0	1.09811e-06	2.19622e-06	0	2.19622e-06	0	0	0	1.09811e-06	0	0	0	0
Corynebacterium_phocae	7.68676e-06	4.39243e-06	2.19622e-06	4.39243e-06	3.29432e-06	3.29432e-06	2.19622e-06	6.58865e-06	5.49054e-06	1.09811e-05	0	2.19622e-06	7.68676e-06	3.29432e-06	3.29432e-06	1.09811e-06	1.09811e-05	3.29432e-06	1.09811e-06	3.29432e-06	9.88297e-06	0	8.78487e-06	6.58865e-06	2.19622e-06	0	1.53735e-05	1.31773e-05	3.0747e-05
Streptomyces_albidoflavus	0	5.49054e-06	0	1.09811e-05	1.09811e-06	5.49054e-06	4.39243e-06	1.09811e-06	6.58865e-06	3.62376e-05	3.29432e-06	5.49054e-06	7.68676e-06	0	0	4.39243e-06	2.41584e-05	1.53735e-05	3.29432e-06	1.09811e-06	7.68676e-06	0	2.19622e-06	0	1.20792e-05	6.58865e-06	2.19622e-06	4.39243e-06	8.78487e-06
Marinobacter_sp._JH2	6.58865e-06	3.29432e-06	1.09811e-06	8.78487e-06	2.19622e-06	1.20792e-05	3.29432e-06	0	0	6.58865e-06	5.49054e-06	4.39243e-06	0	4.39243e-06	1.09811e-06	3.29432e-06	2.19622e-06	2.19622e-06	1.09811e-06	3.29432e-06	5.49054e-06	0	1.09811e-06	4.39243e-06	1.09811e-06	3.29432e-06	3.29432e-06	5.49054e-06	2.19622e-06
Eubacterium_callanderi	0.000664356	0.00038873	0.000132871	0.000290999	0.000150441	0.000112007	0.000259154	0.000129577	5.92978e-05	0.000187777	9.33392e-05	0.000128479	0.000112007	6.36903e-05	0.00016252	0.00018558	0.000124086	3.0747e-05	3.95319e-05	0.000125184	0.000171305	7.24751e-05	6.0396e-05	8.126e-05	0.000182286	2.52565e-05	0.000236093	0.000620431	0.000247074
Echinicola_rosea	1.42754e-05	1.53735e-05	1.42754e-05	1.75697e-05	1.75697e-05	1.75697e-05	1.86678e-05	4.39243e-06	1.86678e-05	1.09811e-05	8.78487e-06	2.19622e-06	8.78487e-06	2.41584e-05	1.09811e-05	2.19622e-06	6.58865e-06	1.09811e-06	3.29432e-06	6.58865e-06	5.49054e-06	1.09811e-06	2.30603e-05	1.64716e-05	1.64716e-05	5.49054e-06	1.86678e-05	1.75697e-05	3.29432e-05
Paenibacillus_peoriae	0	4.83168e-05	4.39243e-06	0	0	3.29432e-06	0	0	0	0	0	0	0	1.09811e-05	0	0	0	0	0	6.58865e-06	0	0	7.68676e-06	0	0	0	0	1.20792e-05	0
[Clostridium]_sphenoides	0.000219622	0.000282214	0.00016252	0.000443636	0.00016252	0.000137264	0.000222916	6.58865e-05	9.33392e-05	0.000132871	7.90638e-05	0.000136165	9.1143e-05	4.72187e-05	0.000120792	9.33392e-05	0.000314059	0.000105418	0.000152637	9.88297e-05	0.000127381	7.68676e-06	7.57695e-05	5.27092e-05	0.000168011	1.75697e-05	0.000120792	0.000283312	0.000132871
Rathayibacter_rathayi	3.29432e-06	3.29432e-06	3.29432e-06	1.09811e-05	0	2.19622e-06	1.09811e-06	1.09811e-06	4.39243e-06	5.49054e-06	2.19622e-06	1.09811e-06	2.19622e-06	2.19622e-06	0	3.29432e-06	0	3.29432e-06	5.49054e-06	4.39243e-06	5.49054e-06	0	5.49054e-06	1.09811e-06	5.49054e-06	5.49054e-06	4.39243e-06	7.68676e-06	0
Aciduliprofundum_boonei	0	0	0	0	1.09811e-06	0	0	0	0	0	1.09811e-06	0	0	0	0	0	0	0	0	0	0	0	0	0	0	0	0	0	0
Sphingobacterium_sp._B29	4.39243e-06	1.09811e-06	1.09811e-06	1.09811e-06	2.19622e-06	4.39243e-06	2.19622e-06	0	0	0	0	1.09811e-06	4.39243e-06	3.29432e-06	2.19622e-06	2.19622e-06	2.19622e-06	2.19622e-06	4.39243e-06	7.68676e-06	2.19622e-06	1.09811e-06	3.29432e-06	0	2.19622e-06	3.29432e-06	1.09811e-06	1.09811e-06	0
Mycobacterium_chimaera	1.64716e-05	0	3.29432e-06	1.31773e-05	4.39243e-06	0	1.53735e-05	1.09811e-06	1.09811e-05	4.39243e-06	2.19622e-06	3.29432e-06	1.31773e-05	3.29432e-06	0	1.09811e-06	5.49054e-06	0	1.09811e-06	1.09811e-06	6.58865e-06	0	6.58865e-06	0	1.20792e-05	7.68676e-06	1.75697e-05	1.20792e-05	1.97659e-05
Marmoricola_scoriae	1.09811e-06	2.19622e-06	0	1.09811e-06	1.09811e-06	0	0	0	0	0	0	0	1.09811e-06	1.09811e-06	0	3.29432e-06	1.09811e-06	0	3.29432e-06	1.09811e-06	0	0	0	0	0	0	0	1.09811e-06	0
Streptomyces_sp._Sge12	0	0	0	0	0	0	0	0	0	0	0	0	0	0	1.09811e-06	2.19622e-06	1.09811e-06	0	0	0	0	0	0	0	0	0	0	1.09811e-06	1.09811e-06
Robiginitalea_biformata	7.68676e-06	4.39243e-06	5.49054e-06	1.09811e-05	6.58865e-06	1.42754e-05	1.20792e-05	1.42754e-05	1.53735e-05	1.53735e-05	1.09811e-05	7.68676e-06	8.78487e-06	1.31773e-05	9.88297e-06	9.88297e-06	1.64716e-05	1.42754e-05	2.63546e-05	7.68676e-06	1.53735e-05	2.19622e-06	1.31773e-05	8.78487e-06	1.53735e-05	1.53735e-05	2.19622e-05	2.52565e-05	3.29432e-05
Bacillus_litoralis	4.28262e-05	6.58865e-06	1.09811e-05	1.53735e-05	1.64716e-05	9.88297e-06	2.63546e-05	3.29432e-06	8.78487e-06	3.29432e-06	1.09811e-06	1.75697e-05	6.58865e-06	8.78487e-06	2.19622e-06	4.83168e-05	9.00449e-05	1.09811e-06	1.75697e-05	1.75697e-05	4.72187e-05	3.29432e-06	1.53735e-05	6.58865e-06	6.58865e-06	1.31773e-05	8.78487e-06	2.41584e-05	1.20792e-05
Pseudomonas_sp._BIOMIG1BAC	0	0	0	0	0	0	0	0	0	0	1.09811e-06	0	0	0	0	0	0	0	0	0	0	0	0	0	0	0	0	0	0
Candidatus_Sodalis_pierantonius	5.49054e-06	0	2.19622e-06	2.19622e-06	4.39243e-06	0	2.19622e-06	0	3.29432e-06	9.88297e-06	9.88297e-06	5.49054e-06	4.39243e-06	2.19622e-06	1.09811e-06	2.19622e-06	2.19622e-06	1.09811e-06	0	0	0	1.09811e-06	2.19622e-06	2.19622e-06	3.29432e-06	4.39243e-06	3.29432e-06	4.39243e-06	0
Yersinia_frederiksenii	2.19622e-05	3.73357e-05	1.64716e-05	1.75697e-05	1.97659e-05	1.53735e-05	1.75697e-05	1.42754e-05	2.74527e-05	3.18451e-05	5.0513e-05	3.51395e-05	1.09811e-06	3.84338e-05	1.20792e-05	1.31773e-05	1.97659e-05	3.84338e-05	2.19622e-05	4.72187e-05	1.75697e-05	2.96489e-05	3.62376e-05	2.85508e-05	1.86678e-05	1.20792e-05	1.42754e-05	2.19622e-05	9.88297e-06
Prevotella_enoeca	0.000247074	0.000120792	0.000127381	0.000105418	0.000141656	0.000135067	0.000143852	0.000151539	0.000161422	0.000404104	0.000228407	0.000336021	0.000765381	0.000143852	6.69846e-05	0.000659963	0.000747812	0.000195463	0.000428262	0.000173501	0.000119694	0.000103222	0.000106517	0.000127381	0.000142754	0.000177894	0.000178992	0.000152637	0.000270135
Enterobacter_cloacae_complex_sp.	0	0	0	0	0	0	2.19622e-06	0	0	0	0	0	0	0	0	0	0	0	0	1.09811e-06	0	0	0	0	1.09811e-06	0	1.09811e-06	0	2.19622e-06
Corynebacterium_jeikeium	1.64716e-05	7.68676e-06	6.58865e-06	1.31773e-05	9.88297e-06	5.49054e-06	8.78487e-06	2.19622e-06	3.29432e-06	1.42754e-05	5.49054e-06	6.58865e-06	5.49054e-06	0	7.68676e-06	2.19622e-06	1.09811e-05	0	8.78487e-06	0	5.49054e-06	0	4.39243e-06	4.39243e-06	8.78487e-06	1.09811e-06	1.53735e-05	4.39243e-06	5.49054e-06
Mycobacterium_lepraemurium	0	1.09811e-06	0	0	0	0	0	0	0	0	0	0	0	0	0	0	0	0	0	0	0	0	0	0	0	0	0	0	0
Erythrobacter_atlanticus	0	0	0	3.29432e-06	0	0	0	0	1.09811e-06	0	0	1.09811e-06	0	0	0	0	0	1.09811e-06	2.19622e-06	1.09811e-06	0	1.09811e-06	1.09811e-06	0	1.09811e-06	0	3.29432e-06	2.19622e-06	0
Kordia_sp._SMS9	2.19622e-06	1.09811e-06	2.19622e-06	4.39243e-06	0	1.09811e-05	7.68676e-06	1.09811e-06	1.09811e-06	3.29432e-06	1.09811e-06	1.09811e-06	7.68676e-06	1.09811e-06	2.19622e-06	3.29432e-06	2.19622e-06	1.09811e-06	1.09811e-06	2.19622e-06	7.68676e-06	1.09811e-06	2.19622e-06	3.29432e-06	0	1.09811e-06	3.29432e-06	3.29432e-06	4.39243e-06
Geobacillus_kaustophilus	5.49054e-06	1.42754e-05	0	1.20792e-05	6.58865e-06	1.09811e-06	5.49054e-06	1.09811e-06	4.39243e-06	3.29432e-06	1.09811e-06	1.09811e-06	1.09811e-06	3.29432e-06	0	0	0	0	0	0	0	0	4.39243e-06	3.29432e-06	1.09811e-06	4.39243e-06	5.49054e-06	2.19622e-06	1.09811e-06
Enterobacter_roggenkampii	1.09811e-06	0	2.19622e-06	7.68676e-06	5.49054e-06	4.39243e-06	4.39243e-06	2.19622e-06	2.19622e-06	1.09811e-06	0	0	3.29432e-06	0	1.09811e-06	2.19622e-06	3.29432e-06	2.19622e-06	3.29432e-06	1.09811e-06	8.78487e-06	2.19622e-06	3.29432e-06	1.09811e-06	2.19622e-06	0	3.29432e-06	8.78487e-06	0
Acinetobacter_sp._SWBY1	0	0	0	0	0	0	0	0	1.09811e-06	0	0	0	0	0	2.19622e-06	0	1.09811e-06	0	0	0	2.19622e-06	0	0	0	0	0	0	0	2.19622e-06
Cupriavidus_oxalaticus	2.19622e-06	8.78487e-06	6.58865e-06	4.39243e-06	2.19622e-06	1.09811e-05	6.58865e-06	1.09811e-06	1.09811e-06	3.29432e-06	0	2.19622e-06	1.09811e-06	5.49054e-06	1.09811e-06	0	2.19622e-06	0	1.09811e-06	2.19622e-06	3.29432e-06	0	3.29432e-06	4.39243e-06	3.29432e-06	1.09811e-06	1.09811e-05	1.09811e-05	2.19622e-06
Haemophilus_sp._oral_taxon_036	0	0	0	0	0	0	0	0	0	1.09811e-06	1.09811e-06	0	0	0	0	0	0	0	0	0	0	0	0	0	0	0	0	0	0
Sphingobium_japonicum	1.09811e-06	0	1.09811e-06	0	1.09811e-06	1.09811e-06	0	2.19622e-06	1.09811e-06	3.29432e-06	5.49054e-06	3.29432e-06	3.29432e-06	0	2.19622e-06	0	0	0	0	0	0	0	0	0	0	0	0	0	0
Myroides_odoratus	0	1.09811e-06	0	1.09811e-06	0	0	1.09811e-06	1.09811e-06	0	0	0	0	0	0	1.09811e-06	0	0	0	0	0	0	0	1.09811e-06	1.09811e-06	0	0	0	0	0
Actinomyces_sp._Chiba101	1.09811e-06	0	0	0	0	0	0	0	0	2.19622e-06	0	0	0	0	0	0	1.09811e-06	1.09811e-06	1.09811e-06	0	0	0	0	1.09811e-06	1.09811e-06	0	0	3.29432e-06	4.39243e-06
Nocardia_nova	5.49054e-06	4.39243e-06	3.29432e-06	9.88297e-06	9.88297e-06	1.20792e-05	7.68676e-06	4.39243e-06	4.39243e-06	2.19622e-06	4.39243e-06	1.09811e-05	1.09811e-05	2.19622e-06	1.09811e-06	5.49054e-06	4.39243e-06	2.19622e-06	1.09811e-06	3.29432e-06	3.29432e-06	0	1.09811e-06	4.39243e-06	2.19622e-06	1.09811e-06	1.09811e-06	5.49054e-06	7.68676e-06
Xylanimonas_allomyrinae	2.19622e-06	3.29432e-06	3.29432e-06	3.29432e-06	2.19622e-06	0	8.78487e-06	4.39243e-06	1.09811e-06	3.29432e-06	5.49054e-06	5.49054e-06	5.49054e-06	0	3.29432e-06	3.29432e-06	9.88297e-06	2.19622e-06	2.19622e-06	1.09811e-06	2.19622e-06	1.09811e-06	2.19622e-06	3.29432e-06	4.39243e-06	1.09811e-06	0	6.58865e-06	4.39243e-06
Dietzia_psychralcaliphila	8.78487e-06	2.19622e-06	3.29432e-06	3.29432e-06	9.88297e-06	6.58865e-06	3.29432e-06	2.19622e-06	0	0	3.29432e-06	3.29432e-06	1.09811e-06	1.09811e-06	0	0	4.39243e-06	6.58865e-06	6.58865e-06	5.49054e-06	6.58865e-06	3.29432e-06	4.39243e-06	4.39243e-06	2.19622e-06	0	3.29432e-06	6.58865e-06	1.09811e-06
Ruminococcaceae_bacterium_CPB6	0.000126282	0.000114203	0.000101026	0.000126282	7.90638e-05	9.55354e-05	8.23581e-05	4.72187e-05	4.28262e-05	5.0513e-05	3.18451e-05	5.60035e-05	5.92978e-05	5.38073e-05	5.49054e-05	7.79657e-05	0.000122988	4.17281e-05	7.46714e-05	4.28262e-05	7.35733e-05	1.97659e-05	6.58865e-05	4.28262e-05	7.68676e-05	1.75697e-05	5.81997e-05	0.000107615	0.000115301
Pseudomonas_syringae_group_genomosp._3	8.78487e-06	3.29432e-06	6.58865e-06	9.88297e-06	5.49054e-06	0	4.39243e-06	1.09811e-06	1.09811e-06	5.49054e-06	6.58865e-06	8.78487e-06	2.19622e-06	1.09811e-06	4.39243e-06	9.88297e-06	3.29432e-05	4.39243e-06	1.31773e-05	3.29432e-06	7.46714e-05	0	0	0	1.09811e-06	1.09811e-06	0	7.68676e-06	1.09811e-06
Campylobacter_hominis	2.19622e-06	0	0	3.29432e-06	0	0	0	0	1.09811e-06	1.09811e-06	0	1.09811e-06	0	0	0	2.19622e-06	4.39243e-06	0	0	0	0	1.09811e-06	3.29432e-06	3.29432e-06	2.19622e-06	1.09811e-06	3.29432e-06	0	0
Mannheimia_sp._ZY170218	0	2.19622e-06	2.19622e-06	1.09811e-06	4.39243e-06	0	2.19622e-06	2.19622e-06	1.09811e-06	1.09811e-06	0	3.29432e-06	0	0	0	1.09811e-06	6.58865e-06	0	1.09811e-06	2.19622e-06	0	0	0	0	0	0	0	1.09811e-06	1.09811e-06
Pseudomonas_sp._LG1E9	0	0	0	1.09811e-06	0	0	0	0	0	0	0	0	0	0	0	0	0	0	0	0	0	0	0	0	1.09811e-06	0	0	0	0
Nitrobacter_hamburgensis	0	1.09811e-06	0	4.39243e-06	0	0	0	0	0	1.09811e-06	0	1.09811e-06	0	0	1.09811e-06	0	0	1.09811e-06	1.09811e-06	0	0	0	0	0	0	0	1.09811e-06	1.09811e-06	0
Acidovorax_cattleyae	1.53735e-05	1.42754e-05	1.64716e-05	1.75697e-05	1.31773e-05	6.58865e-06	9.88297e-06	1.09811e-06	3.29432e-06	1.09811e-06	1.09811e-06	0	3.29432e-06	2.19622e-06	0	4.39243e-06	1.09811e-06	1.09811e-06	1.31773e-05	3.29432e-06	4.39243e-06	2.19622e-06	0	1.09811e-06	1.09811e-06	1.53735e-05	4.39243e-06	5.49054e-06	0
Rhodanobacter_denitrificans	2.96489e-05	2.19622e-06	4.39243e-06	1.53735e-05	1.09811e-05	6.58865e-06	1.64716e-05	6.58865e-06	1.75697e-05	1.20792e-05	9.88297e-06	1.42754e-05	5.49054e-06	6.58865e-06	6.58865e-06	2.19622e-06	6.58865e-06	1.31773e-05	1.64716e-05	6.58865e-06	8.78487e-06	1.31773e-05	6.58865e-06	1.42754e-05	8.78487e-06	1.31773e-05	2.08641e-05	2.30603e-05	1.75697e-05
Shewanella_maritima	1.09811e-06	0	0	0	0	1.09811e-06	0	0	0	0	0	0	0	0	0	0	3.29432e-06	0	0	0	0	0	0	0	0	0	0	1.09811e-06	0
Enterococcus_sp._FDAARGOS_375	0	0	1.09811e-06	0	0	0	0	0	0	0	1.09811e-06	0	0	0	0	0	0	0	0	0	4.39243e-06	0	2.19622e-06	0	0	0	0	0	0
Flammeovirga_pectinis	1.53735e-05	6.58865e-06	5.49054e-06	6.58865e-06	1.64716e-05	0	8.78487e-06	1.53735e-05	3.29432e-06	1.20792e-05	1.09811e-05	1.86678e-05	1.86678e-05	2.19622e-06	4.39243e-06	5.49054e-06	1.75697e-05	5.49054e-06	1.31773e-05	1.31773e-05	2.08641e-05	2.19622e-06	9.88297e-06	1.20792e-05	1.09811e-05	1.09811e-06	1.20792e-05	1.53735e-05	1.75697e-05
Paraburkholderia_sp._SOS3	0	0	0	1.09811e-06	0	0	1.09811e-06	0	0	0	1.09811e-06	0	1.09811e-06	0	0	0	0	1.09811e-06	0	0	0	1.09811e-06	0	0	0	0	0	1.09811e-06	1.09811e-06
Sphingobacterium_sp._DR205	0	2.19622e-06	0	1.09811e-06	1.09811e-06	3.29432e-06	0	1.09811e-06	0	2.19622e-06	1.09811e-06	0	0	3.29432e-06	0	1.09811e-06	3.29432e-06	0	0	3.29432e-06	0	0	1.09811e-06	2.19622e-06	0	1.09811e-06	1.09811e-06	0	0
Clostridium_kluyveri	5.71016e-05	6.25922e-05	3.40414e-05	4.83168e-05	3.29432e-05	2.52565e-05	2.85508e-05	9.88297e-06	3.51395e-05	1.53735e-05	1.31773e-05	1.64716e-05	2.08641e-05	1.20792e-05	2.96489e-05	1.53735e-05	0.000105418	3.0747e-05	2.52565e-05	3.0747e-05	4.28262e-05	0	3.0747e-05	3.73357e-05	3.73357e-05	3.29432e-06	1.64716e-05	3.62376e-05	3.18451e-05
Acidimicrobium_ferrooxidans	4.39243e-06	6.58865e-06	5.49054e-06	5.49054e-06	5.49054e-06	1.42754e-05	7.68676e-06	2.19622e-06	1.42754e-05	3.29432e-06	1.09811e-06	1.09811e-06	3.29432e-06	3.29432e-06	8.78487e-06	1.09811e-06	5.49054e-06	4.39243e-06	3.29432e-06	5.49054e-06	4.39243e-06	1.09811e-06	5.49054e-06	1.09811e-05	1.42754e-05	2.19622e-05	6.58865e-06	1.42754e-05	1.42754e-05
Salinivirga_cyanobacteriivorans	2.30603e-05	1.97659e-05	2.08641e-05	1.53735e-05	1.09811e-05	2.08641e-05	2.85508e-05	2.30603e-05	2.08641e-05	2.19622e-06	7.68676e-06	5.49054e-06	2.30603e-05	1.20792e-05	1.09811e-05	3.73357e-05	2.19622e-05	9.88297e-06	1.64716e-05	2.19622e-06	3.84338e-05	1.09811e-06	8.78487e-06	1.09811e-05	1.86678e-05	1.64716e-05	1.86678e-05	2.08641e-05	2.63546e-05
Gloeobacter_violaceus	3.29432e-06	4.39243e-06	0	6.58865e-06	6.58865e-06	2.19622e-06	6.58865e-06	1.09811e-06	7.68676e-06	3.29432e-06	7.68676e-06	6.58865e-06	3.29432e-06	4.39243e-06	2.19622e-06	2.19622e-05	2.96489e-05	3.29432e-06	3.29432e-06	8.78487e-06	1.09811e-05	0	2.19622e-06	1.09811e-05	1.09811e-05	0	5.49054e-06	4.39243e-06	9.88297e-06
Dietzia_sp._DQ12.45.1b	0	8.78487e-06	0	0	0	0	0	0	0	0	0	0	0	0	0	0	0	6.58865e-06	0	0	0	0	0	0	0	0	0	0	0
Pseudomonas_lundensis	0	0	1.09811e-06	1.09811e-06	0	3.29432e-06	1.09811e-06	0	0	2.19622e-06	3.29432e-06	0	1.09811e-06	0	0	0	7.68676e-06	0	1.09811e-06	1.09811e-06	0	0	0	0	0	0	0	2.19622e-06	1.09811e-06
Streptomyces_sp._Tue_6075	0	1.09811e-06	0	0	1.09811e-06	0	0	0	0	0	0	0	2.19622e-06	0	0	0	0	0	0	0	0	0	0	0	1.09811e-06	0	0	0	0
Psychromonas_sp._CNPT3	1.09811e-06	0	0	2.19622e-06	0	0	0	0	1.09811e-06	0	0	1.09811e-06	0	0	0	0	0	0	1.09811e-06	1.09811e-06	1.09811e-06	0	0	0	0	0	0	1.09811e-06	1.09811e-06
Lactobacillus_paraplantarum	3.29432e-06	1.09811e-06	2.19622e-06	1.09811e-06	1.09811e-06	2.19622e-06	0	0	0	0	0	0	2.19622e-06	1.09811e-06	0	9.88297e-06	6.58865e-06	0	1.09811e-06	1.09811e-06	0	0	2.19622e-06	2.19622e-06	3.29432e-06	0	0	0	0
Bradyrhizobium_erythrophlei	3.29432e-06	3.29432e-06	6.58865e-06	8.78487e-06	4.39243e-06	1.75697e-05	7.68676e-06	8.78487e-06	9.88297e-06	6.58865e-06	7.68676e-06	4.39243e-06	2.52565e-05	1.09811e-06	5.49054e-06	5.49054e-06	1.86678e-05	2.19622e-06	9.88297e-06	9.88297e-06	1.09811e-05	2.19622e-06	6.58865e-06	5.49054e-06	7.68676e-06	2.19622e-06	1.31773e-05	1.09811e-05	2.63546e-05
Mycobacterium_canettii	0	3.29432e-06	0	3.29432e-06	1.09811e-06	0	0	0	0	1.09811e-06	0	0	2.19622e-06	4.39243e-06	0	0	0	3.29432e-06	0	0	0	0	5.49054e-06	1.09811e-06	1.09811e-06	0	1.09811e-06	4.39243e-06	5.49054e-06
Lactobacillus_phage_KC5a	0	0	0	0	0	0	0	0	0	2.19622e-05	9.88297e-06	6.58865e-06	0	0	0	0	0	0	0	0	0	0	0	0	0	0	0	0	0
Streptomyces_albulus	3.29432e-06	5.49054e-06	1.09811e-06	5.49054e-06	0	3.29432e-06	1.09811e-06	2.19622e-06	3.29432e-06	0	1.09811e-06	2.19622e-06	2.19622e-06	1.09811e-06	0	2.19622e-06	6.58865e-06	1.09811e-06	2.19622e-06	0	1.09811e-06	0	1.09811e-06	1.09811e-06	2.19622e-06	0	2.19622e-06	2.19622e-06	0
Mycobacteroides_saopaulense	2.19622e-06	1.09811e-06	0	0	0	0	4.39243e-06	0	0	0	0	1.09811e-06	2.19622e-06	0	0	0	1.09811e-06	0	2.19622e-06	0	1.09811e-06	0	3.29432e-06	1.09811e-06	3.29432e-06	6.58865e-06	3.29432e-06	5.49054e-06	2.19622e-06
Streptococcus_sp._LPB0220	1.09811e-06	0	0	0	0	0	2.19622e-06	1.09811e-06	0	3.29432e-06	0	0	0	0	0	0	0	0	0	1.09811e-06	8.78487e-06	0	0	2.19622e-06	3.29432e-06	0	0	0	2.19622e-06
Streptococcus_marmotae	0	0	1.09811e-06	8.78487e-06	2.19622e-06	1.09811e-06	0	0	3.29432e-06	0	4.39243e-06	0	0	0	0	5.49054e-06	1.09811e-06	1.09811e-06	1.09811e-06	1.09811e-06	2.19622e-06	1.09811e-06	1.09811e-06	1.09811e-06	3.29432e-06	1.09811e-06	0	3.29432e-06	3.29432e-06
Gallibacterium_anatis	5.49054e-06	1.09811e-06	0	0	1.09811e-06	1.09811e-06	0	0	1.09811e-06	2.19622e-06	2.19622e-06	1.09811e-06	0	0	0	4.39243e-06	6.58865e-06	0	0	6.58865e-06	5.49054e-06	0	2.19622e-06	0	1.09811e-06	7.68676e-06	3.29432e-06	1.09811e-06	2.19622e-06
Curtobacterium_pusillum	1.42754e-05	6.58865e-06	4.39243e-06	4.39243e-06	1.09811e-06	7.68676e-06	1.53735e-05	4.39243e-06	2.52565e-05	2.19622e-05	7.68676e-06	9.88297e-06	5.0513e-05	1.09811e-05	6.58865e-06	7.68676e-06	1.31773e-05	1.09811e-06	1.31773e-05	1.53735e-05	9.88297e-06	0	1.20792e-05	8.78487e-06	1.31773e-05	1.09811e-05	2.85508e-05	2.41584e-05	3.95319e-05
Basilea_psittacipulmonis	1.09811e-06	4.39243e-06	0	1.31773e-05	1.53735e-05	4.39243e-06	7.68676e-06	0	3.29432e-06	0	0	3.29432e-06	1.09811e-06	1.09811e-06	0	1.09811e-06	4.39243e-06	0	0	0	2.19622e-06	0	4.39243e-06	3.29432e-06	0	0	0	0	0
Lactococcus_raffinolactis	5.49054e-06	6.58865e-06	1.09811e-06	8.78487e-06	5.49054e-06	4.39243e-06	3.29432e-06	1.09811e-06	5.49054e-06	2.19622e-06	0	3.29432e-06	2.19622e-06	1.09811e-06	1.09811e-06	2.19622e-06	1.64716e-05	3.29432e-06	2.19622e-06	1.09811e-06	6.58865e-06	1.09811e-06	2.19622e-06	1.09811e-06	2.19622e-06	0	4.39243e-06	1.09811e-06	0
Alkalilimnicola_ehrlichii	9.88297e-06	6.58865e-06	9.88297e-06	2.52565e-05	4.39243e-06	9.88297e-06	1.64716e-05	3.29432e-06	8.78487e-06	8.78487e-06	5.49054e-06	1.86678e-05	7.68676e-06	7.68676e-06	9.88297e-06	3.29432e-06	5.49054e-06	6.58865e-06	8.78487e-06	4.39243e-06	3.29432e-06	3.29432e-06	9.88297e-06	6.58865e-06	6.58865e-06	3.29432e-06	8.78487e-06	8.78487e-06	1.20792e-05
Novibacillus_thermophilus	1.42754e-05	2.52565e-05	1.31773e-05	2.52565e-05	7.68676e-06	5.49054e-06	1.75697e-05	1.09811e-05	2.19622e-06	6.58865e-06	2.19622e-06	8.78487e-06	3.95319e-05	4.39243e-06	6.58865e-06	9.1143e-05	0.000174599	0	1.75697e-05	4.39243e-06	3.29432e-06	0	1.09811e-06	1.09811e-06	0	0	1.09811e-05	1.20792e-05	5.49054e-06
Spirosoma_montaniterrae	2.74527e-05	1.53735e-05	1.75697e-05	3.29432e-05	3.29432e-05	3.95319e-05	3.18451e-05	1.64716e-05	3.51395e-05	2.41584e-05	1.64716e-05	1.42754e-05	2.85508e-05	3.29432e-05	2.30603e-05	1.09811e-05	2.41584e-05	1.53735e-05	1.97659e-05	2.74527e-05	1.53735e-05	3.0747e-05	3.29432e-05	2.30603e-05	3.84338e-05	4.94149e-05	2.63546e-05	3.51395e-05	3.51395e-05
Desulfovibrio_ferrophilus	5.49054e-06	9.88297e-06	5.49054e-06	2.41584e-05	1.09811e-05	6.58865e-06	3.0747e-05	1.09811e-05	3.29432e-06	1.09811e-05	9.88297e-06	1.75697e-05	4.39243e-06	2.19622e-06	1.20792e-05	2.19622e-06	1.64716e-05	9.88297e-06	6.58865e-06	1.09811e-05	2.19622e-05	1.09811e-06	2.19622e-06	6.58865e-06	5.49054e-06	0	5.49054e-06	1.31773e-05	4.39243e-06
Tatumella_sp._TA1	0	9.88297e-06	0	0	0	0	0	0	0	0	0	0	0	0	0	0	2.19622e-06	0	0	0	1.09811e-06	0	0	0	0	0	4.39243e-06	0	0
Methanolinea_tarda	0	0	0	0	0	0	0	0	0	0	0	0	0	0	0	0	0	0	0	0	0	0	0	0	0	0	0	1.09811e-06	0
Glaciecola_sp._THG.3.7	2.30603e-05	1.97659e-05	4.063e-05	1.64716e-05	2.08641e-05	4.17281e-05	3.0747e-05	3.73357e-05	3.95319e-05	1.20792e-05	4.39243e-06	4.39243e-06	3.29432e-06	1.86678e-05	2.52565e-05	2.19622e-06	4.39243e-06	9.88297e-06	3.29432e-06	3.29432e-06	4.39243e-06	0	3.73357e-05	3.84338e-05	3.40414e-05	2.63546e-05	3.95319e-05	2.63546e-05	4.83168e-05
Bacillus_freudenreichii	3.29432e-06	6.58865e-06	5.49054e-06	8.78487e-06	7.68676e-06	1.97659e-05	9.88297e-06	1.09811e-06	4.39243e-06	0	1.09811e-06	0	2.19622e-06	4.39243e-06	3.29432e-06	2.08641e-05	4.39243e-06	0	6.58865e-06	9.88297e-06	3.29432e-06	3.29432e-06	6.58865e-06	4.39243e-06	6.58865e-06	2.19622e-06	4.39243e-06	5.49054e-06	3.29432e-06
Muribaculum_sp._H5	0.140836	0.202568	0.198644	0.200859	0.235397	0.218043	0.143185	0.0883703	0.169886	0.104263	0.134276	0.100154	0.0329773	0.244064	0.0926727	0.0479785	0.0250072	0.0816685	0.0735282	0.128118	0.063105	0.118351	0.0920083	0.0914669	0.0520185	0.117341	0.0745286	0.0730956	0.0624966
Candidatus_Pelagibacter_sp._IMCC9063	1.09811e-06	0	2.19622e-06	0	0	0	2.19622e-06	2.19622e-06	0	2.19622e-06	1.09811e-06	2.19622e-06	0	0	1.09811e-06	4.39243e-06	1.31773e-05	0	2.19622e-06	0	1.09811e-05	0	1.09811e-06	1.09811e-06	0	0	1.09811e-06	0	3.29432e-06
Gordonia_sp._1D	1.09811e-06	0	0	0	4.39243e-06	0	0	0	0	0	0	0	0	0	2.19622e-06	0	0	0	1.09811e-06	0	0	0	0	0	0	0	1.09811e-06	3.29432e-06	1.09811e-06
Arthrobacter_sp._QXT.31	8.78487e-06	0	0	2.19622e-06	3.29432e-06	0	0	2.19622e-06	7.68676e-06	3.29432e-06	1.09811e-06	3.29432e-06	1.09811e-05	2.19622e-06	6.58865e-06	0	1.09811e-06	0	1.09811e-06	2.19622e-06	1.09811e-06	2.19622e-06	3.29432e-06	4.39243e-06	8.78487e-06	1.09811e-06	3.29432e-06	2.19622e-06	3.29432e-06
Haloterrigena_turkmenica	1.09811e-06	1.09811e-06	0	0	0	0	0	0	0	1.09811e-06	2.19622e-06	2.19622e-06	0	0	0	0	1.09811e-06	0	0	0	1.09811e-06	0	0	0	0	0	0	2.19622e-06	0
Thermacetogenium_phaeum	6.47884e-05	6.69846e-05	5.92978e-05	4.72187e-05	3.95319e-05	3.51395e-05	4.72187e-05	2.96489e-05	5.49054e-05	3.84338e-05	2.30603e-05	9.55354e-05	0.00012189	4.17281e-05	4.28262e-05	2.52565e-05	0.000119694	1.75697e-05	6.14941e-05	2.41584e-05	3.29432e-05	5.49054e-06	4.17281e-05	3.18451e-05	4.39243e-05	2.96489e-05	6.80827e-05	5.0513e-05	0.00012189
Diaphorobacter_polyhydroxybutyrativorans	1.20792e-05	9.88297e-06	9.88297e-06	1.09811e-05	2.08641e-05	2.41584e-05	1.09811e-05	1.86678e-05	2.96489e-05	2.52565e-05	3.51395e-05	1.42754e-05	4.39243e-06	2.52565e-05	1.31773e-05	3.29432e-06	2.19622e-06	0	8.78487e-06	1.09811e-06	0	2.74527e-05	1.09811e-06	3.29432e-06	5.49054e-06	7.68676e-06	1.09811e-05	1.42754e-05	1.20792e-05
Parvibaculum_lavamentivorans	1.09811e-06	1.09811e-06	0	5.49054e-06	2.19622e-06	2.19622e-06	0	0	0	0	2.19622e-06	2.19622e-06	5.49054e-06	1.09811e-06	4.39243e-06	1.09811e-06	6.58865e-06	0	2.19622e-06	7.68676e-06	6.58865e-06	0	1.09811e-06	7.68676e-06	1.09811e-06	0	3.29432e-06	2.19622e-06	0
Campylobacter_lanienae	2.19622e-06	1.09811e-06	0	4.39243e-06	0	1.09811e-06	1.09811e-06	0	1.09811e-06	2.19622e-06	1.09811e-06	1.09811e-06	3.29432e-06	4.39243e-06	3.29432e-06	1.09811e-06	4.39243e-06	0	0	0	1.09811e-06	0	0	2.19622e-06	2.19622e-06	0	1.09811e-06	2.19622e-06	4.39243e-06
Haematobacter_massiliensis	4.39243e-05	4.17281e-05	3.95319e-05	1.97659e-05	1.42754e-05	1.53735e-05	1.53735e-05	4.39243e-06	1.86678e-05	1.42754e-05	6.58865e-06	1.20792e-05	1.20792e-05	2.19622e-06	1.31773e-05	6.58865e-06	4.72187e-05	1.09811e-06	1.97659e-05	9.88297e-06	2.85508e-05	0	3.29432e-06	4.39243e-06	7.68676e-06	0	1.09811e-05	1.31773e-05	1.20792e-05
Pseudomonas_litoralis	9.88297e-06	1.09811e-05	5.49054e-06	1.42754e-05	3.29432e-06	6.58865e-06	1.64716e-05	1.64716e-05	9.88297e-06	2.19622e-05	7.68676e-06	8.78487e-06	1.53735e-05	6.58865e-06	6.58865e-06	0	5.49054e-06	0	7.68676e-06	1.09811e-06	3.29432e-06	1.09811e-06	5.49054e-06	7.68676e-06	1.42754e-05	1.20792e-05	2.19622e-06	8.78487e-06	4.39243e-06
Ostreococcus_lucimarinus_virus_OlV5	0	7.68676e-06	4.39243e-06	1.09811e-06	1.09811e-06	2.19622e-06	3.29432e-06	0	0	0	0	0	0	4.39243e-06	0	0	0	0	0	0	0	0	1.09811e-06	3.29432e-06	1.09811e-06	2.19622e-06	4.39243e-06	4.39243e-06	0
Thermochromatium_tepidum	8.78487e-06	9.88297e-06	1.42754e-05	1.97659e-05	5.49054e-06	2.96489e-05	2.08641e-05	1.20792e-05	1.42754e-05	2.41584e-05	3.0747e-05	1.86678e-05	6.58865e-06	1.42754e-05	6.58865e-06	7.68676e-06	1.42754e-05	5.49054e-06	1.97659e-05	9.88297e-06	1.75697e-05	7.68676e-06	9.88297e-06	8.78487e-06	1.31773e-05	8.78487e-06	2.30603e-05	1.20792e-05	1.75697e-05
Tobacco_rattle_virus	0	0	0	0	0	0	0	0	0	0	0	0	0	0	0	0	0	0	0	0	0	0	0	0	0	0	0	0	0
Flavisolibacter_tropicus	4.39243e-06	4.39243e-06	0	7.68676e-06	9.88297e-06	6.58865e-06	3.29432e-06	3.29432e-06	4.39243e-06	1.09811e-06	2.19622e-06	3.29432e-06	5.49054e-06	4.39243e-06	1.09811e-06	5.49054e-06	6.58865e-06	4.39243e-06	4.39243e-06	2.19622e-06	0	1.09811e-06	5.49054e-06	8.78487e-06	2.19622e-06	2.19622e-06	5.49054e-06	5.49054e-06	1.53735e-05
Burkholderia_territorii	0	0	1.09811e-06	0	0	0	0	0	1.09811e-06	0	0	0	0	0	0	0	0	0	0	0	0	0	0	0	0	0	0	0	0
Obesumbacterium_proteus	2.19622e-06	1.09811e-06	0	0	1.09811e-06	0	0	0	2.19622e-06	0	1.09811e-06	0	0	1.09811e-06	0	0	0	0	1.09811e-06	0	0	0	0	3.29432e-06	1.09811e-06	1.09811e-06	0	0	0
Corynebacterium_maris	1.09811e-06	0	0	1.09811e-06	1.09811e-06	0	0	0	0	0	0	0	0	0	0	0	0	0	1.09811e-06	1.09811e-06	0	0	0	1.09811e-06	0	0	0	0	0
Pseudoalteromonas_sp._Xi13	0	0	0	0	0	0	0	0	0	0	2.19622e-06	1.09811e-06	0	0	0	0	0	0	0	0	0	0	0	0	0	0	0	0	1.09811e-06
Staphylococcus_simiae	1.64716e-05	2.19622e-06	3.29432e-06	5.49054e-06	3.29432e-06	3.29432e-06	3.29432e-06	0	4.39243e-06	0	2.19622e-06	1.09811e-06	8.78487e-06	2.19622e-06	1.09811e-06	3.29432e-06	7.68676e-06	1.09811e-06	3.29432e-06	1.09811e-06	1.09811e-05	0	5.49054e-06	1.09811e-06	0	0	3.29432e-06	1.09811e-06	0
Actinomyces_naeslundii	0	0	1.09811e-06	0	0	0	0	0	0	0	0	0	0	0	2.19622e-06	0	0	5.49054e-06	0	0	0	0	7.68676e-06	0	6.58865e-06	0	0	3.29432e-06	4.39243e-06
Agromyces_sp._LHK192	2.19622e-06	0	1.09811e-06	1.09811e-06	0	0	1.09811e-06	0	2.19622e-06	0	1.09811e-06	1.09811e-06	0	0	3.29432e-06	0	1.09811e-06	0	0	1.09811e-06	0	0	0	0	1.09811e-06	0	0	0	0
Pea_necrotic_yellow_dwarf_virus	0	0	0	0	0	0	0	0	0	0	0	0	0	0	0	0	0	0	0	0	0	0	0	0	0	0	0	0	0
Marinobacter_sp._NP.4.2019.	3.29432e-06	0	1.09811e-06	1.31773e-05	7.68676e-06	1.09811e-06	3.29432e-06	2.19622e-06	1.09811e-06	1.09811e-06	2.19622e-06	1.09811e-06	0	0	0	0	2.19622e-06	6.58865e-06	2.19622e-06	1.09811e-06	2.19622e-06	0	0	1.09811e-06	7.68676e-06	0	6.58865e-06	3.29432e-06	7.68676e-06
Pseudomonas_reinekei	0	0	0	1.42754e-05	1.09811e-06	2.19622e-06	3.29432e-06	3.29432e-06	0	3.29432e-06	2.19622e-06	3.29432e-06	0	1.09811e-06	2.19622e-06	0	1.09811e-06	0	0	0	0	0	0	1.09811e-06	1.09811e-06	0	1.09811e-06	0	0
Eubacterium_maltosivorans	0.000991592	0.00219182	0.000445832	0.00163508	0.00104869	0.000803815	0.00209519	0.00034261	0.00031955	0.0008708	0.000308568	0.00280457	0.000801619	0.000252565	0.00155712	0.000527092	0.00131883	0.000573213	0.00203589	0.000938883	0.000845543	1.42754e-05	0.00097512	0.000511718	0.00108383	0.000113105	0.00143523	0.0031373	0.00122769
Massilia_plicata	1.09811e-06	1.09811e-06	2.19622e-06	3.29432e-06	0	3.29432e-06	1.64716e-05	1.09811e-06	0	1.09811e-06	1.09811e-06	1.09811e-06	0	0	2.19622e-06	0	2.08641e-05	1.09811e-06	1.09811e-06	0	3.29432e-06	2.19622e-06	1.09811e-06	2.19622e-06	0	3.29432e-06	0	2.19622e-06	1.09811e-06
Burkholderia_sp._CCGE1003	0	1.09811e-06	1.09811e-06	1.09811e-06	0	1.09811e-06	0	0	0	0	0	0	1.09811e-06	0	0	0	0	0	0	0	3.29432e-06	0	0	0	2.19622e-06	0	1.31773e-05	5.49054e-06	8.78487e-06
Deinococcus_radiodurans	5.49054e-06	6.58865e-06	8.78487e-06	1.20792e-05	4.39243e-06	1.20792e-05	5.49054e-06	5.49054e-06	3.29432e-06	3.29432e-06	3.29432e-06	8.78487e-06	8.78487e-06	1.31773e-05	3.29432e-06	2.19622e-06	8.78487e-06	3.29432e-06	3.29432e-06	7.68676e-06	6.58865e-06	2.19622e-06	7.68676e-06	5.49054e-06	5.49054e-06	1.09811e-06	7.68676e-06	7.68676e-06	2.19622e-06
Pseudoalteromonas_arctica	1.09811e-06	2.19622e-06	0	0	1.09811e-06	1.09811e-06	1.09811e-06	0	2.19622e-06	0	0	2.19622e-06	0	2.19622e-06	2.19622e-06	0	2.19622e-06	1.09811e-06	3.29432e-06	0	0	4.39243e-06	1.09811e-06	1.09811e-06	3.29432e-06	0	1.09811e-06	5.49054e-06	0
Chlamydia_gallinacea	0	1.09811e-06	1.09811e-06	2.19622e-06	2.19622e-06	0	2.19622e-06	0	1.09811e-06	0	0	1.09811e-06	1.09811e-06	2.19622e-06	0	2.19622e-06	1.09811e-06	2.19622e-06	0	1.09811e-06	1.09811e-06	0	0	4.39243e-06	0	1.09811e-06	2.19622e-06	1.09811e-06	2.19622e-06
Eikenella_corrodens	1.09811e-05	4.39243e-06	0	2.08641e-05	8.78487e-06	1.31773e-05	1.20792e-05	1.09811e-06	5.49054e-06	6.58865e-06	7.68676e-06	8.78487e-06	1.20792e-05	7.68676e-06	2.19622e-06	4.39243e-06	4.39243e-06	8.78487e-06	2.19622e-06	4.39243e-06	4.39243e-06	0	6.58865e-06	2.19622e-06	2.19622e-06	2.19622e-06	7.68676e-06	1.64716e-05	8.78487e-06
Deinococcus_gobiensis	1.31773e-05	3.29432e-06	9.88297e-06	1.53735e-05	8.78487e-06	4.39243e-06	7.68676e-06	1.31773e-05	6.58865e-06	9.88297e-06	8.78487e-06	4.39243e-06	1.09811e-05	5.49054e-06	3.29432e-06	2.19622e-06	6.58865e-06	1.09811e-06	2.19622e-06	2.19622e-06	4.39243e-06	1.09811e-06	5.49054e-06	4.39243e-06	6.58865e-06	5.49054e-06	6.58865e-06	6.58865e-06	1.97659e-05
Christensenella_minuta	8.23581e-05	7.79657e-05	4.72187e-05	0.000138362	6.80827e-05	5.16111e-05	7.1377e-05	5.92978e-05	2.96489e-05	3.84338e-05	1.97659e-05	4.17281e-05	2.52565e-05	4.39243e-05	4.94149e-05	5.38073e-05	9.99279e-05	2.30603e-05	5.81997e-05	5.92978e-05	0.000155931	2.63546e-05	6.47884e-05	4.61205e-05	5.38073e-05	4.83168e-05	8.23581e-05	0.000151539	7.90638e-05
Desulfobacterium_autotrophicum	1.86678e-05	1.20792e-05	7.68676e-06	2.41584e-05	9.88297e-06	3.29432e-06	5.49054e-06	2.19622e-06	3.29432e-06	1.09811e-06	6.58865e-06	2.08641e-05	1.20792e-05	1.09811e-06	9.88297e-06	6.58865e-06	1.97659e-05	4.39243e-06	1.09811e-05	5.49054e-06	9.88297e-06	0	2.19622e-06	1.09811e-06	8.78487e-06	1.09811e-06	1.31773e-05	1.20792e-05	8.78487e-06
Rhizobium_sp._IRBG74	1.09811e-06	0	0	2.19622e-06	3.29432e-06	0	0	0	0	0	0	3.29432e-06	0	0	0	2.19622e-06	1.09811e-06	0	0	0	0	0	1.09811e-06	0	0	0	0	1.09811e-06	0
Tenacibaculum_sp._SZ.18	7.68676e-06	4.39243e-06	1.09811e-06	3.29432e-06	1.09811e-06	3.29432e-06	3.29432e-06	2.19622e-06	3.29432e-06	2.19622e-06	2.19622e-06	3.29432e-06	6.58865e-06	2.19622e-06	2.19622e-06	2.19622e-06	5.49054e-06	1.09811e-06	1.09811e-06	1.09811e-06	0	0	0	4.39243e-06	2.19622e-06	3.29432e-06	7.68676e-06	2.19622e-06	6.58865e-06
Pseudomonas_alcaligenes	2.19622e-06	1.09811e-06	0	4.39243e-06	0	2.19622e-06	2.19622e-06	0	1.09811e-06	0	0	3.29432e-06	0	0	0	0	0	2.19622e-06	0	0	0	0	0	0	3.29432e-06	0	0	2.19622e-06	0
Acidiphilium_multivorum	0	0	3.29432e-06	0	1.09811e-06	0	0	0	0	0	0	0	0	0	0	0	0	0	0	0	0	0	0	0	0	0	0	0	4.39243e-06
Athalassotoga_saccharophila	0	2.19622e-06	0	4.39243e-06	2.19622e-06	0	1.09811e-06	0	0	0	0	0	2.19622e-06	0	0	1.09811e-06	3.29432e-06	0	0	0	1.09811e-06	0	0	0	0	0	2.19622e-06	1.09811e-06	0
Streptococcus_mutans	2.19622e-06	1.31773e-05	2.19622e-06	1.20792e-05	4.39243e-06	2.19622e-06	1.09811e-06	1.09811e-06	1.09811e-06	0	0	1.09811e-06	2.19622e-06	0	0	0	5.49054e-06	1.09811e-06	0	6.58865e-06	4.39243e-06	0	0	1.09811e-06	1.09811e-06	0	1.09811e-06	0	9.88297e-06
Streptomyces_lavendulae	0	0	1.09811e-06	7.68676e-06	3.29432e-06	4.39243e-06	4.39243e-06	1.09811e-06	1.09811e-06	2.19622e-06	1.09811e-06	2.19622e-06	3.29432e-06	2.19622e-06	3.29432e-06	1.09811e-06	8.78487e-06	2.19622e-06	0	1.09811e-06	2.19622e-06	0	1.09811e-06	0	2.19622e-06	1.09811e-06	2.19622e-06	2.19622e-06	0
Neisseria_sp._10022	2.19622e-06	1.09811e-06	0	0	0	0	0	0	0	1.09811e-06	1.09811e-06	0	0	1.09811e-06	0	1.09811e-06	0	1.09811e-06	0	0	1.09811e-06	0	5.49054e-06	7.68676e-06	8.78487e-06	1.86678e-05	1.42754e-05	6.58865e-06	5.49054e-06
Delftia_sp._HK171	0	0	0	0	0	0	0	0	0	0	0	0	0	0	0	0	0	1.09811e-06	2.19622e-06	1.09811e-06	0	0	0	0	0	0	0	0	0
Eubacterium_limosum	0.000581997	0.000728046	0.000479873	0.000988297	0.00065008	0.000338217	0.000707182	0.000295391	0.000258055	0.000316255	0.000269037	0.000409594	0.000426066	0.000118596	0.000362376	0.000396417	0.000904841	0.000370062	0.00027892	0.000311863	0.000499639	1.75697e-05	0.000277821	0.000216327	0.000608352	3.0747e-05	0.000449126	0.00107724	0.000661061
Aliivibrio_fischeri	1.09811e-06	1.09811e-06	0	1.09811e-06	1.09811e-06	1.09811e-06	1.09811e-06	0	2.19622e-06	1.09811e-06	0	6.58865e-06	0	0	2.19622e-06	5.49054e-06	4.39243e-06	6.58865e-06	1.09811e-06	1.09811e-06	1.09811e-05	0	2.19622e-06	4.39243e-06	5.49054e-06	0	2.19622e-06	7.68676e-06	4.39243e-06
Arthrobacter_sp._FB24	6.58865e-06	0	1.09811e-06	5.49054e-06	3.29432e-06	2.19622e-06	9.88297e-06	4.39243e-06	1.09811e-06	3.29432e-06	3.29432e-06	5.49054e-06	1.09811e-06	3.29432e-06	0	0	3.29432e-06	1.09811e-06	0	0	0	0	1.09811e-06	0	2.19622e-06	0	1.09811e-06	3.29432e-06	6.58865e-06
Carnobacterium_divergens	8.78487e-06	7.68676e-06	5.49054e-06	4.39243e-06	1.42754e-05	1.20792e-05	7.68676e-06	6.58865e-06	2.19622e-06	2.19622e-06	3.29432e-06	2.19622e-06	7.68676e-06	8.78487e-06	2.19622e-06	1.20792e-05	2.74527e-05	0	1.09811e-06	3.29432e-06	6.58865e-06	1.09811e-06	8.78487e-06	8.78487e-06	4.39243e-06	0	4.39243e-06	1.31773e-05	8.78487e-06
Jonquetella_anthropi	3.0747e-05	1.86678e-05	2.08641e-05	2.08641e-05	8.78487e-06	1.97659e-05	1.64716e-05	6.58865e-06	9.88297e-06	2.08641e-05	1.09811e-05	1.64716e-05	9.88297e-06	9.88297e-06	7.68676e-06	3.29432e-06	2.08641e-05	5.49054e-06	4.39243e-06	3.29432e-06	5.49054e-06	2.19622e-06	1.53735e-05	9.88297e-06	2.19622e-06	3.29432e-06	9.88297e-06	1.86678e-05	1.31773e-05
Thioclava_nitratireducens	2.19622e-06	0	1.09811e-06	6.58865e-06	6.58865e-06	5.49054e-06	1.09811e-06	3.29432e-06	5.49054e-06	9.88297e-06	8.78487e-06	2.19622e-06	0	0	2.19622e-06	0	3.29432e-06	1.09811e-06	2.19622e-06	3.29432e-06	5.49054e-06	1.09811e-05	3.29432e-06	2.19622e-06	5.49054e-06	0	2.19622e-06	5.49054e-06	4.39243e-06
Corynebacterium_geronticis	1.09811e-05	1.42754e-05	2.19622e-05	6.58865e-06	5.49054e-06	1.20792e-05	5.49054e-06	2.41584e-05	1.53735e-05	1.42754e-05	3.51395e-05	2.85508e-05	1.09811e-06	2.96489e-05	1.53735e-05	1.75697e-05	6.58865e-06	3.95319e-05	1.42754e-05	1.75697e-05	1.20792e-05	2.41584e-05	2.30603e-05	2.63546e-05	1.31773e-05	6.58865e-06	1.31773e-05	3.29432e-06	2.19622e-05
Paenibacillus_jilunlii	8.78487e-06	7.68676e-06	4.39243e-06	2.41584e-05	4.39243e-06	5.49054e-06	1.09811e-05	2.19622e-06	3.29432e-06	7.68676e-06	2.19622e-06	5.49054e-06	1.75697e-05	3.29432e-06	4.39243e-06	4.39243e-06	7.68676e-06	1.09811e-06	8.78487e-06	2.19622e-06	7.68676e-06	0	2.19622e-06	4.39243e-06	7.68676e-06	2.19622e-06	3.29432e-06	7.68676e-06	3.29432e-06
Akkermansia_muciniphila	0.00026135	0.0460031	0.107921	0.0178805	0.0389543	0.0377837	0.185244	0.130511	0.0308085	0.0351241	0.0327401	0.156488	0.000248172	0.0316398	0.267366	0.0833486	0.0464752	0.0357939	0.00235434	0.0238443	0.0188798	0.0200053	0.153479	0.172713	0.0633268	0.000450224	0.166842	0.100342	0.0548264
Photorhabdus_thracensis	0	0	0	5.49054e-06	1.09811e-06	0	1.09811e-06	1.09811e-06	0	1.09811e-06	1.09811e-06	2.19622e-06	0	0	3.29432e-06	1.09811e-05	3.51395e-05	1.20792e-05	7.68676e-06	5.49054e-06	4.39243e-05	0	1.64716e-05	1.09811e-06	7.68676e-06	4.39243e-06	1.31773e-05	1.75697e-05	1.09811e-05
Streptomyces_sp._GY16	2.19622e-06	1.09811e-06	0	7.68676e-06	2.19622e-06	5.49054e-06	2.19622e-06	0	7.68676e-06	7.68676e-06	8.78487e-06	5.49054e-06	0	0	0	2.19622e-06	2.19622e-06	4.39243e-06	3.29432e-06	3.29432e-06	3.29432e-06	4.39243e-06	2.19622e-06	0	2.19622e-06	1.09811e-06	1.09811e-05	5.49054e-06	3.29432e-06
Helicobacter_felis	0	0	0	0	1.09811e-06	0	1.09811e-06	2.19622e-06	2.19622e-06	5.49054e-06	1.09811e-06	3.29432e-06	0	1.09811e-06	0	1.09811e-06	0	1.09811e-06	0	0	2.19622e-06	1.09811e-06	0	0	0	1.09811e-06	0	1.09811e-06	0
Chryseobacterium_sp._IHB_B_17019	1.31773e-05	1.42754e-05	2.85508e-05	1.75697e-05	3.18451e-05	2.96489e-05	2.63546e-05	8.78487e-06	1.64716e-05	2.63546e-05	4.39243e-05	1.64716e-05	4.39243e-06	2.74527e-05	7.68676e-06	1.53735e-05	4.39243e-06	1.09811e-05	1.64716e-05	1.09811e-05	8.78487e-06	1.64716e-05	1.42754e-05	1.75697e-05	7.68676e-06	2.74527e-05	3.62376e-05	3.73357e-05	2.96489e-05
Streptomyces_sp._DUT11	3.29432e-05	3.29432e-06	3.29432e-06	1.09811e-06	0	0	0	2.41584e-05	1.75697e-05	2.19622e-06	7.68676e-06	8.78487e-06	5.49054e-05	0	7.68676e-06	0	0	0	0	0	0	0	0	1.31773e-05	2.08641e-05	1.42754e-05	1.09811e-06	0	0
Stenotrophomonas_sp._SAU14A_NAIMI4_5	2.19622e-06	7.68676e-06	2.19622e-06	1.09811e-06	0	0	0	0	0	0	1.09811e-06	1.09811e-06	0	1.09811e-06	0	0	2.19622e-06	0	0	1.09811e-06	0	0	0	0	1.09811e-06	0	1.09811e-06	0	0
Halarcobacter_bivalviorum	2.19622e-06	1.20792e-05	6.58865e-06	1.09811e-06	3.29432e-06	2.19622e-06	1.09811e-06	1.09811e-06	1.09811e-06	0	0	3.29432e-06	0	2.19622e-06	1.09811e-06	0	2.19622e-06	0	5.49054e-06	4.39243e-06	4.39243e-06	0	1.09811e-06	4.39243e-06	8.78487e-06	2.19622e-06	2.19622e-06	4.39243e-06	3.29432e-06
Bacillus_sp._OxB.1	4.39243e-06	6.58865e-06	4.39243e-06	1.09811e-05	3.29432e-06	5.49054e-06	4.39243e-06	0	2.19622e-06	1.09811e-06	0	5.49054e-06	4.39243e-06	1.09811e-06	2.19622e-06	1.09811e-06	4.39243e-06	0	4.39243e-06	3.29432e-06	3.29432e-06	6.58865e-06	4.39243e-06	4.39243e-06	7.68676e-06	0	6.58865e-06	8.78487e-06	4.39243e-06
Polynucleobacter_paneuropaeus	0	5.49054e-06	3.29432e-06	5.49054e-06	0	2.19622e-06	3.29432e-06	2.19622e-06	1.09811e-06	2.19622e-06	2.19622e-06	1.09811e-06	0	1.09811e-06	1.09811e-06	0	0	0	0	2.19622e-06	0	0	6.58865e-06	1.09811e-06	1.09811e-06	1.09811e-06	1.09811e-06	1.09811e-06	1.09811e-06
Indioceanicola_profundi	3.29432e-06	3.29432e-06	4.39243e-06	1.09811e-05	5.49054e-06	7.68676e-06	2.19622e-06	0	2.19622e-06	2.19622e-06	3.29432e-06	3.29432e-06	2.19622e-06	1.09811e-06	2.19622e-06	5.49054e-06	7.68676e-06	4.39243e-06	0	1.09811e-06	1.09811e-06	0	0	2.19622e-06	0	0	3.29432e-06	6.58865e-06	3.29432e-06
Providencia_rettgeri	2.41584e-05	3.29432e-05	3.0747e-05	3.0747e-05	6.58865e-06	1.20792e-05	1.86678e-05	3.29432e-06	1.97659e-05	6.58865e-06	0	1.31773e-05	1.20792e-05	0	4.39243e-06	1.09811e-05	8.126e-05	1.09811e-06	2.30603e-05	7.68676e-06	4.83168e-05	1.09811e-06	2.19622e-06	0	0	0	1.75697e-05	2.41584e-05	0
Jatrophihabitans_sp._GAS493	1.53735e-05	6.58865e-06	5.49054e-06	3.29432e-06	1.09811e-06	9.88297e-06	9.88297e-06	7.68676e-06	7.68676e-06	1.42754e-05	5.49054e-06	4.39243e-06	2.19622e-05	1.09811e-05	8.78487e-06	6.58865e-06	7.68676e-06	1.09811e-06	8.78487e-06	3.29432e-06	4.39243e-06	2.19622e-06	1.42754e-05	5.49054e-06	8.78487e-06	1.20792e-05	8.78487e-06	2.08641e-05	3.95319e-05
Pirellula_sp._SH.Sr6A	0	0	0	1.09811e-06	0	0	1.09811e-06	0	1.09811e-06	0	3.29432e-06	0	0	0	0	0	1.09811e-06	0	1.09811e-06	0	2.19622e-06	0	0	0	1.09811e-06	0	0	0	0
Neochlamydia_sp._S13	3.29432e-06	1.09811e-06	4.39243e-06	5.49054e-06	3.29432e-06	7.68676e-06	8.78487e-06	1.09811e-06	8.78487e-06	0	3.29432e-06	4.39243e-06	3.29432e-06	5.49054e-06	2.19622e-06	2.19622e-06	3.29432e-06	0	2.19622e-06	1.09811e-06	1.53735e-05	0	0	2.19622e-06	2.19622e-06	2.19622e-06	4.39243e-06	4.39243e-06	1.09811e-06
Nitrospira_moscoviensis	1.64716e-05	8.78487e-06	1.31773e-05	1.31773e-05	4.39243e-06	7.68676e-06	9.88297e-06	2.19622e-06	6.58865e-06	3.29432e-06	2.19622e-06	5.49054e-06	1.09811e-05	2.19622e-06	3.29432e-06	5.49054e-06	7.90638e-05	3.29432e-06	8.78487e-06	8.78487e-06	2.19622e-06	3.29432e-06	1.09811e-06	5.49054e-06	1.09811e-05	6.58865e-06	2.19622e-06	5.49054e-06	8.78487e-06
Hymenobacter_sp._17J36.26	1.09811e-05	6.58865e-06	6.58865e-06	3.29432e-06	7.68676e-06	1.64716e-05	1.20792e-05	1.97659e-05	9.88297e-06	1.31773e-05	1.09811e-05	1.31773e-05	1.20792e-05	3.29432e-06	1.64716e-05	1.31773e-05	4.17281e-05	2.30603e-05	2.30603e-05	6.58865e-06	3.84338e-05	8.78487e-06	1.64716e-05	1.75697e-05	1.31773e-05	1.31773e-05	1.42754e-05	2.30603e-05	5.49054e-06
Psychrobacter_arcticus	5.49054e-06	1.20792e-05	9.88297e-06	3.29432e-05	7.68676e-06	4.39243e-06	9.88297e-06	8.78487e-06	7.68676e-06	8.78487e-06	8.78487e-06	2.41584e-05	1.20792e-05	4.39243e-06	4.39243e-06	1.97659e-05	9.00449e-05	2.08641e-05	3.73357e-05	1.75697e-05	0.000118596	1.09811e-06	3.40414e-05	8.78487e-06	3.95319e-05	3.29432e-06	2.85508e-05	5.0513e-05	3.62376e-05
Suicoccus_acidiformans	8.78487e-06	2.19622e-06	1.09811e-06	5.49054e-06	5.49054e-06	1.09811e-05	3.29432e-06	6.58865e-06	5.49054e-06	5.49054e-06	2.19622e-06	7.68676e-06	1.09811e-06	2.19622e-06	6.58865e-06	2.41584e-05	3.73357e-05	0	4.39243e-06	1.09811e-06	1.09811e-06	0	0	1.09811e-06	1.09811e-06	6.58865e-06	4.39243e-06	2.19622e-06	7.68676e-06
Aeromicrobium_sp._MF47	3.29432e-06	4.39243e-06	6.58865e-06	1.09811e-06	1.09811e-06	2.19622e-06	1.09811e-06	1.09811e-06	2.19622e-06	2.19622e-06	2.19622e-06	0	1.09811e-06	4.39243e-06	3.29432e-06	0	1.09811e-06	1.09811e-06	3.29432e-06	0	2.19622e-06	1.09811e-06	0	1.09811e-06	0	1.09811e-06	1.09811e-06	4.39243e-06	2.19622e-06
Fervidobacterium_changbaicum	0	0	0	0	0	7.68676e-06	3.29432e-06	0	0	0	1.09811e-06	0	0	0	0	1.09811e-06	0	0	0	0	0	0	0	0	0	0	3.29432e-06	2.19622e-06	0
Fusobacterium_mortiferum	1.64716e-05	1.97659e-05	2.85508e-05	3.18451e-05	2.63546e-05	3.18451e-05	2.96489e-05	1.75697e-05	2.30603e-05	1.75697e-05	3.18451e-05	1.75697e-05	4.28262e-05	2.30603e-05	8.78487e-06	8.78487e-06	1.75697e-05	6.58865e-06	1.64716e-05	1.86678e-05	2.08641e-05	1.97659e-05	1.42754e-05	1.86678e-05	1.20792e-05	1.97659e-05	3.73357e-05	2.74527e-05	2.74527e-05
Dehalococcoides_mccartyi	5.27092e-05	4.17281e-05	3.95319e-05	6.69846e-05	3.73357e-05	3.29432e-05	3.95319e-05	4.39243e-05	4.17281e-05	3.51395e-05	1.97659e-05	4.28262e-05	6.47884e-05	4.063e-05	3.51395e-05	2.74527e-05	4.94149e-05	1.53735e-05	1.53735e-05	1.97659e-05	1.42754e-05	2.19622e-06	3.40414e-05	4.83168e-05	4.17281e-05	4.61205e-05	3.51395e-05	7.24751e-05	3.95319e-05
Treponema_pedis	5.49054e-06	2.19622e-06	5.49054e-06	8.78487e-06	2.19622e-06	2.19622e-06	4.39243e-06	2.19622e-06	3.29432e-06	3.29432e-06	1.09811e-06	1.09811e-06	1.09811e-06	3.29432e-06	0	3.29432e-06	1.09811e-05	2.19622e-06	1.09811e-06	5.49054e-06	4.39243e-06	2.19622e-06	2.19622e-06	4.39243e-06	8.78487e-06	0	9.88297e-06	1.09811e-05	5.49054e-06
Streptococcus_infantarius	0	0	0	0	0	0	0	0	0	1.09811e-06	0	0	0	0	0	0	0	0	4.39243e-06	0	0	0	0	0	0	0	0	0	0
Deinococcus_soli_Cha_et_al._2016	4.39243e-06	3.0747e-05	3.29432e-06	1.53735e-05	4.17281e-05	1.09811e-06	4.39243e-06	0	1.09811e-06	0	2.19622e-06	4.28262e-05	0	1.09811e-06	2.41584e-05	2.19622e-06	5.49054e-06	0	1.75697e-05	1.09811e-06	1.09811e-06	0	1.31773e-05	3.29432e-06	2.19622e-06	0	1.64716e-05	1.20792e-05	1.09811e-06
Thermodesulfobium_acidiphilum	4.39243e-06	1.09811e-06	0	2.19622e-06	1.09811e-06	2.19622e-06	0	2.19622e-06	2.19622e-06	0	4.39243e-06	4.39243e-06	0	0	2.19622e-06	1.09811e-05	1.64716e-05	0	2.19622e-06	1.09811e-06	5.49054e-06	1.09811e-06	8.78487e-06	2.19622e-06	6.58865e-06	0	0	1.09811e-06	1.31773e-05
Nocardiopsis_dassonvillei	6.58865e-06	3.29432e-06	1.09811e-06	1.53735e-05	1.09811e-06	2.19622e-06	9.88297e-06	2.19622e-06	1.09811e-06	1.53735e-05	4.39243e-06	1.97659e-05	2.41584e-05	1.09811e-06	2.19622e-06	5.49054e-06	1.31773e-05	0	1.09811e-06	2.19622e-06	1.09811e-06	0	0	0	0	1.09811e-06	2.19622e-06	0	4.39243e-06
Mycolicibacterium_helvum	0	0	0	1.09811e-06	0	0	1.09811e-06	1.09811e-06	0	0	0	0	0	0	0	1.09811e-06	0	0	0	0	0	0	0	0	0	0	0	1.09811e-06	1.09811e-06
Marichromatium_purpuratum	6.58865e-06	6.58865e-06	3.29432e-06	3.29432e-06	8.78487e-06	3.29432e-06	3.29432e-06	2.19622e-06	6.58865e-06	5.49054e-06	5.49054e-06	3.29432e-06	7.68676e-06	1.09811e-06	6.58865e-06	2.19622e-06	4.39243e-06	0	1.09811e-06	4.39243e-06	3.29432e-06	1.09811e-06	9.88297e-06	4.39243e-06	2.19622e-06	0	1.09811e-06	1.09811e-05	6.58865e-06
Gordonibacter_urolithinfaciens	7.1377e-05	9.22411e-05	8.23581e-05	0.000137264	4.28262e-05	4.72187e-05	5.16111e-05	2.63546e-05	3.51395e-05	4.39243e-05	3.40414e-05	5.16111e-05	3.0747e-05	4.83168e-05	5.81997e-05	7.46714e-05	7.24751e-05	3.18451e-05	4.39243e-05	3.62376e-05	6.25922e-05	1.53735e-05	1.53735e-05	1.31773e-05	3.29432e-05	1.53735e-05	5.27092e-05	6.0396e-05	1.86678e-05
Arthrobacter_sp._PAMC_25486	2.19622e-06	1.09811e-06	1.09811e-06	1.09811e-06	0	0	2.19622e-06	1.09811e-06	0	0	0	0	1.09811e-06	0	2.19622e-06	0	0	0	0	0	2.19622e-06	0	0	0	1.09811e-06	0	2.19622e-06	3.29432e-06	1.09811e-06
Corynebacterium_casei	0	1.09811e-06	0	0	1.09811e-06	1.09811e-06	0	0	0	0.000204248	0.000183384	3.51395e-05	0	1.09811e-06	0	0	0	1.09811e-06	0	2.19622e-06	0	0	0	2.19622e-06	0	3.29432e-06	0	0	2.19622e-06
Vibrio_neocaledonicus	0	0	0	0	0	0	0	1.09811e-06	0	0	0	0	0	0	2.19622e-06	0	0	0	0	0	0	0	0	0	0	0	0	0	0
Sphingopyxis_granuli	2.30603e-05	1.53735e-05	1.64716e-05	2.63546e-05	2.96489e-05	2.85508e-05	1.97659e-05	1.31773e-05	1.42754e-05	2.41584e-05	3.40414e-05	1.53735e-05	3.29432e-06	9.88297e-06	2.63546e-05	8.78487e-06	1.53735e-05	1.09811e-06	1.20792e-05	1.42754e-05	0	5.49054e-06	1.09811e-05	1.09811e-05	2.74527e-05	2.52565e-05	3.73357e-05	3.18451e-05	2.96489e-05
Pseudomonas_sp._LG1D9	0	0	0	0	1.09811e-06	0	0	0	0	0	0	0	0	0	1.09811e-06	0	0	0	0	0	0	0	1.09811e-06	0	0	0	0	1.09811e-06	0
Roseitalea_porphyridii	4.39243e-06	4.39243e-06	1.09811e-06	3.29432e-06	1.09811e-06	2.19622e-06	2.19622e-06	1.09811e-06	0	2.19622e-06	3.29432e-06	2.19622e-06	9.88297e-06	1.09811e-06	4.39243e-06	3.29432e-06	8.78487e-06	3.29432e-06	2.19622e-06	7.68676e-06	3.29432e-06	0	0	1.09811e-06	3.29432e-06	2.19622e-06	3.29432e-06	1.09811e-06	6.58865e-06
Maribacter_sp._T28	3.29432e-06	2.19622e-06	3.29432e-06	0	2.19622e-06	2.19622e-06	0	1.09811e-06	0	1.09811e-06	0	0	0	1.09811e-06	1.09811e-06	0	4.39243e-06	0	1.09811e-06	5.49054e-06	4.39243e-06	1.09811e-06	1.09811e-06	0	0	0	0	0	1.09811e-06
Streptomyces_sp._WAC_01529	3.29432e-06	0	0	2.19622e-06	3.29432e-06	0	2.19622e-06	2.19622e-06	4.39243e-06	3.29432e-06	0	0	4.39243e-06	1.09811e-06	1.09811e-06	0	3.29432e-06	1.09811e-06	3.29432e-06	0	2.19622e-06	0	0	3.29432e-06	4.39243e-06	2.19622e-06	2.19622e-06	4.39243e-06	6.58865e-06
Rhodococcus_aetherivorans	0	0	2.19622e-06	3.29432e-06	2.19622e-06	4.39243e-06	2.19622e-06	0	0	0	0	0	1.09811e-06	6.58865e-06	0	1.09811e-06	0	0	0	0	0	1.09811e-06	0	1.09811e-06	0	4.39243e-06	1.09811e-06	2.19622e-06	0
Bombella_sp._KACC_21507	0	0	0	0	2.19622e-06	0	0	4.39243e-06	0	0	0	1.09811e-06	0	0	2.19622e-06	0	2.19622e-06	1.09811e-06	0	0	7.68676e-06	0	1.09811e-06	2.19622e-06	4.39243e-06	0	0	0	1.09811e-06
Burkholderia_sp._BDU8	1.09811e-06	0	0	1.09811e-06	1.09811e-06	0	1.09811e-06	1.09811e-06	2.19622e-06	0	0	0	0	0	0	0	0	0	0	0	0	0	0	0	0	0	1.09811e-06	1.09811e-06	0
Pseudomonas_sp._R2A2	0	0	0	0	0	0	0	0	0	0	0	1.09811e-06	0	0	0	0	3.29432e-06	0	0	0	0	0	0	0	0	0	0	1.09811e-06	0
Algoriphagus_machipongonensis	0	1.09811e-06	0	0	0	1.09811e-06	0	2.19622e-06	0	0	0	0	0	1.09811e-06	0	1.09811e-06	2.19622e-06	0	0	0	0	1.09811e-06	1.09811e-06	6.58865e-06	4.39243e-06	1.64716e-05	3.29432e-06	6.58865e-06	5.49054e-06
Achromobacter_xylosoxidans	2.30603e-05	1.86678e-05	1.31773e-05	4.28262e-05	1.09811e-05	1.53735e-05	1.86678e-05	1.09811e-05	1.09811e-05	1.97659e-05	1.42754e-05	1.09811e-05	1.42754e-05	6.58865e-06	4.39243e-06	7.68676e-06	2.63546e-05	1.20792e-05	1.97659e-05	1.42754e-05	1.97659e-05	3.29432e-06	4.39243e-06	1.53735e-05	1.64716e-05	1.53735e-05	8.78487e-06	1.75697e-05	1.53735e-05
Blastochloris_viridis	4.39243e-06	3.29432e-06	4.39243e-06	6.58865e-06	4.39243e-06	2.19622e-06	3.29432e-06	5.49054e-06	2.19622e-06	9.88297e-06	5.49054e-06	3.29432e-06	3.29432e-06	3.29432e-06	1.09811e-06	3.29432e-06	5.49054e-06	3.29432e-06	1.09811e-05	1.09811e-06	1.09811e-06	1.09811e-06	2.19622e-06	4.39243e-06	1.09811e-06	2.19622e-06	4.39243e-06	0	0
Polaribacter_sp._SA4.10	2.19622e-06	9.88297e-06	8.78487e-06	9.88297e-06	7.68676e-06	8.78487e-06	6.58865e-06	3.29432e-06	5.49054e-06	6.58865e-06	1.64716e-05	4.39243e-06	0	1.42754e-05	4.39243e-06	5.49054e-06	2.19622e-06	1.64716e-05	1.09811e-05	1.42754e-05	3.29432e-06	6.58865e-06	6.58865e-06	1.09811e-05	4.39243e-06	5.49054e-06	4.39243e-06	0	4.39243e-06
Streptococcus_sp._HSISB1	0	0	0	0	0	0	0	0	0	1.09811e-06	0	0	0	0	0	0	0	0	0	1.09811e-06	0	0	1.09811e-06	0	1.09811e-06	0	0	0	2.19622e-06
Streptomyces_aureoverticillatus	1.42754e-05	2.52565e-05	2.74527e-05	2.63546e-05	4.83168e-05	5.81997e-05	2.41584e-05	1.31773e-05	3.0747e-05	4.17281e-05	4.72187e-05	2.52565e-05	7.68676e-06	2.08641e-05	1.53735e-05	1.75697e-05	8.78487e-06	7.68676e-06	1.75697e-05	2.52565e-05	1.75697e-05	1.86678e-05	1.20792e-05	1.42754e-05	1.42754e-05	1.75697e-05	2.96489e-05	3.18451e-05	3.51395e-05
Hymenobacter_sp._PAMC_26554	5.38073e-05	3.62376e-05	5.16111e-05	6.0396e-05	5.0513e-05	6.36903e-05	5.49054e-05	3.84338e-05	6.36903e-05	5.81997e-05	5.49054e-05	3.84338e-05	5.60035e-05	4.83168e-05	2.63546e-05	5.49054e-05	5.81997e-05	2.63546e-05	7.1377e-05	4.063e-05	3.18451e-05	2.19622e-05	3.73357e-05	3.51395e-05	4.39243e-05	3.95319e-05	8.67506e-05	9.1143e-05	8.56524e-05
Corynebacterium_deserti	0	2.19622e-06	1.09811e-06	0	0	0	0	0	0	0	0	0	0	1.09811e-06	0	0	0	0	1.09811e-06	0	0	0	0	1.09811e-06	0	0	0	2.19622e-06	0
Rickettsia_bellii	2.19622e-06	1.09811e-06	0	1.09811e-06	4.39243e-06	0	0	0	0	5.49054e-06	0	5.49054e-06	2.19622e-06	1.09811e-06	1.09811e-06	0	0	0	0	0	0	0	0	4.39243e-06	3.29432e-06	0	1.09811e-06	0	1.09811e-06
Lactobacillus_zymae	5.49054e-06	1.31773e-05	4.39243e-06	6.58865e-06	4.39243e-06	3.29432e-06	2.19622e-06	5.49054e-06	3.29432e-06	3.29432e-06	1.09811e-06	2.52565e-05	2.74527e-05	0	5.49054e-06	9.88297e-06	8.78487e-06	0	6.58865e-06	4.39243e-06	3.29432e-06	0	2.19622e-06	1.09811e-06	2.19622e-06	0	5.49054e-06	4.39243e-06	2.19622e-06
Campylobacter_helveticus	2.19622e-05	3.84338e-05	1.42754e-05	0.000124086	5.49054e-05	5.49054e-06	3.73357e-05	5.49054e-05	2.30603e-05	5.60035e-05	7.90638e-05	0.000127381	3.95319e-05	4.39243e-06	1.31773e-05	7.90638e-05	0.000337119	8.126e-05	0.000127381	4.063e-05	0.000484266	1.09811e-06	0.000108713	2.63546e-05	0.00020315	3.29432e-06	9.55354e-05	0.000258055	0.000172403
Haloferax_mediterranei	0	0	0	0	0	0	0	0	0	0	0	0	0	0	0	0	2.19622e-06	0	0	1.09811e-06	0	1.09811e-06	0	0	0	0	0	0	0
Mucilaginibacter_gotjawali	6.58865e-06	1.09811e-05	1.53735e-05	1.75697e-05	1.09811e-05	1.53735e-05	2.19622e-06	2.19622e-05	2.96489e-05	3.0747e-05	1.31773e-05	1.86678e-05	1.64716e-05	9.88297e-06	1.42754e-05	1.31773e-05	1.75697e-05	1.09811e-06	2.08641e-05	8.78487e-06	4.39243e-06	4.39243e-06	1.53735e-05	8.78487e-06	2.08641e-05	1.64716e-05	2.52565e-05	6.58865e-06	1.20792e-05
Methanobacterium_subterraneum	0	0	0	0	0	0	0	0	0	0	0	0	0	0	0	5.49054e-06	3.29432e-06	0	0	0	2.19622e-06	0	0	0	0	0	0	0	0
Homo_sapiens	0.00113984	0.000181188	0.000108713	0.000153735	0.000171305	0.000239388	0.000736831	0.000230603	0.000191071	0.000135067	8.78487e-05	0.000259154	0.000118596	9.88297e-05	0.000262448	0.000224014	0.000396417	0.00110689	0.00106077	0.0013353	0.00408606	0.00304725	0.00131993	0.00274637	0.00202162	7.24751e-05	0.000127381	0.00018558	0.000248172
Sphingorhabdus_sp._SMR4y	0	0	0	0	0	0	1.09811e-06	0	1.09811e-06	1.09811e-06	0	1.09811e-06	0	0	0	1.09811e-06	0	0	0	0	0	0	1.09811e-06	0	0	0	1.09811e-06	0	0
Candidatus_Pelagibacter_sp._HIMB1321	2.19622e-06	1.09811e-06	1.09811e-06	1.09811e-06	3.29432e-06	0	0	0	0	0	2.19622e-06	2.19622e-06	1.09811e-06	0	1.09811e-06	0	0	0	0	0	1.09811e-06	0	0	1.09811e-06	4.39243e-06	0	0	0	0
Fabibacter_pacificus	7.68676e-06	3.29432e-06	5.49054e-06	2.41584e-05	1.09811e-05	1.09811e-06	1.09811e-05	4.39243e-06	1.09811e-06	2.19622e-06	3.29432e-06	2.19622e-06	3.29432e-06	4.39243e-06	0	0	3.29432e-06	1.09811e-06	1.09811e-06	2.19622e-06	2.19622e-06	1.09811e-06	7.68676e-06	3.29432e-06	1.20792e-05	2.30603e-05	1.53735e-05	1.86678e-05	5.49054e-06
Vampirococcus_sp._LiM	7.68676e-06	2.19622e-06	1.09811e-06	2.85508e-05	4.39243e-06	1.31773e-05	8.78487e-06	6.58865e-06	2.19622e-06	2.19622e-06	3.29432e-06	1.20792e-05	4.39243e-06	2.19622e-06	1.09811e-06	3.18451e-05	4.61205e-05	4.39243e-06	5.49054e-06	6.58865e-06	2.30603e-05	4.39243e-06	2.08641e-05	1.09811e-05	3.29432e-06	1.09811e-06	1.09811e-05	1.09811e-06	2.41584e-05
Paraburkholderia_phenoliruptrix	5.49054e-06	1.20792e-05	0	2.19622e-06	8.78487e-06	2.19622e-06	2.19622e-06	2.19622e-06	5.49054e-06	2.19622e-06	2.19622e-06	3.29432e-06	8.78487e-06	1.09811e-06	0	4.39243e-06	1.20792e-05	2.19622e-06	4.39243e-06	1.09811e-06	1.75697e-05	2.19622e-06	5.49054e-06	3.29432e-06	1.09811e-06	5.49054e-06	8.78487e-06	1.31773e-05	0
Bordetella_pseudohinzii	0	1.09811e-06	0	0	2.19622e-06	0	3.29432e-06	0	0	0	1.09811e-06	2.19622e-06	2.19622e-06	0	1.09811e-06	1.09811e-06	6.58865e-06	0	0	0	1.09811e-06	0	0	3.29432e-06	0	0	0	3.29432e-06	2.19622e-06
Nesterenkonia_sp._NBAIMH1	3.29432e-06	4.39243e-06	2.19622e-06	7.68676e-06	2.19622e-06	2.19622e-06	6.58865e-06	3.29432e-06	1.09811e-06	4.39243e-06	0	4.39243e-06	1.09811e-06	1.09811e-06	4.39243e-06	8.78487e-06	5.81997e-05	6.58865e-06	6.58865e-06	6.58865e-06	0.000130675	0	0	1.09811e-06	2.19622e-06	3.29432e-06	2.19622e-06	3.29432e-06	3.29432e-06
Hoeflea_phototrophica	0	1.09811e-06	1.09811e-06	1.42754e-05	4.39243e-06	1.86678e-05	1.09811e-05	1.31773e-05	1.64716e-05	2.19622e-06	1.09811e-06	2.19622e-06	2.19622e-06	0	5.49054e-06	5.49054e-06	1.42754e-05	0	1.86678e-05	4.39243e-06	1.09811e-05	2.19622e-06	1.20792e-05	2.08641e-05	1.09811e-05	1.20792e-05	3.18451e-05	2.85508e-05	4.28262e-05
Chlamydia_muridarum	2.19622e-06	0	0	0	1.09811e-06	2.19622e-06	3.29432e-06	0	1.09811e-06	4.39243e-06	2.19622e-06	0	1.09811e-06	0	0	0	0	0	0	0	1.09811e-06	1.09811e-06	0	2.19622e-06	0	2.19622e-06	1.09811e-06	1.09811e-06	1.09811e-06
Micromonospora_purpureochromogenes	3.29432e-05	9.88297e-06	7.68676e-06	6.58865e-06	4.39243e-06	1.42754e-05	1.97659e-05	1.64716e-05	1.53735e-05	1.86678e-05	1.53735e-05	1.31773e-05	2.30603e-05	1.20792e-05	1.09811e-05	2.19622e-06	8.78487e-06	0	1.64716e-05	5.49054e-06	1.64716e-05	0	1.20792e-05	1.09811e-05	7.68676e-06	1.42754e-05	3.0747e-05	1.75697e-05	3.40414e-05
Pantoea_alhagi	0	2.19622e-06	0	1.09811e-06	0	0	0	0	0	1.09811e-06	0	1.09811e-06	0	1.09811e-06	0	4.39243e-06	9.88297e-06	7.68676e-06	4.39243e-06	2.19622e-06	5.49054e-06	0	3.29432e-06	1.09811e-06	1.09811e-06	0	0	5.49054e-06	0
Vibrio_azureus	0	0	0	0	0	0	0	0	0	0	0	0	1.09811e-06	0	0	7.68676e-06	2.08641e-05	8.78487e-06	4.39243e-06	3.29432e-06	2.30603e-05	0	4.39243e-06	1.09811e-06	2.19622e-06	0	3.29432e-06	1.42754e-05	8.78487e-06
Actinomyces_viscosus	6.58865e-06	7.68676e-06	8.78487e-06	5.49054e-06	1.09811e-05	1.20792e-05	5.49054e-06	4.39243e-06	2.19622e-06	9.88297e-06	5.49054e-06	5.49054e-06	2.19622e-06	1.20792e-05	8.78487e-06	1.31773e-05	1.09811e-06	1.09811e-06	2.08641e-05	4.39243e-06	2.19622e-06	1.09811e-05	2.19622e-06	8.78487e-06	2.19622e-06	1.09811e-05	1.42754e-05	8.78487e-06	1.64716e-05
Acinetobacter_oleivorans	0	0	0	0	1.09811e-06	0	0	0	0	0	0	0	0	0	0	0	0	0	0	0	0	0	0	0	0	0	0	1.09811e-06	0
Halomonas_sp._JS92.SW72	1.09811e-05	0	0	1.31773e-05	2.19622e-06	1.09811e-06	4.39243e-06	3.29432e-06	2.19622e-06	3.29432e-06	1.09811e-06	0	1.09811e-06	0	1.09811e-06	2.19622e-06	3.40414e-05	5.49054e-06	3.29432e-06	2.19622e-06	3.29432e-06	1.09811e-06	1.09811e-06	0	6.58865e-06	1.09811e-06	0	1.20792e-05	7.68676e-06
Mycoplasma_gallisepticum	4.39243e-06	5.49054e-06	6.58865e-06	3.29432e-06	1.09811e-06	5.49054e-06	6.58865e-06	1.09811e-06	8.78487e-06	0	2.19622e-06	5.49054e-06	1.09811e-05	3.29432e-06	1.09811e-06	1.42754e-05	2.96489e-05	8.78487e-06	1.86678e-05	3.29432e-06	1.53735e-05	0	4.39243e-06	2.19622e-06	3.29432e-06	1.09811e-06	7.68676e-06	6.58865e-06	1.09811e-05
Amphibacillus_xylanus	6.58865e-06	1.09811e-05	5.49054e-06	6.58865e-06	0	3.29432e-06	0	1.09811e-06	2.19622e-06	6.58865e-06	5.49054e-06	1.09811e-06	6.58865e-06	2.19622e-06	3.29432e-06	3.18451e-05	7.68676e-05	0	9.88297e-06	0	2.19622e-06	0	1.09811e-06	1.09811e-06	3.29432e-06	1.09811e-06	5.49054e-06	6.58865e-06	2.19622e-06
Desulfotomaculum_ruminis	1.31773e-05	1.86678e-05	1.64716e-05	2.74527e-05	2.74527e-05	1.75697e-05	3.18451e-05	4.39243e-06	1.20792e-05	1.20792e-05	1.09811e-05	1.42754e-05	8.78487e-06	8.78487e-06	1.09811e-05	1.86678e-05	0.000114203	2.96489e-05	4.61205e-05	2.30603e-05	0.00013946	2.19622e-06	3.62376e-05	1.53735e-05	7.35733e-05	3.29432e-06	4.39243e-05	7.1377e-05	5.49054e-05
Leptotrichia_sp._oral_taxon_847	2.19622e-06	4.39243e-06	1.09811e-06	3.29432e-06	3.29432e-06	3.29432e-06	1.09811e-06	3.29432e-06	1.09811e-06	3.29432e-06	0	0	0	1.09811e-06	2.19622e-06	0	6.58865e-06	0	0	2.19622e-06	1.09811e-06	2.19622e-06	1.09811e-06	0	0	0	0	1.09811e-06	0
Synechococcus_sp._PCC_7002	2.63546e-05	6.80827e-05	6.80827e-05	3.73357e-05	3.62376e-05	2.30603e-05	3.51395e-05	3.40414e-05	4.61205e-05	5.0513e-05	6.80827e-05	5.38073e-05	2.19622e-05	7.46714e-05	3.84338e-05	2.19622e-05	3.40414e-05	9.22411e-05	4.17281e-05	6.14941e-05	3.62376e-05	5.16111e-05	5.27092e-05	6.0396e-05	4.39243e-05	2.85508e-05	2.74527e-05	3.40414e-05	3.51395e-05
Alistipes_communis	0.00935259	0.00433753	0.00528959	0.00649531	0.00367647	0.00626032	0.00752424	0.0081864	0.00932843	0.00995655	0.00637452	0.0060363	0.0161268	0.00610658	0.00402457	0.00478995	0.00773288	0.000634707	0.00579582	0.00362486	0.0040081	0.00111238	0.00554764	0.00641625	0.00762746	0.00591331	0.00874533	0.0105429	0.013745
Mycoplasma_citelli	0	1.09811e-06	0	0	0	0	0	0	0	0	0	1.09811e-06	0	2.19622e-06	1.09811e-06	1.09811e-06	0	0	0	1.09811e-06	0	0	0	0	0	0	0	1.09811e-06	0
Methanohalobium_evestigatum	0	0	1.09811e-06	0	0	0	0	1.09811e-06	0	2.19622e-06	1.09811e-06	4.39243e-06	0	0	0	3.29432e-06	1.09811e-06	0	0	0	1.09811e-06	0	0	0	0	0	0	0	2.19622e-06
Streptomyces_sp._ZFG47	2.19622e-06	3.29432e-06	3.29432e-06	5.49054e-06	3.29432e-06	4.39243e-06	2.19622e-06	7.68676e-06	0	3.29432e-06	2.19622e-06	3.29432e-06	6.58865e-06	0	1.09811e-06	2.19622e-06	1.09811e-06	6.58865e-06	1.09811e-06	1.09811e-06	1.09811e-06	0	1.09811e-06	3.29432e-06	4.39243e-06	2.19622e-06	1.09811e-06	0	2.19622e-06
Planctopirus_ephydatiae	0	0	0	2.19622e-06	2.19622e-06	0	0	1.09811e-06	0	0	0	1.09811e-06	0	0	0	0	0	0	0	0	0	1.09811e-06	0	0	0	0	0	1.09811e-06	0
Daphnis_nerii_cypovirus	0	0	0	1.09811e-06	0	0	0	0	0	0	0	0	0	0	0	0	0	0	0	0	0	0	0	0	0	0	0	0	0
Sphingomonas_sp._PAMC26645	2.19622e-06	0	2.19622e-06	2.19622e-06	2.19622e-06	0	0	0	1.09811e-06	3.29432e-06	1.09811e-06	1.09811e-06	5.49054e-06	0	1.09811e-06	1.09811e-06	0	0	1.09811e-06	1.09811e-06	3.29432e-06	0	0	1.09811e-06	0	0	0	0	1.09811e-06
Halomonas_sp._A3H3	0	3.29432e-06	3.29432e-06	4.39243e-06	0	7.68676e-06	1.09811e-05	0	0	1.09811e-06	0	0	8.78487e-06	0	5.49054e-06	1.09811e-05	1.09811e-05	3.29432e-06	1.20792e-05	5.49054e-06	7.68676e-06	2.19622e-06	2.19622e-06	3.29432e-06	5.49054e-06	0	0	4.39243e-06	0
Corynebacterium_epidermidicanis	6.58865e-06	3.29432e-06	2.19622e-06	1.09811e-06	3.29432e-06	2.19622e-06	5.49054e-06	1.09811e-06	4.39243e-06	4.39243e-06	4.39243e-06	3.29432e-06	2.19622e-06	2.19622e-06	1.09811e-06	0	9.88297e-06	4.39243e-06	3.29432e-06	0	0	1.09811e-06	2.19622e-06	0	2.19622e-06	2.19622e-06	4.39243e-06	5.49054e-06	0
Ralstonia_mannitolilytica	2.19622e-06	1.09811e-06	1.09811e-06	1.09811e-06	0	0	0	1.09811e-06	4.39243e-06	2.19622e-06	2.19622e-06	0	1.09811e-06	1.09811e-06	3.29432e-06	0	0	3.29432e-06	2.19622e-06	1.09811e-06	2.19622e-06	0	0	2.19622e-06	1.09811e-06	0	0	3.29432e-06	2.19622e-06
Commensalibacter_sp._AMU001	1.20792e-05	0	0	0	0	0	0	0	0	0	0	0	0	2.19622e-06	0	0	0	0	0	0	0	0	0	0	0	0	4.39243e-06	0	8.78487e-06
Bacillus_virus_G	0	0	0	0	0	0	0	0	0	0	0	1.09811e-06	0	0	0	0	0	0	0	0	0	0	0	0	0	0	0	0	0
Saccharomonospora_glauca	3.29432e-06	0	2.19622e-06	3.29432e-06	3.29432e-06	0	0	2.19622e-06	2.19622e-06	2.19622e-06	0	0	5.49054e-06	0	0	0	1.09811e-06	0	2.19622e-06	3.29432e-06	0	0	1.09811e-06	0	1.09811e-06	1.09811e-06	0	1.09811e-06	6.58865e-06
Corynebacterium_resistens	0	0	0	1.09811e-06	0	0	0	1.09811e-06	1.09811e-06	0	1.09811e-06	0	2.19622e-06	0	0	0	0	0	0	0	0	0	0	0	1.09811e-06	0	0	0	2.19622e-06
Butyrivibrio_fibrisolvens	0.000269037	0.000141656	5.92978e-05	0.000259154	0.000218524	0.000108713	0.000230603	6.69846e-05	4.83168e-05	0.000114203	4.17281e-05	0.000127381	6.47884e-05	4.83168e-05	6.69846e-05	4.94149e-05	0.00020315	0.000118596	0.00012189	7.1377e-05	9.99279e-05	5.49054e-06	8.126e-05	5.38073e-05	0.000165814	1.53735e-05	0.000161422	0.000280018	0.000132871
Enterobacter_sp._HK169	0	0	0	0	0	0	1.09811e-06	0	0	0	0	0	0	0	0	0	0	0	0	0	0	0	0	0	0	0	0	0	0
Desulfovibrio_gigas	2.85508e-05	2.63546e-05	2.63546e-05	6.47884e-05	2.08641e-05	2.85508e-05	4.72187e-05	4.72187e-05	3.62376e-05	3.51395e-05	4.83168e-05	6.91808e-05	3.84338e-05	1.42754e-05	1.97659e-05	1.31773e-05	5.38073e-05	1.75697e-05	3.18451e-05	1.42754e-05	5.27092e-05	3.29432e-06	1.97659e-05	2.41584e-05	1.64716e-05	9.88297e-06	3.29432e-05	4.61205e-05	6.80827e-05
Rathayibacter_sp._VKM_Ac.2762	0	0	0	2.19622e-06	0	0	0	0	0	0	0	0	0	0	0	1.09811e-06	0	0	0	0	0	1.09811e-06	0	0	0	0	0	0	0
Macrococcus_sp._IME1552	4.39243e-06	3.29432e-06	1.09811e-06	3.29432e-06	1.64716e-05	0	2.19622e-06	5.49054e-06	2.19622e-06	1.97659e-05	4.39243e-06	1.64716e-05	1.75697e-05	3.29432e-06	2.19622e-06	7.68676e-06	2.08641e-05	0	1.09811e-06	4.39243e-06	2.19622e-06	0	4.39243e-06	2.19622e-06	1.09811e-06	0	6.58865e-06	9.88297e-06	1.20792e-05
Staphylococcus_schweitzeri	4.39243e-06	0	1.09811e-06	5.49054e-06	4.39243e-06	1.09811e-06	1.09811e-06	0	4.39243e-06	0	7.68676e-06	1.09811e-06	2.19622e-06	0	0	1.09811e-06	2.19622e-06	0	0	0	1.09811e-06	0	0	2.19622e-06	0	2.19622e-06	0	0	0
Rickettsia_canadensis	0	0	0	1.09811e-06	0	0	0	0	0	2.19622e-06	0	2.19622e-06	1.09811e-06	1.09811e-06	0	0	9.88297e-06	1.09811e-06	0	0	1.09811e-05	0	0	0	0	0	0	0	0
Microcystis_virus_Ma.LMM01	0	0	0	0	0	0	0	0	0	0	0	0	0	0	0	4.39243e-05	0	2.19622e-06	0	0	1.09811e-06	1.09811e-06	2.19622e-06	0	3.29432e-06	4.39243e-06	0	0	0
Acetobacteraceae_bacterium	1.31773e-05	1.42754e-05	4.39243e-06	2.74527e-05	1.09811e-05	3.29432e-06	7.68676e-06	7.68676e-06	4.39243e-06	1.97659e-05	7.68676e-06	2.41584e-05	1.31773e-05	4.39243e-06	3.29432e-06	0	6.58865e-06	0	2.19622e-06	7.68676e-06	1.09811e-06	2.19622e-06	1.09811e-05	3.29432e-06	3.29432e-06	0	3.29432e-06	1.09811e-05	1.31773e-05
Leptolyngbya_sp._PCC_7376	1.09811e-06	2.19622e-06	3.29432e-06	0	1.09811e-06	2.19622e-06	5.49054e-06	0	2.19622e-06	0	0	1.09811e-06	0	1.09811e-06	2.19622e-06	4.39243e-06	1.09811e-05	4.39243e-06	4.39243e-06	3.29432e-06	7.68676e-06	1.09811e-06	1.09811e-06	4.39243e-06	4.39243e-06	3.29432e-06	1.09811e-06	3.29432e-06	1.09811e-06
Acetoanaerobium_sticklandii	3.29432e-05	2.52565e-05	9.88297e-06	1.31773e-05	1.31773e-05	2.19622e-05	1.31773e-05	5.49054e-06	2.74527e-05	1.09811e-05	3.29432e-06	8.78487e-06	4.39243e-06	6.58865e-06	1.20792e-05	7.68676e-06	1.97659e-05	3.29432e-06	7.68676e-06	8.78487e-06	1.42754e-05	1.09811e-06	1.31773e-05	1.09811e-05	8.78487e-06	3.29432e-06	1.09811e-05	9.88297e-06	3.73357e-05
Psychrobacter_urativorans	0	0	0	0	0	0	0	0	0	0	0	0	0	0	0	0	0	0	0	0	1.09811e-06	0	0	0	0	0	0	0	0
Mycobacterium_simiae	1.09811e-06	0	0	0	0	0	0	2.19622e-06	0	0	0	0	0	1.09811e-06	0	0	2.19622e-06	0	1.09811e-06	0	0	0	0	1.09811e-06	0	0	0	0	0
Serinicoccus_profundi	2.19622e-06	2.19622e-06	1.09811e-06	8.78487e-06	1.09811e-06	3.29432e-06	4.39243e-06	1.09811e-06	6.58865e-06	3.29432e-06	1.09811e-06	2.19622e-06	3.29432e-06	0	1.09811e-06	4.39243e-06	6.58865e-06	0	2.19622e-06	2.19622e-06	2.19622e-06	2.19622e-06	2.19622e-06	4.39243e-06	1.09811e-06	0	7.68676e-06	5.49054e-06	0
Olivibacter_sp._LS.1	0	0	0	0	0	0	0	0	0	0	0	1.09811e-06	0	0	0	0	0	0	0	0	6.58865e-06	0	0	7.68676e-06	0	0	0	0	0
Equid_gammaherpesvirus_2	0	0	0	0	0	0	0	0	0	0	0	0	0	0	0	0	1.09811e-06	0	0	0	0	0	0	0	0	0	0	0	0
Pelobacter_carbinolicus	3.29432e-06	6.58865e-06	1.09811e-06	1.20792e-05	2.19622e-06	2.19622e-06	2.19622e-06	2.19622e-06	6.58865e-06	5.49054e-06	8.78487e-06	6.58865e-06	4.39243e-06	3.29432e-06	2.19622e-06	0	8.78487e-06	4.39243e-06	3.29432e-06	3.29432e-06	5.49054e-06	0	6.58865e-06	2.19622e-06	4.39243e-06	4.39243e-06	3.29432e-06	6.58865e-06	5.49054e-06
Rickettsiales_bacterium_Ac37b	4.39243e-06	0	1.09811e-06	0	1.09811e-06	1.09811e-06	0	0	0	1.09811e-06	0	1.09811e-06	0	0	0	0	7.68676e-06	0	1.09811e-06	2.19622e-06	0	0	0	1.09811e-06	0	0	0	0	0
Mycolicibacterium_mageritense	1.09811e-06	0	0	2.19622e-06	0	3.29432e-06	3.29432e-06	3.29432e-06	3.29432e-06	2.19622e-06	4.39243e-06	1.09811e-06	0	0	0	3.29432e-06	0	1.09811e-06	1.09811e-06	0	2.19622e-06	0	1.09811e-06	0	1.09811e-06	0	0	0	1.09811e-06
Dyella_japonica	2.19622e-06	2.19622e-06	1.09811e-06	2.19622e-06	0	0	4.39243e-06	0	0	3.29432e-06	1.09811e-06	2.19622e-06	0	1.09811e-06	1.09811e-06	0	1.09811e-06	6.58865e-06	2.19622e-06	0	5.49054e-06	0	0	0	2.19622e-06	0	2.19622e-06	2.19622e-06	0
Planococcus_halocryophilus	0	0	0	2.19622e-06	0	0	0	0	0	0	0	0	0	0	0	0	1.09811e-06	1.09811e-06	0	0	2.19622e-06	0	0	0	0	0	0	0	0
Blattabacterium_sp._.Mastotermes_darwiniensis.	0	0	0	0	0	0	0	1.09811e-06	1.09811e-06	0	0	0	1.09811e-06	0	0	0	0	0	0	0	1.09811e-06	0	0	1.09811e-06	0	0	0	0	1.09811e-06
Geobacter_sp._FeAm09	2.30603e-05	2.85508e-05	2.52565e-05	5.71016e-05	2.96489e-05	3.84338e-05	2.96489e-05	1.31773e-05	2.96489e-05	2.52565e-05	3.18451e-05	1.86678e-05	1.75697e-05	1.75697e-05	2.19622e-05	1.97659e-05	1.53735e-05	1.42754e-05	2.41584e-05	2.74527e-05	1.97659e-05	1.75697e-05	1.20792e-05	2.19622e-05	9.88297e-06	1.42754e-05	3.29432e-05	3.0747e-05	1.97659e-05
Shewanella_pealeana	0	0	1.09811e-06	1.09811e-06	1.09811e-06	2.19622e-06	0	1.09811e-06	1.09811e-06	0	2.19622e-06	0	0	0	0	0	1.09811e-06	0	0	2.19622e-06	0	0	0	1.09811e-06	0	0	1.09811e-06	0	0
Actinoplanes_teichomyceticus	6.58865e-06	1.09811e-05	3.29432e-06	1.53735e-05	3.29432e-06	2.19622e-06	5.49054e-06	3.29432e-06	4.39243e-06	3.29432e-06	0	2.19622e-06	5.49054e-06	5.49054e-06	1.09811e-06	2.19622e-06	7.68676e-06	0	4.39243e-06	2.19622e-06	0	1.09811e-06	3.29432e-06	3.29432e-06	3.29432e-06	0	8.78487e-06	5.49054e-06	3.29432e-06
Elizabethkingia_anophelis	1.64716e-05	1.53735e-05	1.75697e-05	2.41584e-05	3.29432e-05	3.73357e-05	3.40414e-05	1.20792e-05	1.64716e-05	2.74527e-05	3.62376e-05	1.20792e-05	7.68676e-06	3.51395e-05	8.78487e-06	1.64716e-05	1.20792e-05	7.68676e-06	1.86678e-05	2.30603e-05	1.53735e-05	1.20792e-05	1.75697e-05	1.31773e-05	1.86678e-05	3.29432e-05	2.85508e-05	2.08641e-05	2.74527e-05
Paraburkholderia_xenovorans	0	3.29432e-06	0	3.29432e-06	3.29432e-06	2.19622e-06	0	2.19622e-06	1.09811e-06	0	1.09811e-06	3.29432e-06	4.39243e-06	1.09811e-06	1.09811e-06	0	3.29432e-06	0	0	1.09811e-06	2.19622e-06	0	0	0	0	0	0	1.09811e-06	1.09811e-06
Kosakonia_radicincitans	0	7.68676e-06	8.78487e-06	0	0	0	0	1.09811e-06	0	0	0	0	0	0	2.19622e-06	0	0	0	0	0	0	0	0	0	0	0	0	0	0
Thermococcus_sp._5.4	0	0	0	0	0	1.09811e-06	0	0	0	0	0	0	0	0	0	0	0	0	0	0	0	0	0	0	0	0	0	0	0
Methanococcus_vannielii	0	0	0	4.39243e-06	9.88297e-06	1.09811e-06	7.68676e-06	5.49054e-06	0	6.58865e-06	0	0	2.19622e-06	3.29432e-06	0	2.19622e-06	2.19622e-06	0	0	6.58865e-06	0	0	0	0	0	0	1.09811e-06	1.09811e-05	0
Sinorhizobium_meliloti	1.09811e-05	1.09811e-05	8.78487e-06	1.86678e-05	9.88297e-06	4.39243e-06	8.78487e-06	2.30603e-05	2.63546e-05	1.86678e-05	8.78487e-06	1.42754e-05	2.30603e-05	1.09811e-05	1.20792e-05	4.39243e-06	9.88297e-06	0	1.20792e-05	0	0	0	1.09811e-05	1.31773e-05	1.31773e-05	9.88297e-06	5.49054e-06	1.20792e-05	1.09811e-06
Sulfurihydrogenibium_sp._YO3AOP1	2.19622e-06	4.39243e-06	2.19622e-06	2.19622e-06	1.09811e-06	0	0	3.29432e-06	6.58865e-06	0	1.09811e-06	0	0	0	7.68676e-06	1.20792e-05	1.75697e-05	7.68676e-06	8.78487e-06	0	1.31773e-05	0	0	7.68676e-06	6.58865e-06	1.09811e-06	1.09811e-06	1.09811e-06	2.19622e-06
Mycolicibacterium_anyangense	0	0	1.09811e-06	3.29432e-06	0	0	0	0	0	0	0	1.09811e-06	0	0	0	1.09811e-06	2.19622e-06	1.09811e-06	4.39243e-06	1.09811e-06	0	0	3.29432e-06	1.09811e-06	0	0	1.09811e-06	2.19622e-06	0
Sphingobacterium_sp._ML3W	1.64716e-05	1.97659e-05	8.78487e-06	1.97659e-05	1.64716e-05	1.86678e-05	1.31773e-05	1.31773e-05	1.75697e-05	1.53735e-05	9.88297e-06	6.58865e-06	2.41584e-05	1.53735e-05	1.64716e-05	2.08641e-05	2.41584e-05	7.68676e-06	2.30603e-05	1.31773e-05	1.75697e-05	6.58865e-06	1.53735e-05	1.31773e-05	1.20792e-05	1.86678e-05	1.31773e-05	1.64716e-05	1.64716e-05
Calothrix_parasitica	8.78487e-06	1.09811e-05	9.88297e-06	1.53735e-05	1.64716e-05	1.86678e-05	1.97659e-05	5.49054e-06	9.88297e-06	1.86678e-05	2.30603e-05	1.53735e-05	1.09811e-06	1.09811e-05	6.58865e-06	9.88297e-06	1.09811e-06	2.19622e-06	1.53735e-05	1.31773e-05	1.20792e-05	4.39243e-06	6.58865e-06	8.78487e-06	5.49054e-06	1.20792e-05	1.86678e-05	1.42754e-05	9.88297e-06
Mycobacterium_virus_Astro	0	0	0	0	0	0	0	0	0	0	0	0	0	0	0	2.19622e-06	2.19622e-06	0	1.09811e-06	0	0	0	0	0	0	0	0	0	0
Spiroplasma_sp._TIUS.1	4.39243e-06	1.09811e-05	6.58865e-06	6.58865e-06	2.19622e-06	4.39243e-06	5.49054e-06	0	1.09811e-06	2.19622e-06	0	1.20792e-05	7.68676e-06	4.39243e-06	1.09811e-06	2.74527e-05	7.24751e-05	1.09811e-06	4.39243e-06	2.19622e-06	1.09811e-06	0	3.29432e-06	8.78487e-06	5.49054e-06	2.19622e-06	9.88297e-06	7.68676e-06	1.53735e-05
Roseimaritima_ulvae	0	0	0	0	0	1.09811e-06	0	0	0	1.09811e-06	0	0	0	0	2.19622e-06	1.09811e-06	0	0	0	1.09811e-06	1.09811e-06	0	1.09811e-06	0	0	0	2.19622e-06	0	0
Rickettsia_endosymbiont_of_Bemisia_tabaci	0	0	0	3.29432e-06	0	0	0	0	0	0	0	0	2.19622e-06	0	0	2.19622e-06	0	0	0	0	0	0	2.19622e-06	2.19622e-06	0	0	0	0	1.09811e-06
Paenibacillus_swuensis	1.86678e-05	1.20792e-05	1.09811e-05	8.78487e-06	2.19622e-06	6.58865e-06	1.09811e-05	0	0	3.29432e-06	2.19622e-06	4.39243e-06	2.19622e-06	5.49054e-06	3.29432e-06	4.39243e-06	9.88297e-06	1.09811e-05	0	4.39243e-06	9.88297e-06	0	1.09811e-06	2.19622e-06	1.20792e-05	1.09811e-06	3.29432e-06	2.19622e-06	4.39243e-06
Methylobacterium_mesophilicum	2.19622e-06	1.09811e-06	2.19622e-06	0	0	0	0	0	0	0	0	0	1.09811e-06	1.09811e-06	0	0	2.19622e-06	0	0	0	0	0	0	0	1.09811e-06	0	0	2.19622e-06	0
Leptotrichia_hofstadii	2.85508e-05	4.39243e-06	3.29432e-06	2.19622e-06	1.09811e-06	0	1.09811e-05	1.09811e-06	2.19622e-06	7.68676e-06	0	2.19622e-06	0	2.19622e-06	1.09811e-06	7.68676e-06	2.52565e-05	0	7.68676e-06	1.09811e-06	2.19622e-06	0	7.68676e-06	7.68676e-06	5.49054e-06	2.19622e-06	1.09811e-06	1.86678e-05	4.39243e-06
Elusimicrobium_minutum	8.78487e-06	1.09811e-06	1.09811e-06	1.09811e-06	2.19622e-06	4.39243e-06	1.09811e-06	3.29432e-06	0	0	1.09811e-06	1.09811e-06	0	1.09811e-06	0	0	1.53735e-05	0	0	7.68676e-06	5.38073e-05	3.29432e-06	0	0	1.09811e-06	3.29432e-06	1.09811e-06	0	0
Burkholderia_contaminans	4.39243e-06	4.39243e-06	3.29432e-06	7.68676e-06	0	3.29432e-06	3.29432e-06	2.19622e-06	8.78487e-06	2.19622e-06	1.09811e-06	0	4.39243e-06	2.19622e-06	1.09811e-06	2.19622e-06	0	0	4.39243e-06	2.19622e-06	2.19622e-06	0	0	0	3.29432e-06	0	1.09811e-06	1.09811e-06	2.19622e-06
Haloprofundus_sp._MHR1	0	1.09811e-06	0	0	0	1.09811e-06	0	0	1.09811e-06	0	0	1.09811e-06	3.29432e-06	0	0	0	4.39243e-06	0	2.19622e-06	0	0	0	0	0	0	0	0	0	2.19622e-06
Halomonas_socia	2.19622e-06	1.09811e-06	0	5.49054e-06	1.09811e-06	8.78487e-06	3.29432e-06	1.09811e-06	2.19622e-06	6.58865e-06	1.09811e-05	7.68676e-06	0	0	1.09811e-06	0	1.09811e-06	1.09811e-06	4.39243e-06	1.09811e-06	4.39243e-06	1.09811e-06	1.09811e-06	1.09811e-06	0	2.19622e-06	1.42754e-05	6.58865e-06	0
Pseudoclostridium_thermosuccinogenes	6.58865e-05	5.81997e-05	4.39243e-05	6.36903e-05	3.29432e-05	4.28262e-05	4.50224e-05	3.40414e-05	4.50224e-05	1.42754e-05	1.75697e-05	2.41584e-05	5.16111e-05	1.53735e-05	3.29432e-05	4.39243e-05	9.33392e-05	2.30603e-05	2.85508e-05	2.52565e-05	4.17281e-05	5.49054e-06	2.96489e-05	3.84338e-05	2.63546e-05	6.58865e-06	3.40414e-05	5.0513e-05	5.71016e-05
Thermaerobacter_sp._PB12.4term	2.63546e-05	1.75697e-05	1.64716e-05	1.53735e-05	7.68676e-06	9.88297e-06	2.41584e-05	6.58865e-06	2.08641e-05	7.68676e-06	4.39243e-06	1.53735e-05	2.30603e-05	5.49054e-06	2.19622e-06	1.64716e-05	1.09811e-05	9.88297e-06	1.09811e-05	7.68676e-06	1.42754e-05	3.29432e-06	8.78487e-06	7.68676e-06	1.53735e-05	3.29432e-06	6.58865e-06	2.08641e-05	1.75697e-05
Pseudomonas_sp._URMO17WK12.I11	4.39243e-06	0	0	2.19622e-06	0	0	0	0	1.09811e-06	0	0	2.19622e-06	1.09811e-06	1.09811e-06	0	1.09811e-06	0	2.19622e-06	0	0	0	1.09811e-06	0	1.09811e-06	2.19622e-06	2.19622e-06	3.29432e-06	1.09811e-06	0
Vibrio_alginolyticus	0	4.39243e-06	0	8.78487e-06	4.39243e-06	0	0	0	0	0	1.09811e-06	1.09811e-06	0	0	0	0	0	4.39243e-06	2.19622e-06	0	2.08641e-05	1.09811e-06	2.19622e-06	1.09811e-06	6.58865e-06	0	2.19622e-06	1.09811e-06	3.29432e-06
Paraburkholderia_fungorum	0	0	0	0	1.09811e-06	0	0	2.19622e-06	0	0	0	1.09811e-06	1.09811e-06	0	0	0	0	2.19622e-06	0	0	0	0	1.09811e-06	1.09811e-06	0	2.19622e-06	0	1.09811e-06	0
Sphingopyxis_sp._EG6	6.58865e-06	4.39243e-06	9.88297e-06	0	1.09811e-06	0	0	0	0	0	1.09811e-06	1.09811e-06	0	0	0	0	0	1.09811e-06	0	0	0	0	0	0	1.09811e-06	0	1.09811e-06	1.09811e-06	0
Methanocaldococcus_jannaschii	0	0	0	0	0	0	0	0	0	0	0	0	0	0	0	2.19622e-06	9.88297e-06	8.78487e-06	4.39243e-06	0	4.39243e-06	0	0	0	1.09811e-06	0	0	0	0
Microbacterium_pygmaeum	1.09811e-06	0	1.09811e-06	1.09811e-06	1.09811e-06	1.09811e-06	0	0	0	0	0	0	0	0	1.09811e-06	0	3.29432e-06	0	1.09811e-06	0	1.09811e-06	0	0	0	1.09811e-06	0	0	1.09811e-06	2.19622e-06
Microbacterium_endophyticum	6.58865e-06	1.09811e-06	1.09811e-06	1.09811e-06	0	0	1.09811e-06	1.09811e-06	1.09811e-06	3.29432e-06	0	0	5.49054e-06	3.29432e-06	0	1.09811e-06	1.09811e-06	0	1.09811e-06	0	0	0	0	1.09811e-06	0	0	0	1.09811e-06	1.09811e-06
Arcobacter_sp._LPB0137	0	1.97659e-05	3.29432e-06	8.78487e-06	5.49054e-06	0	0	0	2.19622e-06	0	0	0	7.68676e-06	3.29432e-06	5.49054e-06	2.19622e-05	0	0	0	0	0	0	0	1.31773e-05	4.94149e-05	0	8.78487e-06	5.49054e-06	0
Lactobacillus_acidipiscis	2.19622e-06	1.09811e-06	1.09811e-06	0	2.19622e-06	2.19622e-06	4.39243e-06	1.09811e-06	0	1.09811e-06	1.09811e-06	6.58865e-06	1.64716e-05	1.09811e-06	2.19622e-06	0	1.09811e-06	1.09811e-06	0	2.19622e-06	2.19622e-06	0	2.19622e-06	0	0	1.09811e-06	1.09811e-06	2.19622e-06	4.39243e-06
Cupriavidus_malaysiensis	2.19622e-06	3.29432e-06	0	3.29432e-06	0	0	1.09811e-06	0	0	0	0	0	0	0	0	0	0	0	0	0	0	0	0	0	0	0	0	2.19622e-06	0
Halioglobus_pacificus	1.09811e-05	1.42754e-05	5.49054e-06	9.88297e-06	2.19622e-06	6.58865e-06	5.49054e-06	7.68676e-06	1.09811e-05	6.58865e-06	4.39243e-06	7.68676e-06	5.49054e-06	1.09811e-05	9.88297e-06	1.09811e-06	5.49054e-06	7.68676e-06	4.39243e-06	3.29432e-06	3.29432e-06	0	2.19622e-06	7.68676e-06	1.20792e-05	5.49054e-06	5.49054e-06	1.20792e-05	1.31773e-05
Pseudoalteromonas_aliena	0	0	0	2.19622e-06	1.09811e-06	0	2.19622e-06	0	0	1.09811e-06	0	0	0	0	0	1.09811e-06	0	2.19622e-06	1.09811e-06	1.09811e-06	0	0	0	0	0	0	0	0	0
Streptosporangium_roseum	3.29432e-06	4.39243e-06	5.49054e-06	7.68676e-06	3.29432e-06	0	6.58865e-06	1.09811e-06	1.09811e-06	1.09811e-06	4.39243e-06	0	6.58865e-06	2.19622e-06	3.29432e-06	3.29432e-06	1.09811e-06	1.09811e-06	1.09811e-06	2.19622e-06	1.09811e-06	0	2.19622e-06	0	0	2.19622e-06	2.19622e-06	5.49054e-06	8.78487e-06
Erythrobacter_sp._HL.111	5.49054e-06	7.68676e-06	1.09811e-06	1.09811e-06	1.09811e-06	1.09811e-06	2.19622e-06	2.19622e-06	4.39243e-06	1.09811e-06	1.09811e-06	7.68676e-06	3.29432e-06	1.20792e-05	0	0	1.09811e-06	1.42754e-05	3.29432e-06	1.09811e-06	1.09811e-06	2.19622e-06	0	0	0	0	1.09811e-06	4.39243e-06	1.53735e-05
Marinobacter_sp._Arc7.DN.1	3.29432e-06	1.09811e-06	6.58865e-06	4.39243e-06	2.19622e-06	2.19622e-06	4.39243e-06	0	2.19622e-06	1.09811e-06	0	1.09811e-06	2.19622e-06	0	2.19622e-06	2.19622e-06	2.19622e-06	2.19622e-06	1.09811e-06	4.39243e-06	6.58865e-06	1.09811e-06	1.09811e-06	0	3.29432e-06	1.09811e-06	2.19622e-06	2.19622e-06	3.29432e-06
Rhodoferax_sp._CHu59.6.5	4.39243e-06	0	1.09811e-06	1.09811e-06	1.09811e-06	4.39243e-06	2.19622e-06	3.29432e-06	5.49054e-06	2.19622e-06	3.29432e-06	4.39243e-06	3.29432e-06	4.39243e-06	3.29432e-06	2.19622e-06	2.19622e-06	1.09811e-06	3.29432e-06	1.09811e-06	2.19622e-06	1.09811e-06	2.19622e-06	5.49054e-06	1.09811e-06	1.09811e-06	2.19622e-06	1.09811e-06	1.09811e-06
Nakamurella_multipartita	2.19622e-06	0	0	3.29432e-06	1.09811e-06	1.09811e-06	0	1.09811e-06	0	5.49054e-06	3.29432e-06	6.58865e-06	0	2.19622e-06	4.39243e-06	2.19622e-06	2.19622e-06	2.19622e-06	0	4.39243e-06	6.58865e-06	3.29432e-06	6.58865e-06	9.88297e-06	1.97659e-05	8.78487e-06	3.29432e-06	8.78487e-06	3.29432e-06
Bacillus_mobilis	0	0	0	0	0	0	0	0	0	0	0	0	0	0	0	0	0	0	0	0	0	0	0	0	0	0	0	0	0
Dehalogenimonas_lykanthroporepellens	3.18451e-05	3.51395e-05	3.62376e-05	3.18451e-05	1.20792e-05	2.85508e-05	4.94149e-05	1.09811e-06	1.86678e-05	4.39243e-06	0	5.49054e-06	1.64716e-05	0	7.68676e-06	9.88297e-06	6.69846e-05	1.09811e-06	2.41584e-05	2.08641e-05	2.30603e-05	1.09811e-06	3.29432e-06	2.19622e-06	2.19622e-06	1.09811e-06	1.20792e-05	2.41584e-05	3.29432e-06
Leptolyngbya_sp._NIES.3755	2.19622e-06	0	3.29432e-06	4.39243e-06	0	0	1.09811e-06	0	1.09811e-06	1.09811e-06	1.09811e-06	0	7.68676e-06	0	2.19622e-06	6.58865e-06	4.39243e-06	0	0	2.19622e-06	2.19622e-06	0	3.29432e-06	1.09811e-06	2.19622e-06	1.09811e-06	3.29432e-06	0	6.58865e-06
Sphingopyxis_sp._MG	0	1.09811e-06	0	0	0	0	0	0	0	0	0	0	0	0	0	0	0	0	0	0	0	0	0	0	0	0	1.09811e-06	0	0
Azoarcus_sp._DN11	1.53735e-05	6.58865e-06	3.29432e-06	2.63546e-05	5.49054e-06	5.49054e-06	1.31773e-05	6.58865e-06	3.29432e-06	6.58865e-06	4.39243e-06	9.88297e-06	7.68676e-06	5.49054e-06	2.19622e-06	2.19622e-06	4.39243e-06	3.29432e-06	3.29432e-06	5.49054e-06	4.39243e-06	2.19622e-06	2.19622e-06	2.19622e-06	5.49054e-06	1.09811e-06	4.39243e-06	1.31773e-05	2.74527e-05
Selenomonas_ruminantium	2.74527e-05	2.63546e-05	2.19622e-05	3.84338e-05	3.84338e-05	1.64716e-05	4.94149e-05	1.09811e-05	1.09811e-05	3.29432e-05	1.64716e-05	2.30603e-05	1.97659e-05	4.39243e-06	3.0747e-05	9.88297e-06	6.80827e-05	1.86678e-05	2.85508e-05	9.88297e-06	2.30603e-05	2.19622e-06	1.20792e-05	1.31773e-05	2.96489e-05	1.09811e-06	1.75697e-05	6.36903e-05	2.96489e-05
Porphyromonas_crevioricanis	3.18451e-05	1.64716e-05	1.31773e-05	3.62376e-05	1.53735e-05	1.31773e-05	1.20792e-05	2.19622e-05	6.0396e-05	6.80827e-05	2.85508e-05	3.18451e-05	4.28262e-05	9.88297e-06	2.30603e-05	5.49054e-06	1.53735e-05	6.58865e-06	1.97659e-05	1.42754e-05	6.58865e-06	3.29432e-06	1.64716e-05	1.97659e-05	2.52565e-05	4.83168e-05	1.64716e-05	3.62376e-05	4.17281e-05
Paucibacter_sp._KCTC_42545	3.29432e-06	2.19622e-06	5.49054e-06	4.39243e-06	2.19622e-06	2.19622e-06	1.09811e-06	7.68676e-06	4.39243e-06	1.09811e-05	5.49054e-06	1.09811e-06	9.88297e-06	0	3.29432e-06	6.58865e-06	7.68676e-06	3.29432e-06	3.29432e-06	3.29432e-06	8.78487e-06	1.09811e-06	3.29432e-06	2.19622e-06	1.20792e-05	4.39243e-06	1.09811e-06	3.29432e-06	3.29432e-06
Klebsiella_oxytoca	9.44373e-05	0.000125184	9.55354e-05	9.99279e-05	3.40414e-05	6.14941e-05	8.56524e-05	1.53735e-05	6.91808e-05	4.83168e-05	3.84338e-05	3.0747e-05	2.74527e-05	3.18451e-05	2.74527e-05	2.85508e-05	0.000136165	1.97659e-05	5.49054e-05	4.50224e-05	6.80827e-05	1.86678e-05	1.64716e-05	2.41584e-05	1.64716e-05	2.41584e-05	4.28262e-05	0.000108713	0.00012189
Desulfotomaculum_ferrireducens	1.86678e-05	2.74527e-05	1.97659e-05	2.52565e-05	1.42754e-05	2.19622e-06	1.75697e-05	6.58865e-06	3.29432e-06	1.53735e-05	5.49054e-06	2.85508e-05	1.64716e-05	4.39243e-06	1.75697e-05	1.42754e-05	2.52565e-05	3.0747e-05	1.42754e-05	1.53735e-05	2.63546e-05	0	6.58865e-06	4.39243e-06	2.63546e-05	3.29432e-06	1.20792e-05	3.40414e-05	1.75697e-05
Metallosphaera_sedula	0	3.29432e-06	0	0	0	0	0	0	0	0	0	0	0	0	0	0	0	0	0	0	0	0	2.19622e-06	0	0	0	0	0	0
Candidatus_Erwinia_haradaeae	1.31773e-05	1.09811e-05	9.88297e-06	4.063e-05	2.41584e-05	1.09811e-06	5.49054e-06	1.53735e-05	1.42754e-05	2.30603e-05	1.31773e-05	3.18451e-05	8.78487e-06	3.29432e-06	5.49054e-06	2.96489e-05	0.000110909	1.75697e-05	3.73357e-05	2.30603e-05	0.000170207	3.29432e-06	4.61205e-05	1.86678e-05	4.50224e-05	4.39243e-06	2.85508e-05	5.92978e-05	3.95319e-05
Pseudomonas_sp._CMR12a	0	0	0	0	0	0	4.39243e-06	0	0	0	0	0	0	0	5.49054e-06	0	4.39243e-06	0	0	0	0	0	0	0	0	0	0	2.19622e-06	0
Methanoregula_boonei	1.09811e-06	0	0	1.09811e-06	0	2.19622e-06	2.19622e-06	2.19622e-06	0	1.09811e-06	1.09811e-06	0	1.09811e-06	0	0	0	4.39243e-06	1.09811e-06	1.09811e-06	0	0	0	2.19622e-06	0	0	0	1.09811e-06	0	0
Sphingomonas_sp._XS.10	3.29432e-06	0	2.19622e-06	3.29432e-06	1.09811e-06	1.09811e-06	1.09811e-06	1.09811e-06	2.19622e-06	8.78487e-06	3.29432e-06	5.49054e-06	4.39243e-06	1.09811e-06	2.19622e-06	1.09811e-06	5.49054e-06	0	0	0	0	1.09811e-06	0	2.19622e-06	1.09811e-06	0	2.19622e-06	2.19622e-06	0
Sulfitobacter_sp._SK012	3.29432e-06	2.19622e-06	2.19622e-06	7.68676e-06	4.39243e-06	5.49054e-06	5.49054e-06	6.58865e-06	1.09811e-06	4.39243e-06	6.58865e-06	7.68676e-06	4.39243e-06	2.19622e-06	2.19622e-06	1.09811e-06	3.29432e-06	0	0	0	1.09811e-06	0	4.39243e-06	4.39243e-06	0	2.19622e-06	1.09811e-06	5.49054e-06	2.19622e-06
Paenibacillus_borealis	7.68676e-06	9.88297e-06	1.09811e-06	1.64716e-05	4.39243e-06	6.58865e-06	2.19622e-05	5.49054e-06	3.29432e-06	4.39243e-06	3.29432e-06	1.09811e-05	6.58865e-06	4.39243e-06	3.29432e-06	3.29432e-06	1.31773e-05	1.09811e-06	1.09811e-06	0	2.19622e-06	1.09811e-06	4.39243e-06	0	6.58865e-06	1.09811e-06	1.09811e-05	1.64716e-05	8.78487e-06
Pelagibaca_abyssi	0	0	0	7.68676e-06	2.19622e-06	2.19622e-06	1.09811e-06	0	1.09811e-06	3.29432e-06	2.19622e-06	2.19622e-06	0	0	0	2.19622e-06	5.49054e-06	2.19622e-06	3.29432e-06	0	8.78487e-06	0	2.19622e-06	0	1.09811e-06	0	3.29432e-06	2.19622e-06	3.29432e-06
Pseudomonas_thivervalensis	0	1.09811e-06	1.09811e-06	0	0	0	0	0	1.09811e-06	0	1.09811e-06	0	0	0	0	0	1.09811e-06	0	0	0	0	0	0	0	0	0	0	0	0
Roseobacter_denitrificans	1.09811e-06	7.68676e-06	1.09811e-05	7.68676e-06	2.19622e-06	3.29432e-06	1.53735e-05	2.19622e-06	2.19622e-06	1.09811e-06	0	2.19622e-06	0	2.19622e-06	0	0	6.58865e-06	0	0	0	0	0	1.09811e-06	0	6.58865e-06	0	0	7.68676e-06	4.39243e-06
Echinicola_sp._LN3S3	1.31773e-05	1.75697e-05	1.64716e-05	4.39243e-06	9.88297e-06	1.64716e-05	7.68676e-06	1.75697e-05	9.88297e-06	1.09811e-06	2.19622e-06	1.09811e-06	1.09811e-06	9.88297e-06	1.31773e-05	6.58865e-06	4.39243e-06	3.29432e-06	2.19622e-06	5.49054e-06	1.09811e-06	0	1.09811e-05	1.09811e-05	1.64716e-05	1.42754e-05	9.88297e-06	1.20792e-05	1.64716e-05
Pandoraea_oxalativorans	0	0	0	2.19622e-06	1.09811e-06	0	0	0	0	2.19622e-06	0	2.19622e-06	0	0	0	0	2.19622e-06	0	0	0	0	0	1.09811e-06	0	0	1.09811e-06	1.09811e-06	1.09811e-06	0
Gemmataceae_bacterium_PX52	3.29432e-06	2.19622e-06	2.19622e-06	3.29432e-06	3.29432e-06	1.09811e-06	1.09811e-06	0	0	4.39243e-06	0	2.19622e-06	0	0	0	3.29432e-06	1.53735e-05	4.39243e-06	0	0	2.19622e-06	0	0	1.09811e-06	1.09811e-06	1.09811e-06	0	0	1.20792e-05
Pseudomonas_sp._MYb193	5.49054e-06	1.64716e-05	0	8.78487e-06	5.49054e-06	0	0	0	0	0	1.09811e-06	0	1.09811e-06	0	0	1.09811e-06	0	0	0	0	0	0	0	0	2.19622e-06	0	1.09811e-06	5.49054e-06	0
Cellulosimicrobium_sp._TH.20	1.09811e-06	1.09811e-06	0	0	0	0	0	0	0	2.19622e-06	1.09811e-06	0	2.19622e-06	0	0	0	0	0	1.09811e-06	0	0	0	0	2.19622e-06	0	0	0	1.09811e-06	2.19622e-06
Nitrosococcus_oceani	2.19622e-06	0	0	2.19622e-06	0	1.09811e-06	2.19622e-06	0	0	0	0	1.09811e-06	0	0	1.09811e-06	0	0	0	0	0	0	0	0	0	0	0	0	0	0
Clostridium_tetani	6.36903e-05	2.85508e-05	3.29432e-05	6.25922e-05	1.31773e-05	4.72187e-05	6.36903e-05	1.86678e-05	1.42754e-05	3.29432e-06	5.49054e-06	2.96489e-05	1.53735e-05	1.53735e-05	1.64716e-05	6.58865e-06	3.18451e-05	1.09811e-06	2.74527e-05	5.49054e-06	1.64716e-05	2.19622e-06	2.30603e-05	1.64716e-05	1.31773e-05	3.29432e-06	1.42754e-05	3.0747e-05	1.97659e-05
Corynebacterium_callunae	1.09811e-05	1.09811e-05	2.19622e-06	3.29432e-06	2.19622e-06	2.19622e-06	1.09811e-06	1.09811e-06	1.09811e-06	1.09811e-06	0	0	6.58865e-06	4.39243e-06	1.09811e-06	5.49054e-06	5.49054e-06	0	1.09811e-06	1.09811e-06	2.19622e-06	1.09811e-06	3.29432e-06	1.09811e-06	4.39243e-06	0	1.09811e-06	3.29432e-06	3.29432e-06
Clostridium_sp._DL.VIII	4.50224e-05	2.63546e-05	1.75697e-05	4.50224e-05	2.30603e-05	3.29432e-05	3.84338e-05	3.29432e-06	1.31773e-05	8.78487e-06	4.39243e-06	2.74527e-05	3.95319e-05	1.31773e-05	1.53735e-05	1.64716e-05	5.0513e-05	1.20792e-05	3.18451e-05	1.31773e-05	4.063e-05	2.19622e-06	1.64716e-05	1.42754e-05	1.97659e-05	3.29432e-06	1.31773e-05	2.52565e-05	1.97659e-05
Spiroplasma_culicicola	3.29432e-06	2.19622e-06	5.49054e-06	4.39243e-06	5.49054e-06	4.39243e-06	2.19622e-06	1.09811e-06	4.39243e-06	1.09811e-06	1.09811e-06	6.58865e-06	1.09811e-06	3.29432e-06	2.19622e-06	2.19622e-06	1.31773e-05	0	0	3.29432e-06	2.19622e-06	0	4.39243e-06	6.58865e-06	2.19622e-06	0	5.49054e-06	8.78487e-06	1.53735e-05
Candidatus_Hepatoplasma_crinochetorum	2.19622e-06	2.19622e-06	0	5.49054e-06	1.09811e-06	4.39243e-06	0	1.09811e-06	1.09811e-06	7.68676e-06	4.39243e-06	1.09811e-06	7.68676e-06	0	1.09811e-06	1.42754e-05	4.50224e-05	1.31773e-05	3.18451e-05	3.29432e-06	1.53735e-05	0	2.19622e-06	1.09811e-06	1.42754e-05	1.09811e-06	2.19622e-06	2.19622e-06	1.97659e-05
Brenneria_goodwinii	6.58865e-06	6.58865e-06	2.19622e-06	6.58865e-06	2.19622e-06	3.29432e-06	5.49054e-06	8.78487e-06	6.58865e-06	1.09811e-06	2.19622e-06	3.29432e-06	1.09811e-06	5.49054e-06	3.29432e-06	2.19622e-06	1.20792e-05	0	7.68676e-06	0	6.58865e-06	0	0	3.29432e-06	2.19622e-06	1.09811e-06	6.58865e-06	4.39243e-06	1.09811e-05
Natronobacterium_gregoryi	0	0	0	1.09811e-06	0	0	0	0	0	1.09811e-06	0	0	0	0	0	0	0	0	0	0	0	0	0	0	0	0	0	1.09811e-06	0
Cellulophaga_lytica	0	0	1.09811e-06	0	1.09811e-06	2.19622e-06	2.19622e-06	0	0	5.49054e-06	0	5.49054e-06	0	0	0	0	2.19622e-06	0	1.09811e-06	4.39243e-06	3.29432e-06	0	7.68676e-06	9.88297e-06	6.58865e-06	0	0	2.19622e-05	4.39243e-06
Veillonella_parvula	7.68676e-06	3.29432e-06	0	5.49054e-06	1.09811e-06	1.09811e-06	5.49054e-06	0	0	5.49054e-06	1.09811e-06	1.31773e-05	4.39243e-06	5.49054e-06	1.09811e-06	6.58865e-06	1.31773e-05	1.09811e-05	2.19622e-06	1.09811e-06	8.78487e-06	0	2.19622e-06	2.19622e-06	6.58865e-06	1.09811e-06	1.09811e-06	8.78487e-06	7.68676e-06
Streptococcus_sp._NPS_308	0	2.19622e-06	0	0	0	0	0	0	0	0	0	0	0	0	0	0	0	0	1.09811e-06	0	0	0	0	0	0	0	0	0	0
Aerococcus_sanguinicola	0	0	0	0	0	1.09811e-06	0	1.09811e-06	0	1.09811e-06	1.09811e-06	1.09811e-06	0	1.09811e-06	0	0	2.19622e-06	2.19622e-06	0	1.09811e-06	0	1.09811e-06	0	0	5.49054e-06	1.09811e-06	3.29432e-06	1.09811e-06	3.29432e-06
Dehalobacter_restrictus	2.96489e-05	5.38073e-05	1.86678e-05	5.92978e-05	2.74527e-05	1.97659e-05	2.41584e-05	2.08641e-05	9.88297e-06	1.42754e-05	1.53735e-05	1.64716e-05	6.58865e-06	1.64716e-05	1.75697e-05	3.51395e-05	6.69846e-05	2.19622e-05	2.74527e-05	5.92978e-05	7.1377e-05	5.49054e-06	4.28262e-05	2.52565e-05	6.25922e-05	8.78487e-06	5.27092e-05	8.45543e-05	7.90638e-05
Photorhabdus_laumondii	4.39243e-06	5.49054e-06	2.19622e-06	5.49054e-06	1.09811e-05	4.39243e-06	1.09811e-06	0	4.39243e-06	1.09811e-06	1.09811e-06	0	0	5.49054e-06	1.09811e-06	2.19622e-06	6.58865e-06	0	1.09811e-06	2.19622e-06	2.19622e-06	3.29432e-06	1.09811e-06	1.09811e-06	1.09811e-06	1.09811e-06	0	4.39243e-06	0
Sphingomonas_sp._AAP5	1.09811e-06	2.19622e-06	1.09811e-06	0	0	0	0	0	0	0	0	0	1.09811e-06	2.19622e-06	2.19622e-06	0	1.09811e-06	0	0	0	1.09811e-06	2.19622e-06	0	0	1.09811e-06	0	1.09811e-06	0	2.19622e-06
Alteromonas_sp._RW2A1	0	0	0	0	0	0	0	0	0	0	0	0	0	0	0	0	1.42754e-05	0	0	0	0	0	0	0	0	0	0	0	0
Devosia_sp._I507	1.86678e-05	1.09811e-05	1.64716e-05	1.20792e-05	1.42754e-05	5.49054e-06	6.58865e-06	2.08641e-05	1.86678e-05	1.09811e-05	8.78487e-06	6.58865e-06	4.39243e-06	4.39243e-06	1.20792e-05	4.39243e-06	7.68676e-06	1.53735e-05	8.78487e-06	9.88297e-06	1.20792e-05	1.09811e-06	1.09811e-05	2.19622e-06	5.49054e-06	4.39243e-06	1.75697e-05	1.20792e-05	1.09811e-05
Rathayibacter_iranicus	0	1.09811e-06	0	0	0	0	1.09811e-06	0	0	0	0	1.09811e-06	0	0	0	0	0	0	0	0	0	0	0	0	0	0	0	0	0
Vibrio_gazogenes	0	0	1.09811e-06	0	0	0	1.09811e-06	1.09811e-06	1.09811e-06	0	0	0	0	0	2.19622e-06	0	2.19622e-06	0	1.09811e-06	1.09811e-06	5.49054e-06	0	2.19622e-06	1.09811e-06	3.29432e-06	0	2.19622e-06	3.29432e-06	7.68676e-06
Methanothermococcus_okinawensis	0	0	0	1.09811e-06	0	0	0	0	0	0	0	0	0	0	0	0	0	1.09811e-06	0	0	1.09811e-06	0	0	0	0	0	0	0	0
Acinetobacter_baumannii	2.41584e-05	1.42754e-05	9.88297e-06	9.88297e-06	7.68676e-06	6.58865e-06	2.19622e-06	1.20792e-05	2.08641e-05	3.95319e-05	3.40414e-05	2.63546e-05	1.86678e-05	1.53735e-05	2.96489e-05	1.64716e-05	2.96489e-05	1.09811e-05	2.08641e-05	2.52565e-05	5.16111e-05	1.09811e-05	3.18451e-05	1.97659e-05	2.08641e-05	3.18451e-05	3.40414e-05	4.83168e-05	4.50224e-05
Pseudomonas_mendocina	1.31773e-05	1.42754e-05	9.88297e-06	7.68676e-06	9.88297e-06	1.09811e-06	1.31773e-05	5.49054e-06	2.19622e-06	1.09811e-05	4.39243e-06	1.20792e-05	8.78487e-06	6.58865e-06	5.49054e-06	5.49054e-06	1.42754e-05	1.09811e-05	1.20792e-05	8.78487e-06	8.78487e-06	1.53735e-05	5.49054e-06	7.68676e-06	6.58865e-06	8.78487e-06	8.78487e-06	9.88297e-06	1.09811e-05
Pseudomonas_sp._ATCC_13867	5.49054e-06	0	1.09811e-06	6.58865e-06	1.09811e-06	0	2.19622e-06	3.29432e-06	1.09811e-06	1.09811e-05	4.39243e-06	1.75697e-05	2.74527e-05	3.29432e-06	2.19622e-06	2.19622e-06	1.20792e-05	2.19622e-06	1.09811e-06	3.29432e-06	0	0	1.09811e-06	0	1.09811e-06	0	0	1.09811e-06	0
Alteromonas_sp._76.1	0	0	0	0	1.09811e-06	0	0	0	1.09811e-06	2.19622e-06	0	0	0	0	0	2.19622e-06	2.19622e-06	3.29432e-06	0	2.19622e-06	2.19622e-06	0	0	0	0	0	1.09811e-06	1.09811e-06	0
Chryseobacterium_antarcticum	3.29432e-06	0	2.19622e-06	4.39243e-06	3.29432e-06	3.29432e-06	1.09811e-06	1.09811e-06	2.19622e-06	0	4.39243e-06	2.19622e-06	0	3.29432e-06	2.19622e-06	2.19622e-05	3.0747e-05	1.09811e-06	4.39243e-06	2.19622e-06	7.68676e-06	0	3.29432e-06	6.58865e-06	2.19622e-06	3.29432e-06	2.19622e-06	1.09811e-06	8.78487e-06
Corynebacterium_testudinoris	0	4.39243e-06	2.19622e-06	2.19622e-06	2.19622e-06	1.09811e-06	2.19622e-06	3.29432e-06	2.19622e-06	5.49054e-06	2.19622e-06	5.49054e-06	3.29432e-06	2.19622e-06	0	0	8.78487e-06	0	1.09811e-06	1.09811e-06	3.29432e-06	1.09811e-06	1.09811e-06	2.19622e-06	0	0	0	2.19622e-06	0
Schaalia_odontolytica	1.20792e-05	2.85508e-05	2.41584e-05	1.97659e-05	2.52565e-05	1.75697e-05	1.42754e-05	2.41584e-05	2.30603e-05	2.74527e-05	4.50224e-05	3.29432e-05	1.42754e-05	2.63546e-05	2.19622e-05	1.31773e-05	2.08641e-05	3.40414e-05	3.29432e-05	3.18451e-05	1.97659e-05	3.0747e-05	2.74527e-05	1.64716e-05	3.29432e-05	1.75697e-05	1.31773e-05	2.41584e-05	1.64716e-05
Microbacterium_oxydans	2.19622e-06	0	3.29432e-06	3.29432e-06	5.49054e-06	1.09811e-06	0	5.49054e-06	1.64716e-05	1.09811e-05	1.09811e-05	6.58865e-06	0	1.09811e-06	8.78487e-06	3.29432e-06	1.09811e-06	1.09811e-06	1.09811e-06	0	3.29432e-06	0	0	0	1.09811e-06	1.09811e-06	1.09811e-06	2.19622e-06	1.64716e-05
Desulfoglaeba_alkanexedens	1.09811e-05	4.39243e-06	4.39243e-06	8.78487e-06	2.19622e-06	1.09811e-06	2.19622e-06	2.19622e-06	0	2.19622e-06	2.19622e-06	3.29432e-06	5.49054e-06	1.09811e-06	1.09811e-06	2.19622e-06	6.58865e-06	1.20792e-05	3.29432e-06	3.29432e-06	6.58865e-06	3.29432e-06	4.39243e-06	1.09811e-06	2.19622e-06	1.09811e-06	1.09811e-06	4.39243e-06	7.68676e-06
Veillonella_atypica	3.29432e-06	6.58865e-06	3.29432e-06	7.68676e-06	3.29432e-06	4.39243e-06	0	0	2.19622e-06	1.09811e-06	3.29432e-06	5.49054e-06	2.19622e-06	4.39243e-06	2.19622e-06	1.75697e-05	1.97659e-05	0	0	1.09811e-06	0	0	5.49054e-06	2.19622e-06	0	0	0	8.78487e-06	0
Pseudomonas_poae	0	1.09811e-06	0	0	0	0	0	0	1.09811e-06	0	0	0	0	0	0	0	0	1.09811e-06	0	0	1.09811e-06	0	0	0	0	0	0	0	0
Clostridium_cellulovorans	3.84338e-05	7.68676e-06	1.42754e-05	2.96489e-05	2.30603e-05	2.74527e-05	2.41584e-05	1.20792e-05	9.88297e-06	8.78487e-06	3.29432e-06	7.68676e-06	8.78487e-06	4.39243e-06	7.68676e-06	5.81997e-05	4.50224e-05	1.20792e-05	1.53735e-05	1.42754e-05	1.75697e-05	1.09811e-06	1.20792e-05	1.64716e-05	3.40414e-05	6.58865e-06	1.53735e-05	2.08641e-05	3.95319e-05
Micromonospora_coriariae	1.09811e-06	1.09811e-06	2.19622e-06	6.58865e-06	1.20792e-05	0	9.88297e-06	6.58865e-06	2.19622e-06	8.78487e-06	2.19622e-06	9.88297e-06	1.09811e-06	1.09811e-06	4.39243e-06	1.09811e-06	2.19622e-05	1.09811e-06	3.29432e-06	1.09811e-06	1.09811e-06	0	2.19622e-06	3.29432e-06	6.58865e-06	0	5.49054e-06	5.49054e-06	0
Mitsuaria_sp._7	2.19622e-06	5.49054e-06	7.68676e-06	5.49054e-06	7.68676e-06	1.75697e-05	9.88297e-06	4.39243e-06	1.64716e-05	1.09811e-06	1.09811e-05	9.88297e-06	3.29432e-06	7.68676e-06	5.49054e-06	7.68676e-06	2.19622e-06	1.09811e-06	4.39243e-06	8.78487e-06	4.39243e-06	7.68676e-06	7.68676e-06	3.29432e-06	3.29432e-06	2.19622e-06	1.09811e-05	1.53735e-05	1.09811e-05
Cellulomonas_fimi	7.68676e-06	9.88297e-06	1.31773e-05	1.64716e-05	5.49054e-06	1.09811e-05	8.78487e-06	1.42754e-05	1.20792e-05	9.88297e-06	5.49054e-06	7.68676e-06	1.64716e-05	8.78487e-06	7.68676e-06	2.19622e-06	7.68676e-06	1.09811e-06	8.78487e-06	0	0	0	5.49054e-06	1.09811e-06	5.49054e-06	7.68676e-06	4.39243e-06	1.20792e-05	4.39243e-06
Chryseobacterium_jeonii	0	3.29432e-06	2.19622e-06	0	1.09811e-06	2.19622e-06	3.29432e-06	0	3.29432e-06	0	0	1.09811e-06	1.09811e-06	0	0	3.29432e-06	1.09811e-06	0	0	0	1.09811e-06	0	3.29432e-06	1.09811e-06	1.09811e-06	0	1.09811e-06	1.09811e-06	0
Litorilituus_sediminis	0	1.09811e-06	0	1.09811e-06	1.09811e-06	0	0	0	1.09811e-06	5.49054e-06	2.19622e-06	1.09811e-06	0	0	0	0	1.20792e-05	0	4.39243e-06	1.09811e-06	5.27092e-05	1.09811e-06	2.19622e-06	1.09811e-06	3.29432e-06	0	1.09811e-06	1.09811e-06	1.09811e-06
Croceicoccus_marinus	0	5.49054e-06	1.09811e-06	4.39243e-06	1.09811e-06	0	2.19622e-06	0	0	1.09811e-06	2.19622e-06	1.09811e-06	3.29432e-06	0	1.09811e-06	0	1.09811e-06	1.09811e-06	0	1.09811e-06	2.19622e-06	0	1.09811e-06	0	0	0	0	4.39243e-06	1.09811e-06
Collimonas_arenae	4.39243e-06	1.09811e-06	1.09811e-06	1.09811e-05	2.19622e-06	7.68676e-06	6.58865e-06	6.58865e-06	6.58865e-06	8.78487e-06	1.31773e-05	9.88297e-06	3.29432e-06	0	6.58865e-06	3.29432e-06	2.19622e-06	3.29432e-06	1.09811e-06	6.58865e-06	4.39243e-06	8.78487e-06	1.09811e-06	7.68676e-06	1.20792e-05	4.39243e-06	4.39243e-06	9.88297e-06	5.49054e-06
Pseudomonas_asplenii	0	0	0	0	0	0	2.19622e-06	0	0	0	0	0	0	0	0	0	0	0	0	0	0	0	0	0	0	0	0	1.09811e-06	0
Ensifer_adhaerens	2.96489e-05	1.20792e-05	1.53735e-05	1.09811e-05	4.39243e-06	2.19622e-06	1.20792e-05	1.09811e-05	6.58865e-06	1.75697e-05	1.97659e-05	1.09811e-05	2.30603e-05	1.31773e-05	1.20792e-05	6.58865e-06	5.49054e-06	6.58865e-06	9.88297e-06	4.39243e-06	1.09811e-06	1.09811e-06	4.39243e-06	1.20792e-05	1.75697e-05	0	8.78487e-06	1.42754e-05	2.30603e-05
Chania_multitudinisentens	2.19622e-06	1.09811e-06	1.09811e-06	3.29432e-06	1.09811e-06	2.19622e-06	0	0	0	2.19622e-06	0	0	0	0	1.09811e-06	0	0	1.09811e-06	0	0	0	0	1.09811e-06	2.19622e-06	0	2.19622e-06	0	0	2.19622e-06
Yersinia_pestis	0	0	0.000274527	0.000213033	9.33392e-05	3.40414e-05	0	0	0	0	0	0.000177894	0.000183384	0	2.74527e-05	0.000113105	0	0	0	0	0.000389828	9.88297e-06	0	6.36903e-05	0	0	0.000255859	0.000238289	0.000539171
Paraburkholderia_sprentiae	1.09811e-06	0	0	2.19622e-06	0	0	1.09811e-06	3.29432e-06	3.29432e-06	4.39243e-06	0	1.09811e-06	0	0	1.09811e-06	2.19622e-06	0	0	1.09811e-06	0	0	0	1.09811e-06	0	1.09811e-06	0	1.09811e-06	0	1.09811e-06
Aminipila_sp._CBA3637	3.84338e-05	3.51395e-05	2.19622e-05	6.47884e-05	2.52565e-05	2.19622e-05	4.063e-05	1.75697e-05	1.97659e-05	7.68676e-06	4.39243e-06	2.08641e-05	1.20792e-05	1.64716e-05	8.78487e-06	1.86678e-05	2.85508e-05	4.39243e-06	1.64716e-05	1.31773e-05	7.68676e-06	0	1.75697e-05	1.42754e-05	1.31773e-05	1.09811e-06	2.41584e-05	3.51395e-05	2.30603e-05
Flexistipes_sinusarabici	1.09811e-06	2.19622e-06	2.19622e-06	4.39243e-06	0	0	1.09811e-06	2.19622e-06	1.09811e-06	0	0	1.09811e-06	0	2.19622e-06	1.09811e-06	2.19622e-06	1.09811e-06	5.49054e-06	1.09811e-06	2.19622e-06	3.29432e-06	0	2.19622e-06	3.29432e-06	2.19622e-06	0	0	0	2.19622e-06
Borrelia_coriaceae	0	0	0	0	0	0	1.53735e-05	0	5.49054e-06	0	0	0	0	0	2.19622e-06	9.88297e-06	3.95319e-05	0	3.29432e-06	0	3.29432e-06	0	3.29432e-06	0	0	0	0	0	0
Chryseobacterium_sp._H3001	1.42754e-05	1.09811e-06	4.39243e-06	1.09811e-06	1.09811e-06	1.09811e-06	1.09811e-06	3.29432e-06	2.19622e-06	1.09811e-06	4.39243e-06	1.09811e-06	0	3.29432e-06	2.19622e-06	2.19622e-06	3.29432e-06	8.78487e-06	4.39243e-06	1.09811e-06	2.19622e-06	0	0	2.19622e-06	0	3.29432e-06	1.09811e-06	2.19622e-06	0
Gluconobacter_thailandicus	2.19622e-06	0	0	2.19622e-06	0	0	1.09811e-06	0	1.09811e-06	1.09811e-06	0	1.09811e-06	0	0	0	2.19622e-06	4.39243e-06	0	1.09811e-06	1.09811e-06	1.09811e-06	0	0	0	0	0	0	1.09811e-06	1.09811e-06
Leuconostoc_citreum	2.74527e-05	1.09811e-06	6.58865e-06	2.41584e-05	2.41584e-05	7.68676e-06	6.58865e-06	0	2.19622e-06	9.88297e-06	0	1.86678e-05	2.19622e-06	1.09811e-06	0	1.42754e-05	1.42754e-05	0	3.29432e-06	2.19622e-06	6.58865e-06	0	1.09811e-05	1.20792e-05	2.08641e-05	1.09811e-06	3.29432e-06	1.42754e-05	1.09811e-06
Thermococcus_celer	0	0	0	0	0	0	0	0	0	0	0	0	1.09811e-06	0	0	1.09811e-06	1.09811e-06	0	0	1.09811e-06	0	0	0	0	0	0	0	0	0
Methylophilus_medardicus	0	1.09811e-06	1.09811e-06	5.49054e-06	1.09811e-06	0	2.19622e-06	1.09811e-06	0	0	0	3.29432e-06	1.09811e-06	0	2.19622e-06	2.19622e-06	3.29432e-06	1.09811e-06	1.09811e-06	0	4.39243e-06	0	3.29432e-06	0	0	1.09811e-06	1.09811e-06	3.29432e-06	5.49054e-06
Corynebacterium_argentoratense	1.42754e-05	5.49054e-06	9.88297e-06	5.49054e-06	4.39243e-06	4.39243e-06	2.19622e-06	1.09811e-06	3.29432e-06	3.29432e-06	2.19622e-06	2.19622e-06	1.31773e-05	1.09811e-06	1.09811e-06	0	3.29432e-06	2.63546e-05	6.58865e-06	0	4.39243e-06	5.49054e-06	6.58865e-06	3.29432e-06	6.58865e-06	5.49054e-06	3.29432e-06	1.09811e-06	1.20792e-05
Mariprofundus_ferrinatatus	6.58865e-06	2.19622e-06	5.49054e-06	6.58865e-06	7.68676e-06	0	5.49054e-06	2.19622e-06	0	4.39243e-06	0	1.09811e-06	3.29432e-06	1.09811e-06	4.39243e-06	1.09811e-06	7.68676e-06	5.49054e-06	3.29432e-06	1.09811e-06	2.19622e-06	0	0	0	1.09811e-06	4.39243e-06	2.19622e-06	4.39243e-06	2.19622e-06
Haemophilus_influenzae	9.88297e-06	4.39243e-06	5.49054e-06	1.42754e-05	7.68676e-06	1.09811e-05	2.30603e-05	1.09811e-06	2.19622e-06	2.19622e-06	0	2.19622e-06	6.58865e-06	4.39243e-06	4.39243e-06	1.20792e-05	2.63546e-05	1.42754e-05	2.19622e-06	7.68676e-06	4.83168e-05	1.09811e-06	3.29432e-06	2.19622e-06	1.31773e-05	0	1.09811e-05	6.58865e-06	2.19622e-06
Micromonospora_sp._WMMA2032	1.09811e-06	0	2.19622e-06	2.19622e-06	2.19622e-06	1.09811e-06	0	1.09811e-06	3.29432e-06	4.39243e-06	1.09811e-06	3.29432e-06	1.09811e-06	2.19622e-06	1.09811e-06	0	0	2.19622e-06	1.09811e-06	0	4.39243e-06	2.19622e-06	0	3.29432e-06	3.29432e-06	0	1.09811e-06	3.29432e-06	3.29432e-06
Vibrio_sp._ZWAL4003	1.86678e-05	1.53735e-05	1.20792e-05	1.64716e-05	6.58865e-06	5.49054e-06	8.78487e-06	2.19622e-06	9.88297e-06	2.08641e-05	8.78487e-06	1.09811e-05	2.74527e-05	2.19622e-06	5.49054e-06	1.09811e-06	3.40414e-05	0	1.42754e-05	6.58865e-06	2.19622e-06	0	2.19622e-06	1.09811e-06	1.09811e-06	3.29432e-06	7.68676e-06	6.58865e-06	0
Bathymodiolus_septemdierum_thioautotrophic_gill_symbiont	0	0	0	2.19622e-06	1.09811e-06	0	0	0	0	1.09811e-06	0	0	0	0	0	1.09811e-06	1.09811e-06	0	1.09811e-06	1.09811e-06	3.29432e-06	0	1.09811e-06	0	0	0	0	3.29432e-06	0
Lentibacillus_amyloliquefaciens	1.09811e-05	3.29432e-06	1.09811e-06	1.31773e-05	5.49054e-06	2.19622e-06	1.20792e-05	1.09811e-06	1.09811e-06	1.31773e-05	1.09811e-06	1.09811e-06	0	4.39243e-06	2.19622e-06	0	1.09811e-05	0	1.09811e-06	4.39243e-06	2.19622e-06	0	2.19622e-06	5.49054e-06	7.68676e-06	0	3.29432e-06	2.52565e-05	2.19622e-06
Mycobacterium_sp._PYR15	0	7.68676e-06	1.20792e-05	0	5.49054e-06	0	0	0	0	9.88297e-06	0	0	0	2.19622e-05	5.49054e-06	0	0	0	0	0	0	0	0	0	5.49054e-06	0	0	0	0
Deinococcus_proteolyticus	4.39243e-06	8.78487e-06	6.58865e-06	1.75697e-05	4.39243e-06	9.88297e-06	2.19622e-06	6.58865e-06	3.29432e-06	2.19622e-06	5.49054e-06	2.19622e-06	6.58865e-06	3.29432e-06	9.88297e-06	8.78487e-06	4.39243e-06	1.09811e-06	3.29432e-06	2.19622e-06	5.49054e-06	0	2.19622e-06	3.29432e-06	8.78487e-06	3.29432e-06	1.09811e-06	2.19622e-06	1.09811e-06
Flavobacterium_sp._XS.5	7.68676e-06	4.39243e-06	2.19622e-06	1.42754e-05	8.78487e-06	7.68676e-06	7.68676e-06	7.68676e-06	2.19622e-06	4.39243e-06	3.29432e-06	2.19622e-06	9.88297e-06	2.19622e-06	4.39243e-06	1.09811e-05	5.49054e-06	5.49054e-06	6.58865e-06	1.20792e-05	1.31773e-05	3.29432e-06	8.78487e-06	8.78487e-06	6.58865e-06	2.30603e-05	1.75697e-05	2.08641e-05	2.52565e-05
Aeromonas_sp._CA23	1.09811e-06	0	0	7.68676e-06	6.58865e-06	7.68676e-06	1.09811e-05	2.19622e-06	3.29432e-06	6.58865e-06	1.75697e-05	1.20792e-05	1.09811e-06	2.19622e-06	2.19622e-06	0	1.42754e-05	0	2.19622e-06	4.39243e-06	0	0	2.19622e-06	0	0	2.19622e-06	1.09811e-05	1.09811e-05	1.09811e-06
Paraburkholderia_sp._CCGE1002	2.19622e-06	2.19622e-06	2.19622e-06	0	0	1.09811e-06	3.29432e-06	4.39243e-06	6.58865e-06	3.29432e-06	3.29432e-06	0	0	0	3.29432e-06	0	1.09811e-06	0	0	0	0	0	0	0	1.09811e-06	0	1.09811e-06	0	0
Aster_yellows_witches.broom_phytoplasma	4.39243e-06	1.09811e-06	0	1.09811e-06	0	0	1.09811e-06	1.09811e-06	3.29432e-06	3.29432e-06	1.09811e-06	1.09811e-06	2.41584e-05	1.09811e-06	4.39243e-06	7.68676e-06	3.29432e-06	0	0	0	0	0	0	0	1.09811e-06	0	3.29432e-06	2.19622e-06	0
Magnetospirillum_gryphiswaldense	0.000149343	4.72187e-05	0.000119694	0.000236093	6.0396e-05	0.000120792	0.000286606	6.91808e-05	0.000142754	6.58865e-05	1.97659e-05	5.16111e-05	0.00018009	0.000112007	4.28262e-05	0.000153735	0.000124086	6.14941e-05	0.000197659	0.000124086	0.000214131	3.29432e-05	6.69846e-05	7.02789e-05	0.000117498	4.50224e-05	0.000107615	0.000115301	0.000241584
Proteus_mirabilis	1.20792e-05	7.68676e-06	3.29432e-06	1.31773e-05	2.74527e-05	7.68676e-06	2.30603e-05	1.09811e-06	1.20792e-05	0	1.09811e-06	6.58865e-06	1.09811e-05	2.19622e-06	1.09811e-06	3.29432e-06	1.09811e-05	1.09811e-06	3.29432e-06	1.09811e-06	1.42754e-05	0	9.88297e-06	1.09811e-05	3.29432e-06	0	1.42754e-05	1.20792e-05	5.49054e-06
Kutzneria_albida	5.49054e-06	2.19622e-06	4.39243e-06	9.88297e-06	3.29432e-06	2.19622e-06	2.19622e-06	8.78487e-06	4.39243e-06	1.20792e-05	2.19622e-06	6.58865e-06	1.53735e-05	1.09811e-06	3.29432e-06	3.29432e-06	9.88297e-06	6.58865e-06	1.09811e-05	5.49054e-06	2.19622e-06	4.39243e-06	2.19622e-06	2.19622e-06	2.19622e-06	1.86678e-05	3.29432e-06	7.68676e-06	7.68676e-06
Campylobacter_insulaenigrae	9.88297e-06	1.53735e-05	9.88297e-06	4.28262e-05	1.86678e-05	1.09811e-06	1.42754e-05	7.68676e-06	1.53735e-05	1.31773e-05	2.08641e-05	3.73357e-05	1.53735e-05	1.09811e-06	4.39243e-06	2.30603e-05	0.00010432	1.97659e-05	3.95319e-05	2.52565e-05	0.000192169	1.09811e-06	4.063e-05	1.75697e-05	5.60035e-05	0	4.17281e-05	5.81997e-05	4.94149e-05
Renibacterium_salmoninarum	3.29432e-06	0	1.09811e-06	6.58865e-06	2.19622e-06	0	2.19622e-06	7.68676e-06	3.29432e-06	2.19622e-06	1.09811e-06	3.29432e-06	2.19622e-06	0	3.29432e-06	2.19622e-06	5.49054e-06	1.09811e-05	4.39243e-06	8.78487e-06	1.09811e-06	7.68676e-06	5.49054e-06	3.29432e-06	1.09811e-06	5.49054e-06	6.58865e-06	8.78487e-06	5.49054e-06
Pseudoalteromonas_piscicida	0	0	0	3.29432e-06	0	1.09811e-06	0	0	1.09811e-06	1.09811e-06	0	0	5.49054e-06	0	1.09811e-06	1.09811e-06	3.29432e-06	0	0	1.09811e-06	2.19622e-06	0	0	0	2.19622e-06	1.09811e-06	0	0	4.39243e-06
Methanospirillum_hungatei	1.09811e-06	0	0	0	2.19622e-06	0	0	0	0	2.19622e-06	0	2.19622e-06	0	1.09811e-06	2.19622e-06	1.09811e-06	1.09811e-06	1.09811e-06	4.39243e-06	0	0	0	1.09811e-06	1.09811e-06	1.09811e-06	0	0	2.19622e-06	0
Tardiphaga_sp._vice154	0	0	0	2.19622e-06	0	0	0	0	0	0	0	0	0	0	0	0	2.19622e-06	0	0	0	0	0	0	0	0	0	0	0	0
Allochromatium_vinosum	9.88297e-06	2.19622e-06	2.19622e-06	7.68676e-06	7.68676e-06	3.29432e-06	4.39243e-06	1.20792e-05	5.49054e-06	1.97659e-05	9.88297e-06	1.75697e-05	3.29432e-06	6.58865e-06	6.58865e-06	3.29432e-06	8.78487e-06	5.49054e-06	6.58865e-06	6.58865e-06	2.19622e-06	5.49054e-06	9.88297e-06	4.39243e-06	9.88297e-06	8.78487e-06	5.49054e-06	1.09811e-05	1.86678e-05
Leuconostoc_carnosum	6.58865e-06	1.09811e-05	1.09811e-06	1.09811e-06	8.78487e-06	1.42754e-05	4.39243e-06	1.09811e-06	6.58865e-06	0	0	0	2.19622e-06	2.19622e-06	2.19622e-06	8.78487e-06	4.39243e-06	0	4.39243e-06	8.78487e-06	0	0	5.49054e-06	4.39243e-06	1.09811e-06	3.29432e-06	4.39243e-06	2.19622e-06	7.68676e-06
Corynebacterium_doosanense	1.09811e-06	1.09811e-06	0	3.29432e-06	0	0	1.09811e-06	1.09811e-06	1.09811e-06	0	2.19622e-06	2.19622e-06	1.09811e-06	1.09811e-06	0	1.09811e-06	0	0	2.19622e-06	0	0	0	0	1.09811e-06	0	0	0	0	0
Burkholderia_diffusa	2.19622e-06	0	0	0	2.19622e-06	0	0	1.09811e-06	3.29432e-06	0	0	0	0	0	0	0	0	0	3.29432e-06	0	0	0	0	0	0	0	5.49054e-06	5.49054e-06	1.20792e-05
Calyptogena_okutanii_thioautotrophic_gill_symbiont	0	3.29432e-06	0	1.09811e-06	2.19622e-06	3.29432e-06	1.09811e-06	0	2.19622e-06	4.39243e-06	2.19622e-06	4.39243e-06	2.19622e-06	2.19622e-06	0	6.58865e-06	1.53735e-05	2.19622e-06	4.39243e-06	4.39243e-06	1.09811e-05	1.09811e-06	2.19622e-06	4.39243e-06	5.49054e-06	2.19622e-06	0	4.39243e-06	0
Erwinia_amylovora	0	1.09811e-06	0	1.09811e-06	0	0	0	0	0	1.09811e-06	1.09811e-06	0	0	0	0	0	0	0	0	0	0	0	0	0	0	0	2.19622e-06	0	1.09811e-06
Streptococcus_equinus	9.88297e-06	0	0	2.19622e-06	0	0	1.09811e-06	1.09811e-06	0	0	0	0	0	1.09811e-06	2.19622e-06	0	1.09811e-06	0	0	0	0	0	0	0	0	0	4.39243e-06	4.39243e-06	3.29432e-06
Salmonella_virus_SPC35	0	0	0	0	0	0	0	0	0	0	0	0	0	0	0	0	0	1.09811e-06	0	0	0	0	0	0	0	0	0	0	0
Paraburkholderia_caribensis	5.49054e-06	6.58865e-06	6.58865e-06	4.39243e-06	2.19622e-06	1.09811e-06	0	4.39243e-06	0	2.19622e-06	1.09811e-06	1.09811e-06	0	1.09811e-06	0	6.58865e-06	1.64716e-05	3.29432e-06	2.19622e-06	3.29432e-06	4.39243e-06	2.19622e-06	5.49054e-06	2.19622e-06	4.39243e-06	0	9.88297e-06	1.64716e-05	1.09811e-06
Paenibacillus_sp._JDR.2	2.96489e-05	7.68676e-06	0	5.49054e-06	6.58865e-06	6.58865e-06	7.68676e-06	2.19622e-06	2.19622e-06	5.49054e-06	6.58865e-06	9.88297e-06	1.97659e-05	6.58865e-06	3.29432e-06	4.39243e-06	8.78487e-06	3.29432e-06	1.09811e-06	1.20792e-05	5.49054e-06	2.19622e-06	1.20792e-05	3.29432e-06	1.64716e-05	1.09811e-06	1.53735e-05	2.41584e-05	2.85508e-05
Candidatus_Methylopumilus_universalis	9.88297e-06	6.58865e-06	4.39243e-06	2.96489e-05	1.31773e-05	5.49054e-06	1.09811e-05	1.09811e-05	4.39243e-06	1.31773e-05	1.64716e-05	2.63546e-05	2.96489e-05	1.09811e-06	1.09811e-06	2.85508e-05	7.1377e-05	1.53735e-05	2.96489e-05	1.64716e-05	0.000102124	2.19622e-06	1.42754e-05	6.58865e-06	3.0747e-05	1.09811e-06	2.63546e-05	3.29432e-05	2.52565e-05
Ureaplasma_urealyticum	8.78487e-06	1.09811e-06	3.29432e-06	6.58865e-06	4.39243e-06	6.58865e-06	4.39243e-06	2.19622e-06	3.29432e-06	2.63546e-05	1.53735e-05	7.68676e-06	0.000117498	2.19622e-06	4.39243e-06	2.85508e-05	6.91808e-05	0	1.86678e-05	4.39243e-06	3.51395e-05	0	1.42754e-05	1.09811e-05	0	2.19622e-06	3.29432e-06	2.19622e-06	5.49054e-06
Massilia_putida	2.19622e-06	0	5.49054e-06	5.49054e-06	3.29432e-06	0	2.19622e-06	0	1.09811e-06	2.19622e-06	0	2.19622e-06	1.09811e-06	2.19622e-06	1.09811e-06	0	2.19622e-06	4.39243e-06	1.09811e-06	1.09811e-06	2.19622e-06	0	2.19622e-06	1.09811e-06	1.09811e-06	0	1.09811e-06	1.09811e-05	2.19622e-06
Kocuria_turfanensis	1.09811e-06	4.39243e-06	4.39243e-06	4.39243e-06	0	1.09811e-06	4.39243e-06	1.09811e-06	1.09811e-06	0	1.09811e-06	0	1.09811e-06	0	3.29432e-06	0	1.09811e-06	2.19622e-06	0	0	0	0	0	0	1.09811e-06	0	1.09811e-06	3.29432e-06	3.29432e-06
Hathewaya_histolytica	5.71016e-05	1.86678e-05	2.74527e-05	4.94149e-05	3.18451e-05	2.52565e-05	3.29432e-05	1.31773e-05	1.97659e-05	7.68676e-06	1.20792e-05	1.20792e-05	2.30603e-05	1.64716e-05	1.20792e-05	1.53735e-05	3.40414e-05	2.19622e-06	2.63546e-05	2.85508e-05	1.53735e-05	8.78487e-06	1.97659e-05	1.42754e-05	1.42754e-05	1.20792e-05	2.41584e-05	2.85508e-05	1.64716e-05
Vibrio_owensii	7.68676e-06	1.42754e-05	2.19622e-06	6.58865e-06	1.75697e-05	1.20792e-05	7.68676e-06	1.09811e-06	1.53735e-05	1.09811e-06	0	0	1.09811e-06	1.42754e-05	3.29432e-06	4.39243e-06	2.19622e-06	0	4.39243e-06	0	0	2.19622e-06	7.68676e-06	1.20792e-05	1.86678e-05	2.63546e-05	9.88297e-06	6.58865e-06	2.30603e-05
Clostridium_tyrobutyricum	1.86678e-05	1.97659e-05	2.08641e-05	2.52565e-05	2.19622e-05	2.41584e-05	2.52565e-05	1.20792e-05	2.52565e-05	9.88297e-06	3.29432e-06	1.86678e-05	2.41584e-05	1.53735e-05	1.97659e-05	1.20792e-05	2.74527e-05	1.09811e-05	1.31773e-05	8.78487e-06	1.64716e-05	1.31773e-05	1.42754e-05	2.08641e-05	2.19622e-05	2.08641e-05	1.42754e-05	2.08641e-05	2.08641e-05
Capnocytophaga_stomatis	9.88297e-06	1.09811e-06	4.39243e-06	4.39243e-06	0	7.68676e-06	3.29432e-06	6.58865e-06	1.09811e-05	2.19622e-06	5.49054e-06	4.39243e-06	6.58865e-06	3.29432e-06	7.68676e-06	1.09811e-06	1.09811e-06	2.19622e-06	1.09811e-06	6.58865e-06	3.29432e-06	1.09811e-06	5.49054e-06	3.29432e-06	5.49054e-06	4.39243e-06	7.68676e-06	6.58865e-06	6.58865e-06
Candidatus_Pelagibacter_ubique	0	0	6.58865e-06	4.39243e-06	2.19622e-06	9.88297e-06	1.20792e-05	0	0	0	1.09811e-06	1.09811e-06	1.09811e-06	0	0	3.29432e-06	1.09811e-06	2.19622e-06	1.09811e-06	1.09811e-06	2.19622e-06	0	0	0	0	0	1.09811e-06	1.09811e-06	0
Paenisporosarcina_sp._K2R23.3	4.39243e-06	3.29432e-06	6.58865e-06	3.29432e-06	1.09811e-06	1.09811e-05	1.75697e-05	0	1.09811e-06	0	0	1.09811e-06	1.09811e-06	3.29432e-06	2.19622e-06	8.78487e-06	1.42754e-05	5.49054e-06	7.68676e-06	5.49054e-06	4.39243e-06	3.29432e-06	1.09811e-06	2.19622e-06	6.58865e-06	7.68676e-06	7.68676e-06	7.68676e-06	5.49054e-06
Paenibacillus_sp._FSL_R7.0331	4.61205e-05	3.0747e-05	3.40414e-05	7.35733e-05	3.95319e-05	2.08641e-05	2.30603e-05	5.49054e-06	1.31773e-05	7.68676e-06	5.49054e-06	9.88297e-06	2.08641e-05	6.58865e-06	1.53735e-05	1.20792e-05	6.36903e-05	9.88297e-06	2.08641e-05	1.31773e-05	1.86678e-05	2.19622e-06	6.58865e-06	2.19622e-06	6.58865e-06	2.19622e-06	3.0747e-05	3.95319e-05	1.09811e-05
Melittangium_boletus	1.42754e-05	2.19622e-06	4.39243e-06	1.42754e-05	9.88297e-06	7.68676e-06	1.20792e-05	3.29432e-06	7.68676e-06	3.29432e-06	3.29432e-06	6.58865e-06	2.19622e-05	6.58865e-06	3.29432e-06	1.09811e-06	7.68676e-06	2.19622e-06	7.68676e-06	1.09811e-06	6.58865e-06	1.09811e-06	2.19622e-06	2.19622e-06	9.88297e-06	2.19622e-06	1.09811e-05	1.64716e-05	3.40414e-05
Streptomyces_qinzhouensis	2.19622e-06	3.29432e-06	1.09811e-06	5.49054e-06	2.19622e-06	0	0	0	2.19622e-06	0	0	0	1.09811e-06	0	3.29432e-06	0	3.29432e-06	3.29432e-06	0	1.09811e-06	0	0	0	0	6.58865e-06	0	1.09811e-06	5.49054e-06	0
Pyrococcus_yayanosii	0	0	0	0	0	0	0	0	0	0	0	0	0	0	0	0	0	0	0	0	0	0	0	0	0	0	0	0	0
Helicobacter_apodemus	0.000195463	0.000553447	0.000233897	0.00174599	0.000788442	3.73357e-05	0.000599567	0.000736831	0.000362376	0.000756597	0.000734634	0.00161312	0.000473285	6.25922e-05	0.000118596	0.0011058	0.0048789	0.00107175	0.00214351	0.000787344	0.00751436	4.83168e-05	0.00184482	0.000477677	0.00288253	0.000117498	0.00161642	0.00306262	0.00240925
Desulfallas_gibsoniae	4.28262e-05	4.50224e-05	2.74527e-05	4.39243e-05	1.31773e-05	2.63546e-05	1.86678e-05	6.58865e-06	1.86678e-05	1.42754e-05	4.39243e-06	1.09811e-05	9.88297e-06	1.20792e-05	2.19622e-05	1.97659e-05	4.94149e-05	1.64716e-05	2.08641e-05	1.75697e-05	4.94149e-05	1.09811e-06	1.09811e-05	2.52565e-05	2.74527e-05	5.49054e-06	1.09811e-05	3.62376e-05	1.31773e-05
Lactobacillus_amylolyticus	2.19622e-05	5.38073e-05	4.063e-05	9.88297e-06	1.86678e-05	2.63546e-05	2.08641e-05	2.19622e-06	0	8.78487e-06	1.86678e-05	4.39243e-06	0	1.86678e-05	2.19622e-06	1.31773e-05	2.08641e-05	2.19622e-06	3.29432e-06	3.29432e-06	1.75697e-05	1.09811e-06	1.09811e-06	3.29432e-06	9.88297e-06	1.09811e-06	1.09811e-05	7.68676e-06	3.29432e-06
Vagococcus_sp._MN.17	5.49054e-06	6.58865e-06	4.39243e-06	1.09811e-06	2.19622e-06	0	5.49054e-06	0	0	2.19622e-06	1.09811e-06	1.09811e-06	4.39243e-06	0	3.29432e-06	1.09811e-06	5.49054e-06	2.19622e-06	1.09811e-06	2.19622e-06	0	0	6.58865e-06	1.09811e-06	5.49054e-06	0	1.09811e-06	6.58865e-06	1.09811e-06
Candidatus_Arsenophonus_lipoptenae	1.09811e-06	0	0	1.09811e-06	0	1.09811e-06	0	0	0	1.09811e-06	1.09811e-06	0	1.09811e-06	2.19622e-06	0	0	1.09811e-06	0	0	0	0	0	1.09811e-06	0	0	0	0	0	3.29432e-06
Halorubrum_sp._PV6	0	0	0	0	0	0	0	0	0	0	0	0	0	1.09811e-06	0	0	2.19622e-06	0	0	1.09811e-06	0	0	0	0	0	0	0	0	0
Planctomycetes_bacterium_K2D	1.53735e-05	0	1.53735e-05	0	0	8.78487e-06	0	0	0	5.49054e-06	7.68676e-06	0	0	9.88297e-06	3.29432e-06	0	2.41584e-05	0	0	4.39243e-06	3.29432e-06	0	1.09811e-06	0	1.31773e-05	1.09811e-06	5.49054e-06	0	0
Aeropyrum_camini	0	0	0	2.19622e-06	0	0	0	0	0	0	0	0	0	0	0	0	1.09811e-06	0	0	0	0	0	0	0	0	0	0	0	0
Intestinimonas_butyriciproducens	0.00148684	0.0017405	0.00156151	0.0027859	0.0011003	0.00112227	0.00198977	0.00069071	0.000871898	0.00105638	0.000494149	0.000972924	0.00117388	0.000516111	0.00102783	0.00111897	0.00251686	0.00107395	0.00136056	0.000858721	0.00129247	0.000101026	0.000883977	0.000785147	0.00106956	0.000138362	0.000944373	0.00185251	0.00202162
Bdellovibrio_bacteriovorus	1.31773e-05	5.49054e-06	1.09811e-05	9.88297e-06	3.29432e-06	6.58865e-06	1.53735e-05	5.49054e-06	4.39243e-06	1.09811e-06	4.39243e-06	5.49054e-06	4.39243e-06	6.58865e-06	5.49054e-06	7.68676e-06	1.75697e-05	5.49054e-06	4.39243e-06	4.39243e-06	1.75697e-05	5.49054e-06	3.29432e-06	3.29432e-06	8.78487e-06	3.29432e-06	9.88297e-06	6.58865e-06	1.42754e-05
Actinomyces_gaoshouyii	1.09811e-06	0	2.19622e-06	2.19622e-06	0	0	0	0	0	2.19622e-06	0	0	0	0	0	0	0	0	0	0	0	0	1.09811e-06	0	0	0	0	0	0
Cyanobacterium_aponinum	1.75697e-05	9.88297e-06	6.58865e-06	8.78487e-06	1.31773e-05	7.68676e-06	3.29432e-06	5.49054e-06	1.86678e-05	1.20792e-05	5.49054e-06	1.53735e-05	1.09811e-05	6.58865e-06	1.53735e-05	4.28262e-05	7.68676e-05	0	1.09811e-05	9.88297e-06	2.74527e-05	2.19622e-06	2.30603e-05	2.41584e-05	2.52565e-05	4.39243e-06	6.58865e-06	3.29432e-06	4.39243e-05
Paenarthrobacter_aurescens	0	4.39243e-06	0	0	8.78487e-06	0	5.49054e-06	1.31773e-05	5.49054e-06	2.52565e-05	1.53735e-05	1.42754e-05	0	8.78487e-06	1.97659e-05	7.68676e-06	0	0	0	9.88297e-06	1.53735e-05	5.49054e-06	9.88297e-06	7.68676e-06	2.30603e-05	7.68676e-06	0	9.88297e-06	0
Duncaniella_sp._C9	0.000854328	0.00320757	0.00263217	0.00117607	0.00100916	0.00124855	0.00118266	0.00239827	0.00234556	0.00574201	0.00422882	0.00242902	0.00756267	0.00539501	0.00194585	0.00338108	0.000967433	0.00408606	0.0016263	0.00356007	0.00180858	0.00265962	0.00339206	0.00435071	0.00244219	0.00821385	0.00669846	0.00536096	0.00196561
Aquitalea_sp._USM4	0	4.39243e-06	1.09811e-06	6.58865e-06	1.09811e-06	1.09811e-06	1.09811e-06	0	1.09811e-06	0	1.09811e-06	0	0	0	0	0	0	0	0	2.19622e-06	0	0	0	0	0	1.09811e-06	0	1.09811e-06	0
Yersinia_aldovae	1.09811e-06	1.09811e-06	2.19622e-06	3.29432e-06	2.19622e-06	0	0	1.09811e-06	0	1.09811e-06	0	3.29432e-06	0	0	0	1.09811e-06	1.09811e-06	2.19622e-06	0	2.19622e-06	2.19622e-06	0	1.09811e-06	0	5.49054e-06	2.19622e-06	2.19622e-06	7.68676e-06	2.19622e-06
Selenomonas_sputigena	9.88297e-06	2.74527e-05	3.73357e-05	3.84338e-05	4.063e-05	3.95319e-05	4.83168e-05	2.85508e-05	2.63546e-05	3.29432e-05	3.29432e-05	3.84338e-05	2.41584e-05	2.52565e-05	1.20792e-05	1.64716e-05	2.52565e-05	2.19622e-05	3.29432e-05	3.18451e-05	4.17281e-05	1.31773e-05	2.85508e-05	1.86678e-05	2.41584e-05	2.19622e-05	3.51395e-05	4.28262e-05	3.95319e-05
Succinivibrio_dextrinosolvens	7.68676e-06	2.19622e-06	0	3.29432e-06	4.39243e-06	1.09811e-06	5.49054e-06	0	3.29432e-06	3.29432e-06	1.09811e-06	1.09811e-06	1.09811e-06	1.09811e-06	5.49054e-06	2.19622e-06	7.68676e-06	4.39243e-06	4.39243e-06	2.19622e-06	1.09811e-06	1.09811e-06	4.39243e-06	7.68676e-06	4.39243e-06	1.09811e-06	3.29432e-06	4.39243e-06	8.78487e-06
Propionimicrobium_sp._Marseille.P3275	1.86678e-05	2.41584e-05	3.29432e-06	2.41584e-05	1.86678e-05	4.39243e-06	7.68676e-06	7.68676e-06	2.19622e-06	7.68676e-06	4.39243e-06	3.0747e-05	1.75697e-05	1.09811e-06	1.64716e-05	2.19622e-06	1.20792e-05	1.42754e-05	5.49054e-06	1.09811e-06	5.49054e-06	0	9.88297e-06	9.88297e-06	1.20792e-05	0	8.78487e-06	1.86678e-05	2.85508e-05
Lactobacillus_rhamnosus	4.50224e-05	3.0747e-05	3.95319e-05	1.53735e-05	1.86678e-05	3.51395e-05	2.85508e-05	3.84338e-05	2.41584e-05	8.78487e-06	1.20792e-05	3.29432e-06	3.29432e-06	1.75697e-05	0.000133969	7.68676e-06	2.19622e-06	3.0747e-05	1.64716e-05	9.88297e-06	2.52565e-05	6.58865e-06	7.68676e-05	7.46714e-05	7.57695e-05	1.97659e-05	9.44373e-05	0.000143852	0.000606156
Brachyspira_pilosicoli	4.39243e-06	3.29432e-06	0	1.09811e-06	2.19622e-06	0	3.29432e-06	6.58865e-06	6.58865e-06	4.39243e-06	5.49054e-06	4.39243e-06	1.09811e-06	5.49054e-06	1.09811e-05	9.88297e-06	4.17281e-05	4.39243e-06	1.42754e-05	6.58865e-06	4.61205e-05	0	7.68676e-06	5.49054e-06	1.42754e-05	0	5.49054e-06	1.53735e-05	8.45543e-05
Variovorax_sp._PAMC_28711	1.09811e-06	2.19622e-06	1.09811e-06	3.29432e-06	0	0	2.19622e-06	2.19622e-06	0	1.09811e-06	0	2.19622e-06	2.19622e-06	1.09811e-06	0	0	3.29432e-06	1.09811e-06	5.49054e-06	1.09811e-06	5.49054e-06	0	1.09811e-06	2.19622e-06	2.19622e-06	2.19622e-06	1.09811e-06	7.68676e-06	2.19622e-06
Dysosmobacter_welbionis	0.00119804	0.00152747	0.00109372	0.00260142	0.000943275	0.000656669	0.00157579	0.000710476	0.000711574	0.00102783	0.000479873	0.00109701	0.00145609	0.000413987	0.000787344	0.000825777	0.00322075	0.00106187	0.00125733	0.00085323	0.0011585	4.72187e-05	0.000636903	0.000372259	0.00111348	0.000120792	0.000655571	0.00230163	0.001623
Stigmatella_aurantiaca	1.42754e-05	2.19622e-06	1.09811e-05	3.0747e-05	7.68676e-06	8.78487e-06	8.78487e-06	5.49054e-06	1.20792e-05	2.19622e-05	1.75697e-05	1.86678e-05	1.31773e-05	1.09811e-06	9.88297e-06	5.49054e-06	6.58865e-06	3.29432e-06	3.29432e-06	5.49054e-06	2.19622e-06	0	9.88297e-06	1.09811e-05	7.68676e-06	2.19622e-06	1.09811e-05	2.41584e-05	9.88297e-06
Teredinibacter_turnerae	1.09811e-06	0	1.09811e-06	2.19622e-06	0	2.19622e-06	2.19622e-06	0	1.09811e-06	2.19622e-06	2.19622e-06	5.49054e-06	4.39243e-06	0	1.09811e-06	2.19622e-06	1.09811e-06	0	1.09811e-06	1.09811e-06	2.19622e-06	0	0	1.09811e-06	1.09811e-06	0	4.39243e-06	1.20792e-05	3.29432e-06
Enterobacter_kobei	0	0	0	0	0	0	0	0	0	0	1.09811e-06	0	0	0	0	0	0	0	0	0	0	0	0	0	0	0	0	0	0
Candidatus_Saccharimonas_aalborgensis	4.39243e-06	3.29432e-06	3.29432e-06	4.39243e-06	3.29432e-06	0	2.19622e-06	2.19622e-06	6.58865e-06	1.86678e-05	8.78487e-06	1.09811e-06	2.19622e-06	4.39243e-06	3.29432e-06	2.19622e-06	4.39243e-06	1.09811e-06	1.09811e-06	3.29432e-06	8.78487e-06	0	0	0	4.39243e-06	1.09811e-06	2.19622e-06	7.68676e-06	4.39243e-06
Streptomyces_asterosporus	0	1.09811e-06	0	0	0	0	1.09811e-06	0	0	1.09811e-06	1.09811e-06	0	1.09811e-06	0	0	0	0	0	0	0	0	0	0	0	0	0	1.09811e-06	0	1.09811e-06
Shewanella_sp._phage_3.49	0	0	0	0	0	0	0	0	0	0	0	0	0	0	0	0	0	0	0	0	1.09811e-06	0	0	0	1.09811e-06	0	0	0	0
Arcanobacterium_phocae	7.68676e-06	3.29432e-06	4.39243e-06	0	0	2.19622e-06	2.19622e-06	0	1.09811e-06	0	0	1.09811e-06	1.09811e-05	1.09811e-06	0	4.39243e-06	2.19622e-06	1.09811e-06	2.19622e-06	1.09811e-06	0	2.19622e-06	2.19622e-06	0	3.29432e-06	0	0	1.09811e-06	0
Pistricoccus_aurantiacus	2.41584e-05	4.39243e-05	3.29432e-05	2.19622e-05	2.08641e-05	2.63546e-05	1.75697e-05	2.74527e-05	3.62376e-05	2.41584e-05	5.60035e-05	4.39243e-05	4.39243e-06	5.0513e-05	1.64716e-05	2.30603e-05	1.86678e-05	4.83168e-05	2.30603e-05	3.95319e-05	2.63546e-05	4.94149e-05	3.62376e-05	3.51395e-05	3.73357e-05	9.88297e-06	2.19622e-05	2.63546e-05	1.75697e-05
Aeromonas_sp._ASNIH2	0	3.29432e-06	0	0	0	0	0	0	0	2.19622e-06	3.29432e-06	0	0	0	1.09811e-06	0	0	6.58865e-06	2.19622e-06	2.74527e-05	1.97659e-05	2.19622e-06	6.58865e-06	1.42754e-05	6.58865e-06	0	0	4.39243e-06	3.29432e-06
Rhizobium_grahamii	4.39243e-06	8.78487e-06	2.19622e-06	4.39243e-06	2.19622e-06	4.39243e-06	0	1.09811e-06	3.29432e-06	5.49054e-06	5.49054e-06	5.49054e-06	1.09811e-06	2.19622e-06	2.19622e-06	1.09811e-06	1.09811e-06	5.49054e-06	6.58865e-06	2.19622e-06	3.29432e-06	1.09811e-06	5.49054e-06	3.29432e-06	3.29432e-06	2.19622e-06	0	2.19622e-06	0
Nostoc_sp._Peltigera_membranacea_cyanobiont_N6	0	0	0	3.29432e-06	0	1.09811e-06	2.19622e-06	0	1.09811e-06	0	0	0	0	0	2.19622e-06	4.39243e-06	2.19622e-06	0	0	1.09811e-06	1.09811e-06	0	1.09811e-06	2.19622e-06	0	0	0	0	2.19622e-06
Geodermatophilus_obscurus	2.19622e-06	0	0	0	0	0	0	2.19622e-06	0	0	0	0	4.39243e-06	0	0	0	2.19622e-06	0	1.09811e-06	0	1.09811e-06	0	1.09811e-06	1.09811e-06	3.29432e-06	0	2.19622e-06	6.58865e-06	1.09811e-06
Halioglobus_japonicus	4.39243e-06	4.39243e-06	3.29432e-06	3.29432e-06	7.68676e-06	5.49054e-06	0	1.09811e-05	3.29432e-06	1.53735e-05	5.49054e-06	3.29432e-06	3.29432e-06	2.19622e-06	3.29432e-06	7.68676e-06	1.09811e-06	2.19622e-06	1.09811e-06	0	3.29432e-06	1.09811e-06	0	0	1.09811e-06	0	1.09811e-05	1.09811e-05	3.0747e-05
Thermoplasma_volcanium	0	0	0	0	0	0	0	0	0	0	0	0	0	0	0	0	2.19622e-06	0	0	0	1.09811e-06	0	0	0	0	0	0	0	0
Rhizobium_sp._NXC14	3.29432e-05	4.063e-05	3.29432e-05	2.63546e-05	4.39243e-06	2.19622e-05	2.74527e-05	1.09811e-06	1.75697e-05	4.39243e-06	0	3.29432e-06	8.78487e-06	5.49054e-06	5.49054e-06	6.58865e-06	3.73357e-05	3.29432e-06	5.49054e-06	9.88297e-06	8.78487e-06	0	2.19622e-06	2.19622e-06	3.29432e-06	0	1.53735e-05	2.19622e-05	5.49054e-06
Halomonas_campaniensis	0	0	0	3.29432e-06	0	0	6.58865e-06	0	0	0	0	0	3.29432e-06	0	0	0	0	0	3.29432e-06	0	0	0	0	0	0	0	2.19622e-06	0	0
Fischerella_sp._NIES.4106	1.09811e-06	2.19622e-06	1.09811e-06	1.09811e-06	1.09811e-06	3.29432e-06	1.09811e-06	0	0	1.09811e-06	1.09811e-06	0	0	3.29432e-06	0	0	1.09811e-06	1.09811e-06	1.09811e-06	0	0	0	0	2.19622e-06	0	0	0	5.49054e-06	0
Prevotella_sp._oral_taxon_299	0.000147147	7.24751e-05	6.14941e-05	1.86678e-05	3.95319e-05	5.81997e-05	5.81997e-05	5.38073e-05	4.28262e-05	6.0396e-05	5.16111e-05	7.90638e-05	0.000273429	5.16111e-05	2.41584e-05	0.000714868	0.00066765	0.000129577	0.000395319	9.00449e-05	5.81997e-05	1.86678e-05	3.40414e-05	6.36903e-05	7.02789e-05	7.46714e-05	6.14941e-05	5.60035e-05	0.000157029
Oceanicoccus_sagamiensis	4.39243e-06	0	0	0	2.19622e-06	1.09811e-06	0	1.09811e-06	0	5.49054e-06	0	4.39243e-06	1.09811e-06	1.09811e-06	3.29432e-06	0	1.09811e-06	2.19622e-06	2.19622e-06	2.19622e-06	4.39243e-06	2.19622e-06	1.09811e-06	5.49054e-06	2.19622e-06	4.39243e-06	5.49054e-06	2.19622e-06	7.68676e-06
Enterobacter_bugandensis	0	0	0	0	0	0	0	0	0	0	0	0	0	1.09811e-06	0	1.09811e-06	3.29432e-06	0	1.09811e-06	0	0	0	0	0	0	0	2.19622e-06	0	0
Jiangella_sp._DSM_45060	2.19622e-06	2.19622e-06	3.29432e-06	1.64716e-05	5.49054e-06	2.19622e-06	4.39243e-06	2.19622e-06	3.29432e-06	1.09811e-06	0	5.49054e-06	2.19622e-06	2.19622e-06	1.09811e-06	0	1.20792e-05	0	1.09811e-06	1.09811e-06	1.09811e-06	0	1.09811e-06	0	0	0	0	6.58865e-06	0
Spiroplasma_gladiatoris	8.78487e-06	1.09811e-06	2.19622e-06	0	0	0	1.09811e-06	0	2.19622e-06	7.68676e-06	0	0	1.20792e-05	1.09811e-06	2.19622e-06	3.29432e-06	8.78487e-06	1.09811e-06	1.09811e-06	6.58865e-06	2.19622e-06	0	0	2.19622e-06	1.09811e-06	0	0	4.39243e-06	4.39243e-06
Pseudomonas_sp._11K1	3.18451e-05	3.51395e-05	2.85508e-05	3.40414e-05	4.39243e-06	1.53735e-05	2.74527e-05	0	1.53735e-05	2.19622e-06	0	2.19622e-06	7.68676e-06	4.39243e-06	5.49054e-06	3.29432e-06	3.73357e-05	0	1.09811e-05	6.58865e-06	4.39243e-06	0	0	0	0	0	5.49054e-06	1.20792e-05	0
Nocardiopsis_alba	3.29432e-06	1.09811e-06	4.39243e-06	3.29432e-06	1.09811e-06	0	6.58865e-06	7.68676e-06	6.58865e-06	4.39243e-06	3.29432e-06	0	9.88297e-06	0	2.19622e-06	3.29432e-06	1.09811e-06	3.29432e-06	6.58865e-06	3.29432e-06	6.58865e-06	1.09811e-06	5.49054e-06	0	6.58865e-06	0	1.09811e-06	1.09811e-06	7.68676e-06
[truncated: 4,129 more rows]
