# Supplementary material for: Probiotics Bifidobacterium lactis M8 and Lactobacillus rhamnosus M9 prevent high blood pressure via modulating the gut microbiota composition and host metabolic products
Source: mSystems. 2023 Oct 19;8(6):e00331-23. doi: 10.1128/msystems.00331-23 (PMC10734487; doi:10.1128/msystems.00331-23)
Supplement: Table S5 — Relative abundance profiles of gut microbial pathways. [file msystems.00331-23-s0009.xlsx]

## Sheet: all.samples.ko_pathway.matrix.m
Table S5. The relative abundance profiles of gut microbial pathways.
		Control	Control	Control	Control	Control	Control	Control	Control	Fructose	Fructose	Fructose	Fructose	Fructose	Fructose	Fructose	M8	M8	M8	M8	M8	M8	M8	M9	M9	M9	M9	M9	M9	M9
pathway ID	pathway name	A1	A2	A3	A4	A5	A6	A7	A8	A9	A10	A11	A12	A13	A14	A15	A23	A24	A25	A26	A27	A28	A29	A30	A31	A32	A33	A34	A35	A36
ko00010	Glycolysis / Gluconeogenesis	8443.28	8521.58	7824.78	8605.08	9946.34	9239.43	8578.29	9318.51	9802.23	10343.7	9651.83	9901.62	9801.6	9904.5	10174.6	9145.2	8344.21	6505.88	8808.42	7195.57	3657.34	7634.73	9303.63	9400.21	10343.3	9892.42	9830.57	9264.29	10059.3
ko00020	Citrate cycle (TCA cycle)	4349.71	5075.23	4139.98	4770.46	5197.96	5200.95	4848.3	5146.26	5398.95	6161.33	5780.39	5897.14	6062.59	6092.45	5813.4	4821.04	4681.21	3781.42	5337.27	4243.63	2558.4	5404.44	5806.27	5103.58	6314.31	6736.73	6127.86	5538.8	5946.99
ko00030	Pentose phosphate pathway	5875.33	5124.88	5456.76	5656.13	6777.17	5931.9	5357	6235.77	6516.44	6642.57	5920.2	6218.65	5942.3	6396.64	6574.81	5912.32	5743.79	4261.01	5675.62	4377.4	2178.56	4231.99	5759.17	5118.32	6519.92	5558.56	6227.13	7405.6	6736.77
ko00040	Pentose and glucuronate interconversions	3599.63	3973.73	3251.99	3942.75	3842.27	3648.34	3598.43	3810.23	3860.32	4167.59	3990.38	4114.77	4339.64	3977.68	4609.42	3954.33	3243.07	2677.43	3933.09	2946.43	1320.05	3241.3	3487.26	3296.53	3764.68	4327.22	4320.76	3876.75	4371.51
ko00051	Fructose and mannose metabolism	5429.57	6076.62	5356.41	5773.56	6400.22	6166.35	5808.49	6336.2	6582.86	6862.58	6386.07	6729.55	6863.04	6477.91	6299.7	5699.09	4866.45	4348.57	5761.78	4653.69	2377.19	5403.04	5821.27	5590.27	6582.4	6914.91	6500.58	6050.02	6612.39
ko00052	Galactose metabolism	6637.03	6820.2	6453.02	6884.23	7846.34	7422.33	6853.37	7522.63	7721.19	7756.5	7144.41	7625.32	7691.02	7519.65	7339.26	6419.43	5335.87	5568.3	6423.09	5610.66	2602.8	6080.31	6702.55	6366.78	7572.89	7311.23	7402.85	7024.82	7027.54
ko00053	Ascorbate and aldarate metabolism	621.493	871.647	608.783	738.671	741.466	742.106	704.663	698.379	739.245	812.205	846.152	785.355	899.97	728.409	700.717	722.561	540.4	552.249	688.181	648.424	268.465	867.652	750.601	709.332	793.541	1002.67	754.287	698.344	776.89
ko00061	Fatty acid biosynthesis	3783.71	3944.83	3377.21	3822.87	4024.65	4073.37	3749.62	4023.26	4076.72	4350.7	4219.56	4166.2	4553.02	4655.31	4094.85	3556.44	3596.57	2725.93	3773.67	3198.02	1718.76	3701.36	4167.02	3940.16	4241.15	4471.48	4201.17	3797.8	4310.38
ko00062	Fatty acid elongation	0	0	0	0	0	0	0	0	0	0	1.78606	0	0	0	0	3.83741	5.74408	6.01675	0	0	13.0975	0	0	0.651149	0	0	0	0	0
ko00071	Fatty acid degradation	1212.21	1281.39	1054.33	1224.81	1306.58	1337.8	1247.09	1306.99	1370.02	1450.09	1394.83	1398.95	1409.29	1315.95	1446.06	1244.85	1164.59	924.14	1199.05	1087.04	626.698	1171.99	1271.69	1342.48	1324.06	1443.78	1348.65	1213.64	1341.6
ko00072	Synthesis and degradation of ketone bodies	149.407	66.3831	157.997	124.013	237.215	167.929	117.516	188.497	135.867	123.62	101.075	124.52	96.142	127.095	114.336	136.386	152.674	92.1481	117.004	85.3925	63.6684	23.5146	87.6118	60.3012	136.014	32.5187	99.1769	181.114	110.815
ko00100	Steroid biosynthesis	10.9123	5.70942	8.89068	16.9475	1.02237	2.40102	9.86665	18.4209	26.1249	10.479	1.9123	3.66529	3.19561	15.0978	5.30207	6.47035	8.69759	6.72921	0	1.26116	2.54534	3.28719	8.00729	11.3239	2.79571	0	10.1196	8.39356	3.15844
ko00120	Primary bile acid biosynthesis	293.349	317.302	242.96	281.487	273.172	293.81	313.873	282.212	325.001	367.782	335.429	328.426	338.394	304.85	307.345	226.769	179.63	163.016	273.573	228.55	74.643	278.133	281.791	294.05	310.354	419.859	298.058	270.463	289.791
ko00130	Ubiquinone and other terpenoid-quinone biosynthesis	863.545	1706.95	928.571	1287.25	981.044	1292.64	1384.74	1275.2	1356.86	1779.65	1684.89	1654.08	2067.18	1622.34	1406.88	1148.81	817.299	947.321	1288.45	1201.51	529.165	1848.52	1462.74	1478.05	1379.47	2350.84	1689.3	1207	1338.55
ko00190	Oxidative phosphorylation	5619.31	7254.27	5576.03	6644.94	6740.65	7122.06	6632.93	6784.06	7414.02	8613.49	7709.65	8112.45	8757.1	8690.7	7813.86	6888.97	6560.05	5219.84	7468.6	5880.85	3615.44	7778.3	8014.56	7065.81	8475.18	9419.29	8698.31	7493.26	8382.17
ko00195	Photosynthesis	1896.85	2171.09	2023.43	2192.18	2487.3	2394.91	2048.56	2423.93	2357.85	2237.66	2235.31	2463.29	2700.28	2763.78	2088.33	2490.77	2363.49	1816.05	2376.8	1948.19	942.605	2315.06	2302.93	2031.63	2673.54	2675.99	2592.16	2513.56	2347.17
ko00196	Photosynthesis - antenna proteins	0	0	0	0	0	0	0	0	0	0	0	0	0	0	0	0.469285	0	0	0	0	0	0	0	0	0	0	0	0	0
ko00220	Arginine biosynthesis	3870.04	4095.18	3800.37	4131.3	4604.15	4158.43	3864.85	4298.28	4452.18	4736.06	5998.81	4710.62	4796.11	4872.62	4650.16	3708.78	3742.05	3468.45	4326.64	3404.01	1813.69	4007.96	4269.28	3810.09	5028.39	4717.71	4865.48	4728.62	4807.91
ko00230	Purine metabolism	11953.3	12471.1	11205.6	12647.3	14029.5	13221.3	12628.3	15732	13811.8	14883.6	13791	14552.2	14552.2	14826.9	15522.4	12504.5	12430.6	10141	13193.9	10147.6	5759.89	10750.8	19767.1	12147.3	14920.5	14989.2	14820.4	13959.8	14770.2
ko00240	Pyrimidine metabolism	9388.4	10255.5	8771.47	10072.2	10633.6	10471.7	10336.6	10862.9	10930.3	11884.4	11176.6	11733.1	11776.5	11809.8	12602.1	9914.98	9420.16	7505.74	10206.8	7875.2	3913.04	8833.51	10590.9	9847.45	11330.8	12585.8	11668	10471.8	11514
ko00253	Tetracycline biosynthesis	0	0	0	0	0	0	0.778036	0	0	0	0	0	0	0	0	0.679063	0	0	0	0	0	0	0	0	0	0	0	0	0
ko00260	Glycine, serine and threonine metabolism	5823.59	6652.21	5601.68	6520.33	6768.86	6588.97	6238.79	6790.48	7234.34	7997.18	7352.5	7590.15	7830.29	7600.52	7510.27	6306.49	5779.11	4980.78	6545.97	5290.52	2542.6	6356.22	6922.92	6357.15	7685.48	8000.22	7486.38	6968.87	7523.76
ko00280	Valine, leucine and isoleucine degradation	1307.95	1597.17	1226.84	1429.89	1459.42	1497.64	1552.33	1621.53	1657.86	1995.21	1770.89	1754.73	1803.11	1668.09	1777.26	1407.04	1209.68	984.379	1446.83	1194.2	591.395	1387.68	1505.23	1700.01	1678.12	1932.71	1760.66	1628.9	1728.07
ko00290	Valine, leucine and isoleucine biosynthesis	2905.82	2670.55	3108.86	3071.49	3707.47	3260.31	2590.78	3322.11	3268.77	3127.18	2717.89	3161.87	3197.54	3566.13	2813.24	3103.55	3211.21	2712.41	3238.13	2549.26	1433.58	2611.49	3038.76	2547.86	3804.69	2726.66	3242.39	3600.46	3268.28
ko00300	Lysine biosynthesis	4092.61	4132.8	3750.83	4250.5	4680.34	4373.67	3962.44	4520.21	4709.2	5105.08	4595.61	4770.09	4654.83	5006.41	5189.45	4456.65	4401.79	3231.19	4472.12	3409.3	1770.78	3555.13	4577.05	4064.23	5159.86	4652.02	4906.24	4709.25	5252.03
ko00310	Lysine degradation	431.93	380.827	410.339	425.846	557.739	458.351	391.945	499.368	552.835	532.761	469.058	530.143	508.092	593.504	547.895	670.759	675.196	547.684	511.873	410.058	720.705	354.963	479.301	406.714	572.38	447.135	539.083	526.685	569.367
ko00311	Penicillin and cephalosporin biosynthesis	14.987	9.93769	5.64274	10.933	10.8703	16.567	13.132	14.9769	12.8504	11.5208	10.458	14.3733	20.8454	18.1224	34.1746	29.1867	16.6419	20.5295	19.4836	25.8565	6.10724	56.6109	23.1789	28.0851	30.8133	59.0751	20.2779	18.3418	20.8407
ko00330	Arginine and proline metabolism	2186.59	2707.29	2267.27	2470.33	2532.44	2568.18	2393.65	2510.99	2768.86	3019.46	2710.63	2838.81	3168.87	3249.73	2951.77	2439.01	2183.18	2125.1	2672.11	2120.29	1188.56	2539.98	2785.85	2489.77	3082.74	3217.79	3125.34	2699.63	2989.7
ko00340	Histidine metabolism	2539.07	2868.61	2698.87	2875.51	3177.39	2953.14	2610.9	2977.61	2871.63	3116.41	2797.97	2937.9	3109.93	3264.32	2687.91	2723.28	2605.96	2301.64	2852.03	2424.34	1221.49	3095.09	2951.66	2557.51	3414	2960.36	3132.25	3109.46	3121.57
ko00350	Tyrosine metabolism	1015.5	967.887	830.328	965.982	1085.47	1041.47	920.39	990.712	1050.92	1115.94	1014.3	1097.91	1110.12	1187.4	1160.41	1035.62	1002.15	843.919	1128	846.145	440.468	945.179	1038.33	990.539	1106.88	1064.04	1202.88	1088.53	1140.69
ko00360	Phenylalanine metabolism	1390.87	1161.64	1356.16	1314.01	1701.64	1330.84	1229.7	1468.88	1433.26	1360.45	1197.47	1308.79	1288.07	1455.21	1284.28	1308.03	1299.89	1158.2	1365.85	1089.4	505.86	1103.38	1269.04	1095.36	1446.39	1189.03	1405.56	1481.62	1409.55
ko00361	Chlorocyclohexane and chlorobenzene degradation	61.2565	27.841	68.119	69.1047	96.9935	50.7449	57.5347	98.1552	57.8747	47.0216	45.9418	53.8808	26.7888	46.728	48.288	36.8764	66.8147	22.3704	36.574	26.2348	37.5825	10.1137	29.6499	24.6251	61.418	7.04187	38.0707	73.316	52.9199
ko00362	Benzoate degradation	922.886	1130.21	1102.27	1108.81	1354.55	1148.34	937.429	1204.24	1095.2	1183.25	1065.44	1108.9	1252.99	1287.37	770.684	869.225	755.647	817.095	966.706	887.846	300.3	1132.54	989.258	912.772	1062.41	1023.43	947.337	982.225	925.946
ko00380	Tryptophan metabolism	354.482	364.431	377.879	378.203	469.004	380.937	340.566	401.923	435.855	445.343	398.741	3040.12	396.67	420.485	399.496	363.31	327.313	323.322	350.72	322.977	195.494	439.091	372.36	373.47	429.21	378.503	412.517	398.848	355.124
ko00400	Phenylalanine, tyrosine and tryptophan biosynthesis	4752.57	4921.95	4438.04	4986.85	5561.49	5051.86	4580.96	5353.19	5376.25	5933.29	5149.87	5397.1	5600.79	5934.78	5294.32	5169.59	5111.47	4165.27	5385.65	4077.48	2222.44	4770.27	5433.53	4554.02	6055.1	5668.41	5911.75	5815.51	5907.51
ko00401	Novobiocin biosynthesis	986.383	1066.92	921.288	1029.54	1111.9	1068.72	983.114	1057.98	1072.99	1187.55	1060.11	1100.49	1186.63	1221.31	1076.7	957.679	914.312	896.858	1112.83	884.538	438.965	1097.01	1086.11	952.844	1184.23	1218.71	1245.95	1169.83	1175.19
ko00430	Taurine and hypotaurine metabolism	854.898	1056.59	868.273	971.418	1040.42	1092.42	977.65	992.841	1096.59	1182.86	1179.74	1147.02	1238.84	1150.73	995.489	891.369	814.71	795.882	1017.38	836.547	433.093	1009.47	1062.95	1006.86	1158.76	1374.19	1180.66	1057.81	1070.73
ko00440	Phosphonate and phosphinate metabolism	491.807	349.689	432.005	441.446	599.563	412.943	416.773	541.74	477.061	515.845	414.716	428.744	429.39	406.305	502.725	508.153	462.043	300.951	464.001	317.335	194.35	330.949	366.861	345.037	518.533	446.837	522.837	478.728	424.006
ko00450	Selenocompound metabolism	1396.44	1552.08	1356.26	1468.66	1647.17	1657.33	1504.07	1624.84	1711.72	1860.53	1707.46	1833.1	1895.45	1807.98	1827.32	1496.46	1340.04	1176.21	1550.05	1245.92	700.254	1472.25	1611.65	1460.48	1801.84	1945.75	1772.45	1636.31	1747.62
ko00460	Cyanoamino acid metabolism	2190.39	2233.45	2062.18	2303.4	2378.47	2324.47	2100.18	2232.27	2502.57	2681.11	2427.4	2474.76	2433.98	2564.27	2718.23	2232.53	1990.84	2059.23	2431.38	1860.18	1030.33	2173.45	2292.58	2120.37	2580.4	2853.44	2619.28	2370.96	2381.87
ko00471	D-Glutamine and D-glutamate metabolism	1053.2	1067.29	950.902	1130.87	1159.11	1110.41	1082.21	1148.82	1214.7	1339.03	1253.77	1321	1273.43	1352.73	1376.67	1100.34	1066.95	763.824	1158.46	903.342	420.757	967.823	1219.22	1088.12	1301.53	1321.7	1316.32	1219.47	1309.03
ko00472	D-Arginine and D-ornithine metabolism	1.6907	0	8.34988	2.63329	3.12727	0.850293	0.527094	3.78911	7.93406	4.56293	3.07878	3.97273	0	6.00455	7.05509	6.36929	2.76935	3.51631	2.64949	7.58512	2.86334	0.585972	4.64982	6.02397	16.7024	1.03376	2.71083	3.53211	5.16293
ko00473	D-Alanine metabolism	760.041	757.492	2185.85	767.613	871.788	799.053	713.422	859.553	894.283	954.438	822.668	944.987	893.126	947.723	969.476	807.965	762.667	549.633	811.579	631.719	321.19	615.901	892.001	791.15	954.467	845.94	942.177	900.3	958.757
ko00480	Glutathione metabolism	710.607	748.888	643.085	728.905	844.575	781.553	667.597	772.255	787.044	949.456	830.981	934.437	911.416	1029.03	927.711	965.327	962.733	603.803	912.874	600.481	535.348	521.684	905.888	740.384	1027.52	753.605	872.475	893.672	1054.75
ko00500	Starch and sucrose metabolism	9189.7	8758.72	9085.68	9252.34	11203.3	10121.7	9292.8	10379.9	11015.6	10477.3	9608.73	10055.4	9934.53	9874.58	9598.12	10005.8	8306.02	7345.99	8946.47	7306.67	3897.21	7717.33	9043.8	8600.72	10914.8	9860.47	10044.2	9954.86	10100.8
ko00510	N-Glycan biosynthesis	337.646	320.271	313.059	330.762	410.632	343.229	293.498	335.489	368.4	414.248	375.392	382.303	398.445	469.281	420.702	359.367	383.073	413.843	327.463	261.189	366.951	278.631	368.34	301.265	476.128	399.274	419.602	406.188	409.664
ko00511	Other glycan degradation	2656.18	2873.28	2241.06	2758.96	2573.45	2672.94	2821.26	2838.57	3129.78	3398.51	3071.68	3549.63	3190.09	2952.87	3749.95	2350.44	1846.95	2182.22	2332.62	2202.58	1473.35	2807.81	2783.21	2852.18	2863.22	3305.34	2899.03	2471.95	2719.02
ko00520	Amino sugar and nucleotide sugar metabolism	11020.7	10805.3	10738.5	11581.2	13168.5	12258.5	10888.3	12584.1	13015.3	13053.1	11713.2	12699.4	12479.7	13081.5	12232.4	11248.3	10787.6	8720.65	11478.2	8968.5	4996.11	9711.64	11486.8	10581	13460.4	12199.2	12617.8	12604.2	13307.8
ko00521	Streptomycin biosynthesis	2596.94	2917.37	2430.14	2731.75	2947.2	2968.11	2712.5	3015.06	3176.74	3317	3109.15	3222.31	3244.57	3152.81	3265.96	2988.12	2603	2129.93	2719.93	2299.79	1157.26	2555.68	2974.69	2805.31	3154.46	3399.1	3240.21	2888.56	3289.37
ko00523	Polyketide sugar unit biosynthesis	1391.43	1464.71	1300.65	1457.2	1590.9	1568.8	1434.51	1605.26	1718.57	1796.88	1682.54	1724.7	1707.67	1680.33	1751.39	1544.58	1487.42	1069.81	1455.82	1179.97	666.168	1294.33	1586.75	1477.29	1698.63	1853.87	1772.62	1589.52	1811.82
ko00531	Glycosaminoglycan degradation	827.224	775.216	643.562	812.554	781.81	827.474	816.661	970.588	1242.14	1212.99	845.53	1174.09	862.942	1020.11	1394.75	817.484	674.677	625.853	589.723	585.109	475.228	669.142	891.358	1021.67	785.307	911.269	949.63	777.753	896.17
ko00534	Glycosaminoglycan biosynthesis - heparan sulfate / heparin	0	0	0	0	0	0	0	0	0	0	0	0	0	0	0	2.07496	1.95145	3.09432	0	2.76907	22.0371	0	0	0	0.676476	0	0	0	0
ko00540	Lipopolysaccharide biosynthesis	2605.78	3645.96	2363.09	2994.91	2998.5	3429.25	3157.4	3161.85	3350.98	4434.21	3955.14	4038.6	4504.82	4383.18	4159.74	3331.78	3408.5	2365.14	3732.24	2899.91	2101.32	3617.61	4143.71	3575.08	4315.01	4938.38	4484.62	3823.3	4182.06
ko00550	Peptidoglycan biosynthesis	6091.92	5368.02	5343.35	6030.39	6821.06	6156.65	5628.11	6406.42	6740.17	6804.66	6263.78	6644.77	6087.97	6890.53	7391.6	5853.33	5909.9	4117.08	5939.44	4694.03	2446.29	4557.66	6260.46	5736.2	6836.12	6248.42	6694.32	6400.92	6873.37
ko00561	Glycerolipid metabolism	2755.25	2059.27	2645.88	2759.81	3325.57	2668.76	2370.73	3017.02	2950.69	2746.84	2519.18	2808.39	2428.61	3058.45	3183.46	2855.19	3157.44	1886.26	2665.49	1940.75	1249.52	1560.37	2568.69	2202.89	3056.97	2122.05	2760.46	3037.69	2839.82
ko00562	Inositol phosphate metabolism	823.094	921.989	739.005	800.123	853.887	890.928	835.707	867.863	954.321	946.366	869.677	1009.92	964.263	1064.93	991.798	937.181	805.784	740.186	838.984	758.987	512.865	860.829	935.119	875.524	1047.23	1031.62	946.936	839.385	970.398
ko00564	Glycerophospholipid metabolism	4543.51	4117.33	3788.41	4250.86	4672.21	4509.97	3982.92	4540.83	4632.81	4973.6	4591.28	4692.7	4770.01	5070.26	5059.83	4087.6	4386.92	3056.13	4555.78	3417.41	2194.37	3627.15	4671.43	4083.08	5082.17	5028.05	5194.18	4837.24	5052.99
ko00565	Ether lipid metabolism	98.4756	212.277	118.273	165.905	131.344	176.63	193.884	161.865	178.559	212.99	222.172	189.223	262.378	201.504	101.037	108.101	92.3149	141.108	154.62	153.922	118.457	250.807	209.032	188.851	204.845	321.608	237.882	169.267	187.235
ko00590	Arachidonic acid metabolism	86.1278	211.593	111.025	149.931	117.924	170.476	172.292	148.299	150.431	197.558	217.279	168.873	252.955	183.255	107.251	124.993	87.6895	140.13	164.257	151.73	112.813	253.757	190.161	173.096	190.606	319.989	223.458	156.555	163.453
ko00592	alpha-Linolenic acid metabolism	78.7351	208.402	108.098	146.413	118.116	167.473	169.672	145.125	147.461	193.639	212.495	165.549	248.615	178.571	93.6343	91.4118	70.8268	125.291	150.06	144.533	75.7166	249.383	187.751	169.451	185.113	316.64	220.941	154.744	156.863
ko00600	Sphingolipid metabolism	1970.38	2105.61	1908.09	2187.67	2268.54	2173.71	2169.61	2296.15	2253.23	2308.5	2173.22	2449.84	2316.83	2227.19	2525.43	1880.58	1602.17	1628.96	1819.38	1699.78	1056.53	1813.8	1963.55	1949.5	2046.77	2145.85	2097.58	1978.5	1846.78
ko00603	Glycosphingolipid biosynthesis - globo and isoglobo series	1034.35	938.155	955.648	1074.91	1186.17	1057.99	1056.02	1248.7	1359.14	1311.14	1049.38	1419.58	1110.72	1236.87	1426.68	992.937	933.102	800.849	842.82	778.458	563.077	771.863	993.587	1014.3	1077.63	1067.22	1052.76	1087.89	949.87
ko00620	Pyruvate metabolism	7423.63	6835.43	6759.71	7245.97	8841.51	8092.37	6948.99	8019.55	8285.43	8804.6	8046.43	8493.31	8181.17	8967.1	8700.44	7901.53	8040.93	5926.07	8131.02	6277.28	3923.21	6678.15	8346.47	8021.1	9342.57	8178.71	8677.36	8561.71	8962
ko00621	Dioxin degradation	392.912	655.154	495.293	542.917	499.831	475.425	420.432	464.921	460.071	502.407	534.783	490.732	663.757	578.584	247.189	381.175	307.472	448.626	459.02	477.924	153.287	710.229	538.601	500.528	527.954	615.672	492.503	415.699	439.65
ko00622	Xylene degradation	394.328	657.178	495.293	543.93	501.069	476.33	420.432	465.419	459.275	502.407	536.008	496.519	670.328	581.049	243.244	386.104	310.847	451.63	459.02	477.924	163.44	712.047	539.326	501.298	530.125	619.434	492.503	415.699	440.056
ko00625	Chloroalkane and chloroalkene degradation	356.973	202.131	243.816	287.191	399.469	308.533	247.39	342.84	322.25	311.286	285.281	312.178	232.018	315.33	390.742	401.074	453.72	199.284	347.316	215.445	190.521	119.757	290.1	313.857	356.505	142.933	337.792	361.338	392.235
ko00630	Glyoxylate and dicarboxylate metabolism	4803.75	5441.67	4638.46	5343.43	5639.87	5465.69	5261.1	5656.49	5955.77	6693.16	6097.83	8932.52	6509.25	6297.65	5967.1	5189.31	4869.82	3970.4	5544.78	4317.75	2366.99	5127.86	5697.42	5395.89	6413.57	6638.68	6476.19	6068.64	6301.03
ko00633	Nitrotoluene degradation	495.236	153.917	438.417	421.136	729.14	499.701	264.3	488.174	452.583	390.166	309.225	305.801	269.809	484.415	299.649	505.112	675.017	510.554	515.436	352.233	336.58	157.72	494.961	316.644	616.631	113.299	497.077	635.085	488.377
ko00640	Propanoate metabolism	3409.87	2930.67	3091.55	3171.67	3953.99	3677.33	3016.96	3593.53	3630.32	3891.46	3481.58	3599.7	3441.95	3816.73	3708.43	3519.07	3515.15	2554.42	3533.03	2732.18	1693.89	2593.96	3579.81	4051.62	4004.89	3328.39	3699.7	3832.01	3965.28
ko00643	Styrene degradation	36.555	13.8574	37.0461	27.4052	61.8181	40.0168	31.4798	36.5723	51.4876	45.0987	24.6776	32.8707	19.4598	48.8526	111.356	49.648	44.9922	40.9842	35.7074	29.2299	18.8044	53.9209	34.2892	23.3507	47.0382	18.514	38.985	28.844	42.7592
ko00650	Butanoate metabolism	4604.48	4621.09	4564.68	4835.04	5692.1	5240.41	4633.45	5280.55	5380.7	5567.37	5233.03	5498.8	5411.82	5707.08	5507.86	4825.17	4697.49	3807.06	4938.11	4027.49	2047.55	4868.41	4992.08	4520.69	5658.6	5545.9	5353.25	5302.17	5137.74
ko00660	C5-Branched dibasic acid metabolism	1565.22	1417.07	1753.86	1678.11	1997.53	1806.63	1321.38	1715.57	1762.68	1645.65	1389.39	1622.53	1666.63	1882.74	1460.77	1683.68	1701.47	1540.21	1701.6	1373.13	723.655	1437.29	1609.35	1325.93	1993.13	1307.14	1683.35	1861.35	1676.56
ko00670	One carbon pool by folate	3490.46	3954.99	3247.23	3824.5	3936.2	3801.64	3731.6	3941.21	4116.96	4717.74	4342.02	4478.44	4504.24	4452.26	4607.17	3648.9	3403.13	2776.4	3848.5	3001.05	1458.25	3443.18	4016.26	3718.69	4502.58	4918.77	4498.07	4108.17	4422.59
ko00680	Methane metabolism	5405.12	5171.65	5080.08	5610.86	6570.15	5834.86	5230.26	5975.85	6163.41	6698.8	5969.21	6272.36	6125.29	6606.55	6340.76	5255.32	5484.55	4310.66	5726.48	4440.13	2612.55	4493.64	5895.97	5883.71	6929.18	6011.76	6327.17	6347.92	6547.74
ko00710	Carbon fixation in photosynthetic organisms	4605.97	4487.48	4310.32	4595.54	5365.31	4984.43	4512.8	5046.96	5197.91	5620.42	5089.36	5389.08	5195.7	5537.08	5575.71	4754.98	4757.09	3424.58	4792.28	3857.17	2128.81	3828.33	5014.53	4518.6	5581.46	5342.94	5375.18	6339.14	5668.12
ko00720	Carbon fixation pathways in prokaryotes	6727.31	7434.13	6264.16	7146.95	8057.81	7838.27	7170.43	7685.05	7937.15	8984.06	8471.57	8624.03	8809.05	8945.1	8607.39	7252.34	7222.29	5645.33	7969.21	6338.24	3776.05	7360	8377.41	8347.66	9220.44	9386.42	8900.77	8421.37	8834.69
ko00730	Thiamine metabolism	3381.3	3468.99	3117.74	3430.93	4094.86	3933.89	3416.16	3807.98	3802.85	4181.99	3738.41	4203.92	4157.35	4254.06	3991.6	3346.22	3283.82	2736.55	3656.78	2917.93	1621.82	3519.41	3720.93	3376.88	4196.42	4290.11	4332.82	4109.68	4168.48
ko00740	Riboflavin metabolism	1219.54	1671.64	1164.07	1393.01	1522.59	1657.66	1540.47	1579.79	1564.07	1919.81	1820.13	1799.95	1949.62	1755.2	1899.92	1405.3	1277.26	1165.57	1548.46	1225.42	797.189	1554.86	1684.49	1525.21	1859.47	2249.5	1942.3	1624.53	1842.71
ko00750	Vitamin B6 metabolism	1271.48	1597.4	1231.07	1440.21	1430.28	1533.83	1480.98	1528.99	1563.9	1830.09	1689.59	1747.79	1874.28	1692.82	1774.46	1355.94	1205.84	1091.11	1466.45	1242.36	525.064	1461.41	1556.01	1453.34	1745.77	2014.79	1789.15	1630.98	1717.27
ko00760	Nicotinate and nicotinamide metabolism	3226.19	3773.47	2925.75	3453.88	3575.56	3797.28	4292.23	3691.37	3881.73	4423.61	4125.26	4206	4418.21	4250.37	4915.26	3638.26	3248.97	2676.37	3727.42	2945.45	1526.75	3454.1	3959.52	3640.77	4156.12	4654	4471.24	3726.07	4239.7
ko00770	Pantothenate and CoA biosynthesis	3767.88	3783.76	3700.99	3952.92	4530.34	4295.03	3715.89	4301.61	4301.13	4626.31	4154.94	4436.31	4525.65	4688.97	4715.83	3946.8	4022.56	3198.83	4139.24	3215.95	1735.86	3532.7	4176.53	3784.7	4872.82	4494.6	4655.78	4567.31	4620.64
ko00780	Biotin metabolism	2636.05	3226.2	2611.12	2966.91	3091.37	3315.41	3043.18	3152.36	3199.22	3522.07	3439.38	3313.98	3866.55	3722.28	2883.44	2819.81	2860.05	2238.89	3086.88	2600.66	1431.32	3148.12	3515.81	3155.9	3528.69	3810.42	3688.79	3212.35	3453.74
ko00785	Lipoic acid metabolism	261.469	439.507	219.651	335.178	216.079	267.712	326.958	314.634	374.057	513.267	460.821	377.482	448.568	372.843	494.184	306.666	190.889	208.658	279.16	262.055	63.3316	397.515	358.274	399.948	321.278	515.579	376.99	273.921	396.774
ko00790	Folate biosynthesis	2832.14	3520.89	2563.52	3149.73	3221.24	3276.04	3186.09	3249.3	3553.67	4308.35	3865.91	3928.5	4175.32	4254.11	4083.67	3039.77	3046.73	2382.12	3542.56	2701.36	1762.68	3436.91	3872.48	3416.29	4091.44	4714.54	4334.84	3865.49	4051.23
ko00791	Atrazine degradation	258.457	433.751	241.882	319.893	225.128	226.537	325.783	268.241	364.318	469.871	455.944	333.663	385.701	342.496	479.911	169.885	116.581	257.244	234.993	228.143	37.5133	342.619	339.22	345.282	374.486	567.435	303.215	246.643	328.78
ko00830	Retinol metabolism	142.916	93.0006	72.9645	122.103	127.295	124.959	105.293	128.751	117.249	135.886	109.334	137.665	137.265	119.914	150.016	104.33	112.661	61.9628	108.399	86.116	48.3944	63.163	102.75	120.914	121.922	99.7581	143.287	120.722	138.089
ko00860	Porphyrin and chlorophyll metabolism	3238.71	3157.13	3134.91	3188.11	4323.72	4130.34	3250.85	3927.6	3383.6	3778.9	3119.54	3335.99	3824.07	3823.75	2882.29	2853.43	3145.87	3123.13	3585.58	2856.47	1841.73	2965.84	3474.38	2812.7	4231.74	3173.36	4048.05	4294.76	3799.54
ko00900	Terpenoid backbone biosynthesis	3558.16	3557.03	3290.48	3682.21	4167.86	3850.12	3581.58	4001.33	4056.44	4459.79	4048.52	4339.79	4255.13	4363.43	4640.15	3888.27	4027.68	2741.83	3926.61	2932.86	1713.95	3134.08	4220.48	3465.61	4479.68	4282.89	4442.63	4299.48	4480.58
ko00906	Carotenoid biosynthesis	7.74203	3.2557	6.38034	10.4298	8.90392	12.2942	3.59068	9.02987	27.4635	14.8271	9.67159	16.7244	11.978	22.9063	12.531	12.5547	9.61715	2.87511	4.7798	7.6718	2.68956	1.8045	13.1194	9.38439	9.96352	3.25621	15.7922	7.19687	16.5425
ko00908	Zeatin biosynthesis	410.878	545.02	389.738	488.718	445.821	495.066	503.813	472.28	532.427	613.304	581.519	586.266	618.423	574.251	565.189	453.343	414.217	329.396	473.553	405.597	170.579	530.367	526.755	517.759	506.409	699.748	591.374	479.437	523.887
ko00910	Nitrogen metabolism	2277.91	2285.63	2301.85	2420.97	2956.19	2646.99	2254.05	2696.07	2693.71	2811.78	2528.92	2698.39	2715.64	2825.37	2593.27	2437.25	2443.54	1987.81	2587.2	1993.43	1103.29	2290.61	2557.65	2268.39	3015.68	2783.76	2794.16	2827.92	2775.25
ko00920	Sulfur metabolism	1708.2	1437.05	1665.41	1682.82	2202.26	2030.03	1476.11	1957.12	1818.8	1946.32	1576.92	2086.88	1882.02	2258	2162.82	2021.96	2511.85	1800.05	2250.8	1561.04	1449.02	1334.9	2064.68	1436.01	2354.98	1488.13	2197.4	2477.54	2422.5
ko00930	Caprolactam degradation	36.9567	27.7612	19.4507	23.5938	26.9936	11.2749	17.9585	28.9819	22.9597	30.4242	25.1894	28.1751	24.922	25.8071	51.9224	41.3397	35.2908	48.0289	24.9852	25.5609	20.5149	6.48804	28.7278	20.9194	33.3627	23.2165	35.7588	27.7267	61.8077
ko00940	Phenylpropanoid biosynthesis	1415.47	1377.48	1299.36	1403.61	1464.61	1470.97	1275.11	1364.32	1559.73	1707.16	1489.89	1503.39	1478.01	1598.1	1718.87	1441.2	1232.89	1449.69	1607.88	1196.04	744.111	1259.27	1445.03	1358.8	1623.04	1804.76	1678.44	1451.98	1494.22
ko00960	Tropane, piperidine and pyridine alkaloid biosynthesis	787.882	824.55	692.302	785.69	834.87	823.102	763.1	796.344	834.848	890.245	835.343	874.546	926.446	942.468	888.361	782.81	704.754	702.054	904.443	691.238	325.561	838.292	843.216	757.139	887.839	948.776	995.257	873.568	933.544
ko00983	Drug metabolism - other enzymes	2365.28	2669.72	2235.39	2578.24	2591.51	2522.41	2578.66	4753.98	2682.64	3066.24	2851.26	2956.72	2953.87	2797.63	3438.96	2439.04	2231.29	1794.42	2472.91	1963.86	843.482	2251.8	2466.65	2361.26	2683.02	3204.68	2887.37	2530.02	2833.49
ko01040	Biosynthesis of unsaturated fatty acids	753.834	679.758	678.49	789.42	840.513	741.716	669.538	802.561	826.985	761.147	737.302	744.501	743.629	917.073	737.526	614.685	692.865	533.665	685.13	537.973	247.689	613.363	754.816	682.038	741.834	637.787	754.365	680.631	757.201
ko01051	Biosynthesis of ansamycins	880.902	551.28	807.825	726.065	958.141	737.781	671.113	797.86	838.229	776.371	657.856	722.949	638.478	865.037	789.551	763.317	750.077	550.65	682.514	551.952	303.201	434.653	730.081	619.995	866.378	599.952	732.358	1968.82	972.753
ko01053	Biosynthesis of siderophore group nonribosomal peptides	74.1397	195.535	87.1559	119.562	87.0877	145.6	153.574	122.795	136.526	157.599	178.726	182.848	218.932	153.122	133.147	109.227	39.2318	97.9147	117.828	125.721	19.6521	223.471	128.189	146.787	107.315	274.452	164.574	97.899	117.852
ko01055	Biosynthesis of vancomycin group antibiotics	409.278	419.235	368.826	454.065	465.482	439.754	423.102	501.542	517.487	561.641	489.559	505.872	486.699	489.154	564.787	465.897	472.282	290.594	444.854	346.364	226.23	330.503	481.629	438.686	512.233	510.024	503.27	468.567	543.279
ko01056	Biosynthesis of type II polyketide backbone	0	0	0	0	0	0	0.778036	0	0	0	0	0	0	0	0	0.679063	0	0	0	0	0	0	0	0	0	0	0	0	0
ko02010	ABC transporters	13665.7	10303.1	13628	12812.3	18244.8	13785.6	11333.7	15324	15299.8	14326.2	11576.1	13656	12491.9	15450.6	14139.6	13634.6	14942.5	11489.1	13067	9516.55	5660.49	8647.45	13093.4	10060.2	16781.8	10153.6	13874.8	16163.5	14872.2
ko02020	Two-component system	12137.6	8498	12661	11350.7	17123.8	13306.9	9390.72	13786	12740.5	11395.1	9366.09	11931.6	10688.9	14139.7	10572.6	11783.6	14903.4	11279.4	13004.4	9127.21	6699.83	7794.33	12047.3	8946.43	16221.6	8774.42	13040.3	16117.2	13835
ko02030	Bacterial chemotaxis	5171.01	1870.8	5419.7	4198.82	7684.34	5422.5	2841.48	5658.77	4162.46	3254.41	2290.55	3595.22	2752.29	5066.61	2810.25	4228.39	6720.61	4238.75	5058.87	3007.92	2930.75	583.426	3944.75	2093.55	6519.78	1051.2	4567.24	7183.78	5273.99
ko02040	Flagellar assembly	5079.18	1919.49	5231.82	4280.29	7576.36	5050.43	2918.69	5757.25	4461.29	3394.07	2814.02	3642.42	2922.19	5843.69	3173.04	5051.33	7778.05	4534.22	5289.56	3059.19	3412.82	644.783	4519.68	2550.97	6738.87	1068.64	4663.63	7237.58	6196.15
ko02060	Phosphotransferase system (PTS)	1255.68	950.678	1397.64	1018.41	1932.98	1397.53	1379.1	1539.14	1846.96	1427.4	1130.84	1324.62	1219.88	1095.62	791.083	1690.38	930.08	755.274	1021.91	860.541	513.428	1240.21	1186.37	1082.56	1898.83	841.289	868.573	1205.14	1134.65
ko03010	Ribosome	18154.2	18002.2	15528	17844.8	19134.3	18858	17574.5	19497.6	20687.6	22643.8	20832.9	21697.1	21269.8	22450.1	24252.3	19095.1	19171	12877.1	19059.5	15023.4	9148.02	15512.4	20576.4	18574.4	21504.9	22048.3	22600.1	19971.3	22918.4
ko03022	Basal transcription factors	2.07523	0	0	2.28919	1.24777	0	1.56671	2.149	0.709494	0	0	4.26665	0	3.48142	21.2558	106.794	118.396	108.008	4.15978	21.1496	262.661	0.428225	0	0	0	0	1.65014	0.664502	1.87241
ko03030	DNA replication	2.62595	0	2.01519	1.43266	3.44967	0	0	1.11248	3.75279	1.08573	0.813546	3.75261	0	1.04292	8.97046	3.80059	8.04597	0	1.2001	3.77456	0	0	7.48212	5.12253	3.61314	0	5.52823	2.05918	0
ko03050	Proteasome	0	0	1.95651	1.95027	0.627195	0	0	1.76374	8.69809	2.7747	1.94981	0	0.554182	0	18.6195	105.14	105.983	140.97	5.37723	24.769	296.136	2.10513	3.37188	9.27108	1.49762	0	3.18062	0	0
ko03060	Protein export	4628.91	4850.84	4212.09	4710.45	5196.22	5100.64	4639.52	5216.72	5178.56	5818.24	5328.58	5733.91	5689.45	5866.95	6004.59	4987.57	4866.98	3670.99	4983.04	4104.65	2769.89	4277.16	5206.48	4799.9	5718.46	5581.05	5776.96	5278.55	5732.72
ko03070	Bacterial secretion system	5880.6	4866.39	5549.77	5217.28	7175.66	6486.15	4901.54	6481.8	6128.25	6376.89	5491.54	6508.91	6190.37	7264.65	6718.87	5755.39	6450.67	4956.87	6373.58	4794.34	3517.35	4001.72	6291.84	5264.93	7591.4	5360.98	6902.52	7540.37	7066.78
ko03320	PPAR signaling pathway	980.925	1235.72	914.022	1094.29	968.11	1110.16	1124.21	1081.57	1155.75	1275.16	1250.77	1168.64	1299.96	1118.62	1210.76	1181.91	953.611	1136.56	1017.62	1023.34	1342.07	1218.27	1132.56	1166.36	1124.36	1494.9	1214.45	988.835	1158.35
ko03410	Base excision repair	2122.38	2127.23	1938.09	2164.78	2438.88	2253.33	2117.68	2389.4	2554.83	2680.12	2359.66	2651.96	2576.13	2761.86	2717.04	2154.38	2170.09	1667.42	2277.62	1805.79	938.567	2027.91	2381.2	2101.91	2552.74	2463.82	2620.83	2382.44	2610.81
ko03420	Nucleotide excision repair	2956.97	2677.69	2627.18	2959.47	3399.19	3099.79	2765	3217.51	3271.4	3309.06	3179.33	3448.18	3258.14	3486.55	3648.08	3027.49	3099.86	2234.78	3098.68	2422.24	1518.06	2222.46	3100.51	2901.11	3307.74	3024.13	3367.64	3270.8	3365.96
ko03430	Mismatch repair	3636.79	3541.24	3199.77	3622.25	4091.48	3842.11	3415.05	3925.02	3898.4	4200.06	4002.06	4222.7	4123.66	4404.28	4522	3619.92	3560.09	2760.8	3862.35	3085.62	1617.76	3269.78	3916.73	3686.25	4133.98	4003.94	4269.61	3995.37	4190.4
ko03440	Homologous recombination	5156.97	5575.63	4909.34	5544.87	5659.08	5496.17	4996.42	5375.95	6035.13	6267.77	5916.69	6043.7	6165.43	6174.5	6416.84	4950.43	4706.48	4067.71	5368.43	4459.28	2123.96	5332.24	5865.65	5476.58	6017.24	7011.56	6223.02	5494.76	6088.01
ko03450	Non-homologous end-joining	128.993	54.9375	106.668	96.2958	94.2985	93.9923	30.414	61.1366	51.8651	70.5089	46.6752	77.5119	56.652	95.3781	116.255	56.1878	109.319	60.5734	75.231	45.9704	92.178	2.39527	66.6913	52.4533	109.307	22.3031	89.7422	97.5271	104.254
ko04010	MAPK signaling pathway	5.56164	14.6301	4.67978	5.19436	5.90481	7.62658	9.68678	5.86345	11.4761	3.23143	15.0403	0.748747	0	0	0	550.596	746.762	1029.85	42.1628	186.485	2737.48	8.81074	5.34474	13.9653	8.32348	28.0645	4.66165	5.98007	9.28677
ko04011	MAPK signaling pathway - yeast	58.672	128.34	71.6197	101.71	72.1749	81.0745	86.5771	80.5477	94.1339	114.473	110.282	2748.17	142.478	134.717	67.5208	288.937	263.055	435.86	94.7953	173.346	956.683	169.78	108.957	127.004	94.3043	131.969	116.112	90.0492	65.8342
ko04020	Calcium signaling pathway	0.629093	0	1.36745	0	0.86426	0	1.21305	0.732257	0.976371	2.59771	0	0	0	1.11594	0.555196	62.4854	86.964	146.659	0	25.6893	407.1	0	3.54153	5.75685	3.61849	1.11463	2.00898	0	1.29254
ko04080	Neuroactive ligand-receptor interaction	1.51375	2.47735	1.09713	0	1.16368	2.6815	4.47033	2.63751	0	5.26015	1.00669	1.17257	1.55825	1.00655	0.880642	8.57993	3.89704	1.30947	4.69999	3.28197	0	0	0	0	0	0	0	0	0
ko04110	Cell cycle	5.72801	3.84976	2.06551	5.35122	1.79538	2.65376	2.62425	0.761966	8.22367	3.11598	3.53557	2.14032	4.60445	1.72515	5.37706	330.956	354.283	470.683	2.32989	105.961	1223.51	3.28757	5.68154	7.04128	1.00606	4.38891	5.00351	3.44217	3.51764
ko04111	Cell cycle - yeast	4.83792	6.20256	2.06551	5.42161	1.79538	2.65376	2.62425	1.67709	6.10741	3.11598	3.53557	2.14032	4.60445	1.72515	2.91006	166.397	171.848	255.465	2.78072	55.8238	724.236	2.41979	2.40444	7.80622	1.00606	4.38891	5.00351	3.44217	16.561
ko04120	Ubiquitin mediated proteolysis	17.3917	6.81984	10.17	16.7492	16.3135	10.5028	13.225	4.78153	10.0898	2.40128	8.51681	3.7442	4.60445	5.26323	16.8919	647.995	598.201	1100.18	38.127	228.841	3078.9	4.05184	9.97934	14.9562	3.42114	4.38891	6.21367	2.62185	6.06554
ko04140	Autophagy - animal	1.47421	0	3.55115	0	5.91796	3.40508	1.35538	0	4.86946	1.86853	1.06851	2.02738	1.36136	4.62791	2.26931	345.949	334.239	563.97	9.75327	156.636	1614.12	2.97642	4.49392	10.5305	0.813801	0	2.79579	4.45395	1.62183
ko04150	mTOR signaling pathway	2.76528	0	0	0	1.14974	0	1.35538	0	5.02546	1.86853	1.06851	2.02738	1.36136	3.97063	2.26931	216.635	199.709	332.85	10.5411	74.4607	924.786	0.905928	4.09559	8.32203	0.813801	0	0	1.7958	1.62183
ko04210	Apoptosis	185.37	297.179	161.803	222.421	172.071	207.711	231.904	218.333	234.345	364.001	315.698	342.719	332.511	289.412	418.343	455.923	387.826	460.523	253.897	236.121	931.282	262.467	253.205	254.017	261.405	386.111	276.921	218.36	252.323
ko04310	Wnt signaling pathway	0	0	0	0	0	17.5216	0.754946	3.09653	12.6454	14.7866	5.1668	0	1.17054	0.605202	0	243.727	267.723	409.031	1.24336	88.9865	1181.62	0.709253	2.92797	4.70381	4.89141	0.81515	3.03162	3.96475	1.91011
ko04320	Dorso-ventral axis formation	0	0	0	0	0	0	0	0	0	0	0	0	0	0	0	25.8709	23.971	57.3758	0	15.8518	146.371	0	0.78795	0	0	0	0	0	0
ko04330	Notch signaling pathway	0	0	0	0	0	17.5216	0.754946	3.09653	9.4361	14.7866	5.1668	0	1.17054	0.605202	0	29.4554	31.455	36.8203	0	8.60964	86.5956	0	1.30263	2.75521	4.89141	0.81515	3.03162	3.96475	1.91011
ko04340	Hedgehog signaling pathway	0	0	0	0	0	0	0	0	1.37973	0	0	0	0	0	0	78.8699	108.22	164.009	0	28.3096	436.81	0	0.426749	3.68419	0	0	0	0	0
ko04350	TGF-beta signaling pathway	4.83348	0	0	0	0	0	0	0	0	0	0	0	0	0	0	38.0863	30.6216	76.162	0	16.0402	239.342	0.905928	0.78795	0	0	0	0	0	0
ko04360	Axon guidance	0	0	0	0.890908	1.23169	0	0	0	1.96816	0	0	0	0	0	0	157.727	157.315	270.354	1.30534	55.7272	756.133	0.709253	1.88694	4.96036	0	0	0.979374	0	0
ko04370	VEGF signaling pathway	1.01634	0	0	0	0	0	0	0	0.709432	0	0	0	0	0	0	98.1029	111.703	185.585	0.63494	45.6504	571.95	0.709253	1.46019	1.88098	0	0	0	0	0
ko04510	Focal adhesion	9.23545	0	0	0	0	0	0	0	1.89788	0	0	0	0	0	0	321.536	320.001	489.646	6.23153	108.633	1445.07	0.709253	1.88694	4.12455	0	0	0	0	0
ko04514	Cell adhesion molecules (CAMs)	0	0	9.16698	0	0	0	0	0	0	0	0	0	0	0	0	20.7281	1.98285	0.733765	0	0	0	0	0	0	0	0	0	0	684.916
ko04530	Tight junction	1.988	0	0	0.746942	0	0	1.35538	0	3.82022	0	0	0	0	0	0	368.869	348.166	541.471	14.6354	118.848	1837.68	0.709253	0	10.06	0	0	0	0	0
ko04540	Gap junction	0.646382	0	0	0	0	0	0.712837	0	2.66224	0	0	0	0.912152	0	0	107.958	125.679	219.982	4.05326	38.9255	639.381	1.12293	1.71971	5.91618	0	0	0	0.628388	0
ko04610	Complement and coagulation cascades	2.48082	0	0.634114	0	1.18198	0	0	0	0	0	0	5.809	0	1.14014	0	0	0	0	0	1.68044	0	0	0	0	0	0	0	11.236	0
ko04612	Antigen processing and presentation	385.399	403.74	366.228	387.977	473.754	488.164	450.73	471.9	430.798	442.736	409.321	456.995	439.385	500.406	437.936	801.198	954.176	954.11	470.265	440.995	1783.32	327.834	396.215	359.343	458.871	403.239	502.729	469.839	466.373
ko04614	Renin-angiotensin system	107.693	209.849	114.52	146.842	109.738	148.557	181.675	148.913	165.877	221.967	226.458	202.06	245.546	162.754	141.966	101.577	56.8195	100.716	129.611	141.522	42.8231	217.958	164.299	189.836	145.23	273.707	199.509	128.966	145.038
ko04620	Toll-like receptor signaling pathway	4.63777	0	0	0	0.448111	0	0	0	0.709432	0	0.788891	0	0	0	0	104.019	117.038	214.072	0.63494	46.2967	575.997	0.709253	1.46019	1.88098	0	0	0	0	0
ko04630	Jak-STAT signaling pathway	0	0	0	0	0	0	0	0	0	0	0	0	0	0	0	25.5874	35.4944	34.2035	0	6.00374	88.8077	0	0.67224	0.77013	0	0	0	0	0
ko04640	Hematopoietic cell lineage	0.622217	0	0	0	0	0	0	0	0	0	0.601973	0	0	0	0	0.771088	0	0	0	0	0	0	0	0	0	0	0	0.838782	0
ko04650	Natural killer cell mediated cytotoxicity	0	0	0	0	0	0	0	0	0.709432	0	0	0	0.847076	0	0	97.9793	106.584	178.558	0.63494	46.724	536.608	0.709253	1.46019	1.88098	0	0	0	0	0
ko04660	T cell receptor signaling pathway	0.767047	0	0	0	0	0	0	0	0	0	0	0	0	0.557221	0	156.626	152.15	214.088	1.72918	48.3179	541.816	0	1.88694	0.77013	0	0	0	0	684.916
ko04670	Leukocyte transendothelial migration	1.988	0	0	0	0	0	0	0	1.89788	0	0	0	0	0	0	201.251	197.483	290.395	4.50234	60.4624	941.775	0.709253	0.67224	4.12455	0	0	0	0	0
ko04740	Olfactory transduction	0.646382	0	1.36745	0	0	0	0.712837	0	1.52804	2.59771	0	0	0.912152	1.11594	0	54.7975	58.1723	133.799	0	23.603	409.841	0	2.24794	2.5427	2.44187	0	2.00898	0.628388	0
ko04742	Taste transduction	0	0	0	0	0	0	0	0	0.976371	0	0	0	0	0	0	35.9376	44.0167	93.1105	0	14.0784	241.82	0	0.53656	1.55012	0	0	0	0	0
ko04810	Regulation of actin cytoskeleton	4.79186	0	0	0	0	0	0	0	1.89788	0	0	2.98642	0	9.6554	0	296.836	258.979	437.693	5.86638	86.7254	1308.62	0.709253	4.10664	5.13654	3.86492	0	3.03621	7.87609	1.8781
ko04910	Insulin signaling pathway	642.337	413.027	604.628	577.655	780.073	642.418	542.13	682.04	708.544	654.815	518.591	637.952	563.563	685.393	710.273	779.039	870.093	844.182	703.805	555.085	1132.22	354.45	599.442	553.159	708.848	453.069	710.221	764.054	717.164
ko04914	Progesterone-mediated oocyte maturation	387.544	407.59	364.743	393.328	469.27	487.413	453.355	471.324	432.631	443.373	411.697	457.684	443.99	501.474	440.847	690.567	692.776	776.9	433.65	459.178	1430.48	322.968	399.258	361.951	459.877	407.01	504.937	468.708	467.287
ko04920	Adipocytokine signaling pathway	746.246	1022.57	647.756	830.797	632.691	840.029	899.413	778.009	872.476	1031.96	1042.17	948.565	1091.31	863.766	988.763	785.019	663.9	767.536	753.88	800.113	818.59	1024.57	899.229	967.609	829.73	1267.23	965.087	698.02	907.787
ko05110	Vibrio cholerae infection	1.988	0	0	0	0	0	0	0	6.58743	1.22951	0	4.08547	0	0	0	125.647	134.164	223.801	0	36.9181	606.597	0	2.56189	7.08088	0	0	1.00341	0	17.0065
ko05111	Biofilm formation - Vibrio cholerae	1781.59	1868.12	2050.54	2020.62	2592.57	2295.64	1889.77	2337.94	2140.42	2202.33	1864.63	2116.64	2181.27	2481.44	1846.53	2174.02	2250.54	1711.49	2361.04	1742.61	1138.24	1748.18	2204.55	1798.38	2585.73	1962.29	2418.33	2465.36	2399.09
ko05120	Epithelial cell signaling in Helicobacter pylori infection	865.048	995.866	783.84	903.583	933.228	952.778	921.04	939.007	1015.67	1148.25	1047.41	1062.32	1031.05	1057.97	1193.06	1000.93	950.203	921.917	945.772	792.207	864.82	789.123	1015.73	912.54	1064.86	1100.58	1088.16	956.08	1124.4

## Sheet: pairwise_comparison.sig.FDR
pathway ID	pathway name	Fructose_Control.wilcox_fdr.value	M8.Fructose.wilcox_fdr.value	M9.Fructose.wilcox_fdr.value	M8.M9.wilcox_fdr.value	M8_Control.wilcox_fdr.value	M9_Control.wilcox_fdr.value
ko00010	Glycolysis / Gluconeogenesis	0.017827	0.00197422	0.964047	0.0117256	0.126439	0.0678733
ko00020	Citrate cycle (TCA cycle)	0.0024864	0.00345488	0.964047	0.0117256	0.596954	0.0448718
ko00040	Pentose and glucuronate interconversions	0.00537601	0.00604604	0.964047	0.0604604	0.181175	0.554976
ko00051	Fructose and mannose metabolism	0.00773547	0.00197422	0.964047	0.0117256	0.0350094	0.228706
ko00061	Fatty acid biosynthesis	0.0024864	0.00197422	0.964047	0.0117256	0.0350094	0.0935143
ko00071	Fatty acid degradation	0.00382523	0.00197422	0.864394	0.0117256	0.0493974	0.13318
ko00120	Primary bile acid biosynthesis	0.0119347	0.00197422	0.864394	0.0117256	0.028066	0.654891
ko00130	Ubiquinone and other terpenoid-quinone biosynthesis	0.0257214	0.0308734	0.964047	0.0453453	0.537937	0.154512
ko00190	Oxidative phosphorylation	0.0024864	0.00927611	1	0.0125399	0.899005	0.0410256
ko00220	Arginine biosynthesis	0.00382523	0.00197422	0.964047	0.0125399	0.103992	0.0935143
ko00240	Pyrimidine metabolism	0.0024864	0.00197422	0.939722	0.0117256	0.0642477	0.112125
ko00260	Glycine, serine and threonine metabolism	0.0024864	0.00197422	0.964047	0.0117256	0.126439	0.0573152
ko00280	Valine, leucine and isoleucine degradation	0.0024864	0.00197422	0.964047	0.0117256	0.0493974	0.0448718
ko00300	Lysine biosynthesis	0.00537601	0.00197422	0.964047	0.0125399	0.370158	0.0769231
ko00310	Lysine degradation	0.034965	0.81959	0.964047	0.58042	0.280536	0.19359
ko00330	Arginine and proline metabolism	0.0024864	0.00197422	0.964047	0.0117256	0.280536	0.0573152
ko00350	Tyrosine metabolism	0.0119347	0.0308734	0.964047	0.0453453	0.66901	0.0678733
ko00400	Phenylalanine, tyrosine and tryptophan biosynthesis	0.0257214	0.0146942	0.964047	0.018426	0.596954	0.0769231
ko00401	Novobiocin biosynthesis	0.0257214	0.0422636	0.964047	0.0238701	0.280536	0.0769231
ko00430	Taurine and hypotaurine metabolism	0.00773547	0.00604604	0.964047	0.0117256	0.155449	0.0591716
ko00450	Selenocompound metabolism	0.0024864	0.00197422	0.939722	0.0125399	0.103992	0.13318
ko00460	Cyanoamino acid metabolism	0.0024864	0.00345488	0.964047	0.0333574	0.215248	0.112125
ko00471	D-Glutamine and D-glutamate metabolism	0.0024864	0.00197422	0.964047	0.0117256	0.215248	0.0512821
ko00480	Glutathione metabolism	0.00537601	0.307484	0.964047	0.31194	0.738836	0.0678733
ko00510	N-Glycan biosynthesis	0.0119347	0.0422636	1	0.10701	0.738836	0.13318
ko00511	Other glycan degradation	0.0024864	0.00197422	0.284965	0.0125399	0.0493974	0.300296
ko00521	Streptomycin biosynthesis	0.0024864	0.00197422	0.964047	0.0125399	0.181175	0.0935143
ko00523	Polyketide sugar unit biosynthesis	0.0024864	0.00197422	0.964047	0.0117256	0.181175	0.0678733
ko00531	Glycosaminoglycan degradation	0.00537601	0.00197422	0.939722	0.0117256	0.0493974	0.253302
ko00540	Lipopolysaccharide biosynthesis	0.00537601	0.00927611	1	0.0117256	0.899005	0.025641
ko00562	Inositol phosphate metabolism	0.00537601	0.00345488	0.964047	0.018426	0.537937	0.0591716
ko00564	Glycerophospholipid metabolism	0.00537601	0.00197422	0.964047	0.0125399	0.181175	0.0678733
ko00600	Sphingolipid metabolism	0.047566	0.00197422	0.0949883	0.0117256	0.0171976	0.13318
ko00603	Glycosphingolipid biosynthesis - globo and isoglobo series	0.047566	0.00197422	0.284965	0.0117256	0.0199399	0.874237
ko00620	Pyruvate metabolism	0.034965	0.00345488	1	0.0117256	0.370158	0.0591716
ko00630	Glyoxylate and dicarboxylate metabolism	0.0024864	0.00197422	0.964047	0.0117256	0.155449	0.0512821
ko00650	Butanoate metabolism	0.047566	0.00197422	0.939722	0.018426	0.370158	0.425312
ko00670	One carbon pool by folate	0.0024864	0.00197422	0.964047	0.0117256	0.0813243	0.0591716
ko00680	Methane metabolism	0.0257214	0.00197422	0.964047	0.0117256	0.155449	0.0769231
ko00710	Carbon fixation in photosynthetic organisms	0.00773547	0.00197422	1	0.0125399	0.252289	0.0769231
ko00720	Carbon fixation pathways in prokaryotes	0.00382523	0.00345488	0.964047	0.0117256	0.470601	0.025641
ko00730	Thiamine metabolism	0.034965	0.00197422	1	0.0117256	0.155449	0.112125
ko00740	Riboflavin metabolism	0.00773547	0.00197422	1	0.0117256	0.370158	0.0591716
ko00750	Vitamin B6 metabolism	0.00382523	0.00197422	0.964047	0.0117256	0.126439	0.0573152
ko00760	Nicotinate and nicotinamide metabolism	0.0119347	0.00197422	0.964047	0.0117256	0.252289	0.112125
ko00770	Pantothenate and CoA biosynthesis	0.034965	0.00197422	1	0.0125399	0.215248	0.0769231
ko00785	Lipoic acid metabolism	0.00773547	0.00927611	0.964047	0.0453453	0.370158	0.13318
ko00790	Folate biosynthesis	0.0024864	0.00197422	1	0.0117256	0.470601	0.025641
ko00791	Atrazine degradation	0.0119347	0.00604604	0.939722	0.0238701	0.215248	0.154512
ko00900	Terpenoid backbone biosynthesis	0.00537601	0.00197422	1	0.0125399	0.425346	0.0678733
ko00906	Carotenoid biosynthesis	0.00773547	0.00927611	0.939722	0.10701	0.425346	0.300296
ko00908	Zeatin biosynthesis	0.00382523	0.00197422	0.939722	0.0238701	0.331795	0.0769231
ko00940	Phenylpropanoid biosynthesis	0.0024864	0.020948	0.964047	0.0453453	0.470601	0.112125
ko00960	Tropane, piperidine and pyridine alkaloid biosynthesis	0.00382523	0.0422636	0.964047	0.0333574	0.470601	0.0678733
ko00983	Drug metabolism - other enzymes	0.034965	0.00197422	0.939722	0.0125399	0.0350094	0.654891
ko01055	Biosynthesis of vancomycin group antibiotics	0.00773547	0.00197422	0.964047	0.018426	0.425346	0.0591716
ko03010	Ribosome	0.0024864	0.00197422	0.964047	0.0125399	0.425346	0.0448718
ko03060	Protein export	0.00537601	0.00197422	0.964047	0.0125399	0.280536	0.0573152
ko03320	PPAR signaling pathway	0.017827	0.307484	0.964047	0.81959	0.470601	0.112125
ko03410	Base excision repair	0.00537601	0.00197422	0.913349	0.0125399	0.280536	0.13318
ko03420	Nucleotide excision repair	0.017827	0.00197422	0.939722	0.0333574	0.280536	0.228706
ko03430	Mismatch repair	0.00773547	0.00197422	0.964047	0.0117256	0.181175	0.0678733
ko03440	Homologous recombination	0.0024864	0.00197422	0.964047	0.0117256	0.0493974	0.0769231
ko04150	mTOR signaling pathway	0.0386321	0.0422636	0.964047	0.0238701	0.028066	0.262464
ko04210	Apoptosis	0.00537601	0.57293	0.939722	0.170256	0.0225075	0.0769231
ko04920	Adipocytokine signaling pathway	0.0257214	0.0146942	0.964047	0.136907	1	0.253302
ko05120	Epithelial cell signaling in Helicobacter pylori infection	0.0024864	0.00197422	0.964047	0.0238701	0.972668	0.0591716
ko00030	Pentose phosphate pathway	0.109528	0.00197422	0.964047	0.0453453	0.181175	0.602059
ko00052	Galactose metabolism	0.135728	0.00197422	0.56993	0.0117256	0.0171976	0.984936
ko00053	Ascorbate and aldarate metabolism	0.258692	0.0422636	0.964047	0.0604604	0.252289	0.228706
ko00230	Purine metabolism	0.0616628	0.00197422	0.964047	0.0125399	0.103992	0.154512
ko00340	Histidine metabolism	0.542758	0.0422636	0.964047	0.0333574	0.215248	0.253302
ko00380	Tryptophan metabolism	0.0616628	0.020948	0.864394	0.0604604	0.103992	0.743213
ko00473	D-Alanine metabolism	0.0616628	0.00197422	0.964047	0.0117256	0.181175	0.154512
ko00500	Starch and sucrose metabolism	0.367298	0.0146942	0.964047	0.0238701	0.0396868	1
ko00520	Amino sugar and nucleotide sugar metabolism	0.135728	0.00197422	0.964047	0.0125399	0.0813243	0.357537
ko00534	Glycosaminoglycan biosynthesis - heparan sulfate / heparin	NA	0.020948	0.964047	0.0434757	0.0352009	0.498131
ko00550	Peptidoglycan biosynthesis	0.0616628	0.00197422	0.964047	0.0125399	0.0813243	0.154512
ko00640	Propanoate metabolism	0.174626	0.0308734	0.964047	0.0125399	0.252289	0.0935143
ko00780	Biotin metabolism	0.0616628	0.00604604	0.964047	0.0117256	0.181175	0.0512821
ko00830	Retinol metabolism	0.424096	0.00345488	0.964047	0.0333574	0.0813243	1
ko00910	Nitrogen metabolism	0.135728	0.00345488	0.964047	0.0238701	0.370158	0.228706
ko01040	Biosynthesis of unsaturated fatty acids	0.649478	0.00197422	0.964047	0.0333574	0.0396868	0.874237
ko01053	Biosynthesis of siderophore group nonribosomal peptides	0.109528	0.0422636	0.939722	0.258446	0.596954	0.602059
ko03022	Basal transcription factors	0.805502	0.0464878	0.964047	0.018426	0.0396868	0.449678
ko03050	Proteasome	0.401702	0.0275123	0.964047	0.0238701	0.0199399	0.578616
ko04010	MAPK signaling pathway	0.258692	0.0106561	0.939722	0.0125399	0.0199399	0.654891
ko04120	Ubiquitin mediated proteolysis	0.135728	0.020948	1	0.0238701	0.0642477	0.0935143
ko04310	Wnt signaling pathway	0.436051	0.0468946	0.964047	0.210588	0.03799	0.13318
ko04320	Dorso-ventral axis formation	NA	0.020948	0.964047	0.0434757	0.0352009	0.498131
ko04340	Hedgehog signaling pathway	0.490631	0.0407584	0.964047	0.0625359	0.0352009	0.249861
ko04350	TGF-beta signaling pathway	0.558913	0.00895431	0.964047	0.018426	0.0350094	1
ko04360	Axon guidance	0.869194	0.00851126	0.964047	0.0296154	0.0225075	0.522404
ko04370	VEGF signaling pathway	1	0.00851126	0.964047	0.0225347	0.0225075	0.565864
ko04510	Focal adhesion	1	0.00604604	0.964047	0.0125399	0.0225075	0.746302
ko04530	Tight junction	0.649478	0.00604604	1	0.0117256	0.028066	0.644537
ko04540	Gap junction	0.800462	0.00676844	0.964047	0.018426	0.0199399	0.601685
ko04614	Renin-angiotensin system	0.0844068	0.0146942	0.964047	0.0604604	0.215248	0.494505
ko04620	Toll-like receptor signaling pathway	0.990319	0.0183616	0.964047	0.0225347	0.0225075	0.984936
ko04630	Jak-STAT signaling pathway	NA	0.020948	0.939722	0.0625359	0.0352009	0.249861
ko04650	Natural killer cell mediated cytotoxicity	0.255901	0.0183616	0.964047	0.0225347	0.0199399	0.249861
ko04660	T cell receptor signaling pathway	1	0.0140625	0.964047	0.162993	0.028066	0.261123
ko04670	Leukocyte transendothelial migration	1	0.00604604	0.964047	0.0125399	0.0199399	0.64491
ko04742	Taste transduction	0.490631	0.0407584	0.964047	0.0625359	0.0352009	0.249861
ko04810	Regulation of actin cytoskeleton	0.408177	0.0195289	0.939722	0.0453453	0.0199399	0.0769231
ko00565	Ether lipid metabolism	0.135728	0.12924	1	0.0333574	0.470601	0.0935143
ko00592	alpha-Linolenic acid metabolism	0.258692	0.12924	0.964047	0.0333574	0.470601	0.112125
ko04011	MAPK signaling pathway - yeast	0.109528	0.12924	0.964047	0.018426	0.0199399	0.228706
ko04080	Neuroactive ligand-receptor interaction	0.436051	0.488343	0.284965	0.0241708	0.596954	0.0474904
ko00311	Penicillin and cephalosporin biosynthesis	0.367298	0.366121	0.864394	0.507705	0.0493974	0.025641
ko00361	Chlorocyclohexane and chlorobenzene degradation	0.0616628	0.104242	0.964047	0.58042	0.0493974	0.228706
ko00362	Benzoate degradation	1	0.057687	0.712413	0.10701	0.0493974	0.13318
ko00860	Porphyrin and chlorophyll metabolism	0.847745	0.0785985	0.964047	0.0604604	0.0396868	0.806789

## Sheet: pairwise_comparison.sig.logFC
pathway ID	pathway name	Fructose_Control.logFC	M8.Fructose.logFC	M9.Fructose.logFC	M8.M9.logFC	M8_Control.logFC	M9_Control.logFC
ko00010	Glycolysis / Gluconeogenesis	0.174162	-0.43996	-0.0311528	0.408807	-0.265798	0.143009
ko00020	Citrate cycle (TCA cycle)	0.282099	-0.418649	0.0128376	0.431487	-0.13655	0.294937
ko00040	Pentose and glucuronate interconversions	0.162793	-0.447109	-0.0824974	0.364611	-0.284315	0.0802957
ko00051	Fructose and mannose metabolism	0.157306	-0.480688	-0.0680889	0.412599	-0.323382	0.089217
ko00061	Fatty acid biosynthesis	0.160284	-0.435396	-0.0480814	0.387315	-0.275112	0.112202
ko00071	Fatty acid degradation	0.165481	-0.399501	-0.0755588	0.323942	-0.234021	0.0899217
ko00120	Primary bile acid biosynthesis	0.198322	-0.695892	-0.0922151	0.603677	-0.49757	0.106107
ko00130	Ubiquinone and other terpenoid-quinone biosynthesis	0.444251	-0.572584	-0.0855097	0.487074	-0.128333	0.358741
ko00190	Oxidative phosphorylation	0.317563	-0.39568	0.011005	0.406685	-0.0781174	0.328568
ko00220	Arginine biosynthesis	0.25265	-0.483588	-0.0864034	0.397185	-0.230938	0.166247
ko00240	Pyrimidine metabolism	0.212519	-0.506284	-0.0704564	0.435828	-0.293765	0.142063
ko00260	Glycine, serine and threonine metabolism	0.251701	-0.490675	-0.0601916	0.430483	-0.238974	0.191509
ko00280	Valine, leucine and isoleucine degradation	0.280523	-0.596072	-0.0584543	0.537618	-0.315549	0.222069
ko00300	Lysine biosynthesis	0.204019	-0.427871	-0.0304174	0.397453	-0.223851	0.173602
ko00310	Lysine degradation	0.263083	0.0593961	-0.0768131	-0.136209	0.322479	0.18627
ko00330	Arginine and proline metabolism	0.269287	-0.439665	-0.0222781	0.417387	-0.170378	0.247008
ko00350	Tyrosine metabolism	0.177668	-0.309887	-0.0197343	0.290153	-0.132219	0.157933
ko00400	Phenylalanine, tyrosine and tryptophan biosynthesis	0.157263	-0.324119	0.0243843	0.348503	-0.166856	0.181647
ko00401	Novobiocin biosynthesis	0.135389	-0.327054	0.023007	0.350061	-0.191666	0.158396
ko00430	Taurine and hypotaurine metabolism	0.217545	-0.462756	-0.0143883	0.448367	-0.24521	0.203157
ko00450	Selenocompound metabolism	0.243356	-0.493427	-0.078245	0.415182	-0.250071	0.165111
ko00460	Cyanoamino acid metabolism	0.190824	-0.369704	-0.0480704	0.321634	-0.17888	0.142754
ko00471	D-Glutamine and D-glutamate metabolism	0.26199	-0.516927	-0.0573591	0.459568	-0.254937	0.204631
ko00480	Glutathione metabolism	0.303861	-0.320178	-0.0278488	0.292329	-0.0163169	0.276012
ko00510	N-Glycan biosynthesis	0.268121	-0.242853	-0.0248509	0.218002	0.0252677	0.24327
ko00511	Other glycan degradation	0.296928	-0.600608	-0.211968	0.38864	-0.303681	0.0849596
ko00521	Streptomycin biosynthesis	0.203558	-0.450777	-0.0480615	0.402716	-0.247219	0.155497
ko00523	Polyketide sugar unit biosynthesis	0.22269	-0.471703	-0.0328513	0.438852	-0.249013	0.189839
ko00531	Glycosaminoglycan degradation	0.45688	-0.805017	-0.31471	0.490307	-0.348137	0.14217
ko00540	Lipopolysaccharide biosynthesis	0.435728	-0.425989	0.0314601	0.457449	0.00973916	0.467188
ko00562	Inositol phosphate metabolism	0.207286	-0.318274	-0.0332723	0.285001	-0.110987	0.174014
ko00564	Glycerophospholipid metabolism	0.1666	-0.416034	0.0067587	0.422792	-0.249434	0.173359
ko00600	Sphingolipid metabolism	0.121175	-0.499033	-0.212454	0.286579	-0.377858	-0.0912788
ko00603	Glycosphingolipid biosynthesis - globo and isoglobo series	0.252385	-0.649314	-0.299354	0.34996	-0.396928	-0.0469682
ko00620	Pyruvate metabolism	0.176037	-0.343451	0.0147555	0.358206	-0.167414	0.190792
ko00630	Glyoxylate and dicarboxylate metabolism	0.329458	-0.565617	-0.111732	0.453886	-0.236159	0.217727
ko00650	Butanoate metabolism	0.149418	-0.391069	-0.0692864	0.321783	-0.241651	0.080132
ko00670	One carbon pool by folate	0.253574	-0.532761	-0.048578	0.484183	-0.279187	0.204996
ko00680	Methane metabolism	0.169885	-0.450699	-0.00762704	0.443072	-0.280814	0.162258
ko00710	Carbon fixation in photosynthetic organisms	0.181047	-0.449236	0.00897613	0.458212	-0.268189	0.190023
ko00720	Carbon fixation pathways in prokaryotes	0.242584	-0.406154	0.0262915	0.432446	-0.16357	0.268876
ko00730	Thiamine metabolism	0.176356	-0.426292	-0.00688339	0.419408	-0.249936	0.169473
ko00740	Riboflavin metabolism	0.305952	-0.501982	0.00221457	0.504196	-0.19603	0.308167
ko00750	Vitamin B6 metabolism	0.272903	-0.544143	-0.0318283	0.512314	-0.27124	0.241075
ko00760	Nicotinate and nicotinamide metabolism	0.265323	-0.510282	-0.0670826	0.443199	-0.244959	0.198241
ko00770	Pantothenate and CoA biosynthesis	0.165412	-0.402548	-0.0127532	0.389795	-0.237136	0.152659
ko00785	Lipoic acid metabolism	0.545616	-0.832112	-0.202604	0.629508	-0.286496	0.343012
ko00790	Folate biosynthesis	0.364913	-0.500488	0.00902487	0.509513	-0.135575	0.373938
ko00791	Atrazine degradation	0.492989	-1.02983	-0.176926	0.852902	-0.536839	0.316063
ko00900	Terpenoid backbone biosynthesis	0.21552	-0.431531	-0.0237212	0.40781	-0.216011	0.191799
ko00906	Carotenoid biosynthesis	1.10641	-1.46718	-0.625529	0.841655	-0.360774	0.480882
ko00908	Zeatin biosynthesis	0.310759	-0.551963	-0.082395	0.469568	-0.241205	0.228364
ko00940	Phenylpropanoid biosynthesis	0.190588	-0.307814	-0.0261913	0.281623	-0.117226	0.164397
ko00960	Tropane, piperidine and pyridine alkaloid biosynthesis	0.165964	-0.323284	0.0109281	0.334212	-0.15732	0.176892
ko00983	Drug metabolism - other enzymes	0.0888357	-0.567827	-0.129471	0.438356	-0.478991	-0.0406349
ko01055	Biosynthesis of vancomycin group antibiotics	0.2471	-0.488537	-0.0642679	0.424269	-0.241437	0.182832
ko03010	Ribosome	0.282012	-0.485357	-0.0538856	0.431471	-0.203345	0.228126
ko03060	Protein export	0.231951	-0.417707	-0.0566712	0.361036	-0.185756	0.17528
ko03320	PPAR signaling pathway	0.187661	-0.10702	-0.0344087	0.0726114	0.0806411	0.153252
ko03410	Base excision repair	0.252998	-0.488829	-0.0968124	0.392017	-0.235831	0.156186
ko03420	Nucleotide excision repair	0.18642	-0.421325	-0.079339	0.341986	-0.234906	0.107081
ko03430	Mismatch repair	0.197537	-0.431739	-0.0589941	0.372745	-0.234202	0.138543
ko03440	Homologous recombination	0.202931	-0.472344	-0.028559	0.443785	-0.269413	0.174372
ko04150	mTOR signaling pathway	1.93151	6.64449	-0.079413	-6.7239	8.576	1.8521
ko04210	Apoptosis	0.629603	0.379431	-0.271991	-0.651422	1.00903	0.357612
ko04920	Adipocytokine signaling pathway	0.288919	-0.284857	-0.065666	0.219191	0.00406166	0.223253
ko05120	Epithelial cell signaling in Helicobacter pylori infection	0.243429	-0.270263	-0.0571345	0.213129	-0.0268345	0.186294
ko00030	Pentose phosphate pathway	0.122481	-0.449291	-0.0292094	0.420081	-0.32681	0.0932713
ko00052	Galactose metabolism	0.0964143	-0.472931	-0.0957016	0.377229	-0.376516	0.000712738
ko00053	Ascorbate and aldarate metabolism	0.137403	-0.362308	-0.00692363	0.355384	-0.224905	0.130479
ko00230	Purine metabolism	0.165334	-0.444142	0.0478022	0.491944	-0.278808	0.213136
ko00340	Histidine metabolism	0.0655005	-0.271211	0.0316289	0.30284	-0.205711	0.0971294
ko00380	Tryptophan metabolism	1.04465	-1.25352	-1.02541	0.228114	-0.208874	0.0192406
ko00473	D-Alanine metabolism	-0.0709071	-0.513944	-0.0322135	0.48173	-0.584851	-0.103121
ko00500	Starch and sucrose metabolism	0.0614101	-0.398711	-0.0424205	0.356291	-0.337301	0.0189895
ko00520	Amino sugar and nucleotide sugar metabolism	0.116711	-0.421477	-0.0333526	0.388125	-0.304766	0.0833584
ko00534	Glycosaminoglycan biosynthesis - heparan sulfate / heparin	0	22.1209	16.5603	-5.56058	22.1209	16.5603
ko00550	Peptidoglycan biosynthesis	0.161481	-0.482308	-0.0557105	0.426597	-0.320827	0.10577
ko00640	Propanoate metabolism	0.122424	-0.344277	0.0494433	0.393721	-0.221854	0.171867
ko00780	Biotin metabolism	0.186893	-0.397032	0.0250119	0.422044	-0.21014	0.211905
ko00830	Retinol metabolism	0.176906	-0.633123	-0.0985101	0.534613	-0.456217	0.0783959
ko00910	Nitrogen metabolism	0.120129	-0.346076	0.0118586	0.357935	-0.225947	0.131988
ko01040	Biosynthesis of unsaturated fatty acids	0.0693982	-0.478228	-0.126628	0.3516	-0.408829	-0.0572297
ko01053	Biosynthesis of siderophore group nonribosomal peptides	0.429034	-0.663267	-0.162732	0.500535	-0.234233	0.266302
ko03022	Basal transcription factors	1.86413	4.38679	-2.8271	-7.2139	6.25092	-0.962971
ko03050	Proteasome	2.56445	4.38378	-0.912166	-5.29594	6.94822	1.65228
ko04010	MAPK signaling pathway	-0.763022	7.44178	1.31024	-6.13154	6.67876	0.54722
ko04120	Ubiquitin mediated proteolysis	-0.704793	6.78898	-0.112523	-6.90151	6.08419	-0.817316
ko04310	Wnt signaling pathway	0.878195	5.99544	-0.627873	-6.62332	6.87364	0.250322
ko04320	Dorso-ventral axis formation	0	25.198	16.7804	-8.41764	25.198	16.7804
ko04340	Hedgehog signaling pathway	17.5886	9.20842	1.57507	-7.63334	26.797	19.1637
ko04350	TGF-beta signaling pathway	-19.2046	25.7722	16.7804	-8.99184	6.5676	-2.42423
ko04360	Axon guidance	0.083665	9.47361	1.99155	-7.48206	9.55727	2.07521
ko04370	VEGF signaling pathway	-0.326006	10.4816	2.23561	-8.24596	10.1556	1.9096
ko04510	Focal adhesion	-2.09015	10.47	1.66333	-8.80664	8.37983	-0.426814
ko04530	Tight junction	0.0940829	9.72383	1.39691	-8.32692	9.81791	1.49099
ko04540	Gap junction	1.58756	8.31345	1.20919	-7.10426	9.90101	2.79675
ko04614	Renin-angiotensin system	0.419489	-0.788826	-0.132641	0.656184	-0.369336	0.286848
ko04620	Toll-like receptor signaling pathway	-1.5705	9.46481	1.157	-8.30781	7.89431	-0.4135
ko04630	Jak-STAT signaling pathway	0	24.6948	17.6527	-7.04214	24.6948	17.6527
ko04650	Natural killer cell mediated cytotoxicity	17.7625	9.28024	1.10204	-8.17821	27.0428	18.8646
ko04660	T cell receptor signaling pathway	-0.268416	10.9661	10.269	-0.697106	10.6977	10.0006
ko04670	Leukocyte transendothelial migration	0.125712	9.80402	1.33768	-8.46634	9.92973	1.46339
ko04742	Taste transduction	17.0897	8.7792	1.0957	-7.6835	25.8689	18.1854
ko04810	Regulation of actin cytoskeleton	1.79398	7.36414	0.832871	-6.53127	9.15813	2.62685
ko00565	Ether lipid metabolism	0.312687	-0.424302	0.15093	0.575233	-0.111615	0.463618
ko00592	alpha-Linolenic acid metabolism	0.311341	-0.450773	0.166344	0.617117	-0.139433	0.477685
ko04011	MAPK signaling pathway - yeast	2.51804	-0.518073	-2.21622	-1.69815	1.99997	0.301823
ko04080	Neuroactive ligand-receptor interaction	-0.366819	0.999914	-20.5685	-21.5684	0.633095	-20.9353
ko00311	Penicillin and cephalosporin biosynthesis	0.526849	0.511582	0.71346	0.201879	1.03843	1.24031
ko00361	Chlorocyclohexane and chlorobenzene degradation	-0.505479	-0.464942	-0.185928	0.279013	-0.97042	-0.691407
ko00362	Benzoate degradation	-0.00580519	-0.438397	-0.182061	0.256336	-0.444202	-0.187866
ko00860	Porphyrin and chlorophyll metabolism	-0.0388608	-0.245322	0.097387	0.342709	-0.284183	0.0585262

## Sheet: M8.Fructose.sig_pathways.class
pathway ID	pathway name	level2_PathwayClass	level1_PathwayClass
ko04810	Regulation of actin cytoskeleton	Cell motility	Cellular Processes
ko04510	Focal adhesion	Cellular community - eukaryotes	Cellular Processes
ko04530	Tight junction	Cellular community - eukaryotes	Cellular Processes
ko04540	Gap junction	Cellular community - eukaryotes	Cellular Processes
ko04010	MAPK signaling pathway	Signal transduction	Environmental Information Processing
ko04150	mTOR signaling pathway	Signal transduction	Environmental Information Processing
ko04310	Wnt signaling pathway	Signal transduction	Environmental Information Processing
ko04340	Hedgehog signaling pathway	Signal transduction	Environmental Information Processing
ko04350	TGF-beta signaling pathway	Signal transduction	Environmental Information Processing
ko04370	VEGF signaling pathway	Signal transduction	Environmental Information Processing
ko04630	Jak-STAT signaling pathway	Signal transduction	Environmental Information Processing
ko03050	Proteasome	Folding, sorting and degradation	Genetic Information Processing
ko03060	Protein export	Folding, sorting and degradation	Genetic Information Processing
ko04120	Ubiquitin mediated proteolysis	Folding, sorting and degradation	Genetic Information Processing
ko03410	Base excision repair	Replication and repair	Genetic Information Processing
ko03420	Nucleotide excision repair	Replication and repair	Genetic Information Processing
ko03430	Mismatch repair	Replication and repair	Genetic Information Processing
ko03440	Homologous recombination	Replication and repair	Genetic Information Processing
ko03022	Basal transcription factors	Transcription	Genetic Information Processing
ko03010	Ribosome	Translation	Genetic Information Processing
ko05120	Epithelial cell signaling in Helicobacter pylori infection	Infectious diseases: Bacterial	Human Diseases
ko00220	Arginine biosynthesis	Amino acid metabolism	Metabolism
ko00260	Glycine, serine and threonine metabolism	Amino acid metabolism	Metabolism
ko00280	Valine, leucine and isoleucine degradation	Amino acid metabolism	Metabolism
ko00300	Lysine biosynthesis	Amino acid metabolism	Metabolism
ko00330	Arginine and proline metabolism	Amino acid metabolism	Metabolism
ko00340	Histidine metabolism	Amino acid metabolism	Metabolism
ko00350	Tyrosine metabolism	Amino acid metabolism	Metabolism
ko00380	Tryptophan metabolism	Amino acid metabolism	Metabolism
ko00400	Phenylalanine, tyrosine and tryptophan biosynthesis	Amino acid metabolism	Metabolism
ko00401	Novobiocin biosynthesis	Biosynthesis of other secondary metabolites	Metabolism
ko00521	Streptomycin biosynthesis	Biosynthesis of other secondary metabolites	Metabolism
ko00940	Phenylpropanoid biosynthesis	Biosynthesis of other secondary metabolites	Metabolism
ko00960	Tropane, piperidine and pyridine alkaloid biosynthesis	Biosynthesis of other secondary metabolites	Metabolism
ko00010	Glycolysis / Gluconeogenesis	Carbohydrate metabolism	Metabolism
ko00020	Citrate cycle (TCA cycle)	Carbohydrate metabolism	Metabolism
ko00030	Pentose phosphate pathway	Carbohydrate metabolism	Metabolism
ko00040	Pentose and glucuronate interconversions	Carbohydrate metabolism	Metabolism
ko00051	Fructose and mannose metabolism	Carbohydrate metabolism	Metabolism
ko00052	Galactose metabolism	Carbohydrate metabolism	Metabolism
ko00053	Ascorbate and aldarate metabolism	Carbohydrate metabolism	Metabolism
ko00500	Starch and sucrose metabolism	Carbohydrate metabolism	Metabolism
ko00520	Amino sugar and nucleotide sugar metabolism	Carbohydrate metabolism	Metabolism
ko00562	Inositol phosphate metabolism	Carbohydrate metabolism	Metabolism
ko00620	Pyruvate metabolism	Carbohydrate metabolism	Metabolism
ko00630	Glyoxylate and dicarboxylate metabolism	Carbohydrate metabolism	Metabolism
ko00640	Propanoate metabolism	Carbohydrate metabolism	Metabolism
ko00650	Butanoate metabolism	Carbohydrate metabolism	Metabolism
ko00190	Oxidative phosphorylation	Energy metabolism	Metabolism
ko00680	Methane metabolism	Energy metabolism	Metabolism
ko00710	Carbon fixation in photosynthetic organisms	Energy metabolism	Metabolism
ko00720	Carbon fixation pathways in prokaryotes	Energy metabolism	Metabolism
ko00910	Nitrogen metabolism	Energy metabolism	Metabolism
ko00510	N-Glycan biosynthesis	Glycan biosynthesis and metabolism	Metabolism
ko00511	Other glycan degradation	Glycan biosynthesis and metabolism	Metabolism
ko00531	Glycosaminoglycan degradation	Glycan biosynthesis and metabolism	Metabolism
ko00534	Glycosaminoglycan biosynthesis - heparan sulfate / heparin	Glycan biosynthesis and metabolism	Metabolism
ko00540	Lipopolysaccharide biosynthesis	Glycan biosynthesis and metabolism	Metabolism
ko00550	Peptidoglycan biosynthesis	Glycan biosynthesis and metabolism	Metabolism
ko00603	Glycosphingolipid biosynthesis - globo and isoglobo series	Glycan biosynthesis and metabolism	Metabolism
ko00061	Fatty acid biosynthesis	Lipid metabolism	Metabolism
ko00071	Fatty acid degradation	Lipid metabolism	Metabolism
ko00120	Primary bile acid biosynthesis	Lipid metabolism	Metabolism
ko00564	Glycerophospholipid metabolism	Lipid metabolism	Metabolism
ko00600	Sphingolipid metabolism	Lipid metabolism	Metabolism
ko01040	Biosynthesis of unsaturated fatty acids	Lipid metabolism	Metabolism
ko00130	Ubiquinone and other terpenoid-quinone biosynthesis	Metabolism of cofactors and vitamins	Metabolism
ko00670	One carbon pool by folate	Metabolism of cofactors and vitamins	Metabolism
ko00730	Thiamine metabolism	Metabolism of cofactors and vitamins	Metabolism
ko00740	Riboflavin metabolism	Metabolism of cofactors and vitamins	Metabolism
ko00750	Vitamin B6 metabolism	Metabolism of cofactors and vitamins	Metabolism
ko00760	Nicotinate and nicotinamide metabolism	Metabolism of cofactors and vitamins	Metabolism
ko00770	Pantothenate and CoA biosynthesis	Metabolism of cofactors and vitamins	Metabolism
ko00780	Biotin metabolism	Metabolism of cofactors and vitamins	Metabolism
ko00785	Lipoic acid metabolism	Metabolism of cofactors and vitamins	Metabolism
ko00790	Folate biosynthesis	Metabolism of cofactors and vitamins	Metabolism
ko00830	Retinol metabolism	Metabolism of cofactors and vitamins	Metabolism
ko00430	Taurine and hypotaurine metabolism	Metabolism of other amino acids	Metabolism
ko00450	Selenocompound metabolism	Metabolism of other amino acids	Metabolism
ko00460	Cyanoamino acid metabolism	Metabolism of other amino acids	Metabolism
ko00471	D-Glutamine and D-glutamate metabolism	Metabolism of other amino acids	Metabolism
ko00473	D-Alanine metabolism	Metabolism of other amino acids	Metabolism
ko00523	Polyketide sugar unit biosynthesis	Metabolism of terpenoids and polyketides	Metabolism
ko00900	Terpenoid backbone biosynthesis	Metabolism of terpenoids and polyketides	Metabolism
ko00906	Carotenoid biosynthesis	Metabolism of terpenoids and polyketides	Metabolism
ko00908	Zeatin biosynthesis	Metabolism of terpenoids and polyketides	Metabolism
ko01053	Biosynthesis of siderophore group nonribosomal peptides	Metabolism of terpenoids and polyketides	Metabolism
ko01055	Biosynthesis of vancomycin group antibiotics	Metabolism of terpenoids and polyketides	Metabolism
ko00230	Purine metabolism	Nucleotide metabolism	Metabolism
ko00240	Pyrimidine metabolism	Nucleotide metabolism	Metabolism
ko00791	Atrazine degradation	Xenobiotics biodegradation and metabolism	Metabolism
ko00983	Drug metabolism - other enzymes	Xenobiotics biodegradation and metabolism	Metabolism
ko04320	Dorso-ventral axis formation	Development	Organismal Systems
ko04360	Axon guidance	Development	Organismal Systems
ko04614	Renin-angiotensin system	Endocrine system	Organismal Systems
ko04920	Adipocytokine signaling pathway	Endocrine system	Organismal Systems
ko04620	Toll-like receptor signaling pathway	Immune system	Organismal Systems
ko04650	Natural killer cell mediated cytotoxicity	Immune system	Organismal Systems
ko04660	T cell receptor signaling pathway	Immune system	Organismal Systems
ko04670	Leukocyte transendothelial migration	Immune system	Organismal Systems
ko04742	Taste transduction	Sensory system	Organismal Systems
