# Supplementary material for: Probiotics Bifidobacterium lactis M8 and Lactobacillus rhamnosus M9 prevent high blood pressure via modulating the gut microbiota composition and host metabolic products
Source: mSystems. 2023 Oct 19;8(6):e00331-23. doi: 10.1128/msystems.00331-23 (PMC10734487; doi:10.1128/msystems.00331-23)
Supplement: Table S6 — The estimated coefficients (slopes) in each linear mixed model based on the genera and microbial pathways. [file msystems.00331-23-s0010.xlsx]

## Sheet: genera
Table S6. The estimated coefficients (slopes) in each linear mixed model based on the genera.
The estimated slope of SBP in the Alloprevotella model
Group	Slope	Random slope
Control	-179.119	-74.1484
Fructose	97.2703	202.241
M8	-187.926	-82.9549
M9	-150.108	-45.1377
The estimated slope of SBP in the Lawsonia model
Group	Slope	Random slope
Control	153.333	-610.008
Fructose	2563.83	1800.49
M8	70.2135	-693.127
M9	265.987	-497.354
The estimated slope of DBP in the Alloprevotella model
Group	Slope	Random slope
Control	-292.386	-164.2
Fructose	252.594	380.78
M8	-179.796	-51.61
M9	-293.154	-164.97
The estimated slope of DBP in the Pyrolobus model
Group	Slope	Random slope
Control	-1288.17	-69.32
Fructose	873.023	190.49
M8	-1343.44	-83.46
M9	-1198.07	-37.71
The estimated slope of DBP in the Alistipes model
Group	Slope	Random slope
Control	-16.6236	-22.6
Fructose	59.5732	53.6
M8	-6.79261	-12.76
M9	-12.2685	-18.24

## Sheet: microbial pathways
Table S6. The The estimated coefficients (slopes) in each linear mixed model based on the microbial pathways.
The estimated slope of DBP in the model of ko00511: Other glycan degradation
Group	Slope	Random slope
Control	-72.6427	-83.74
Fructose	118.636	107.54
M8	2.88784	-8.21
M9	-4.49125	-15.59
The estimated slope of DBP in the model of ko00603: Glycosphingolipid biosynthesis – globo and isoglobo series
Group	Slope	Random slope
Control	0.18849	-35.79
Fructose	131.561	95.59
M8	6.792	-29.18
M9	5.35823	-30.62
The estimated slope of DBP in the model of ko03410: Base excision repair
Group	Slope	Random slope
Control	13.7134	-43.13
Fructose	200.087	143.24
M8	1.33539	-55.51
M9	12.2426	-44.6
The estimated slope of DBP in the model of ko03420: Nucleotide excision repair
Group	Slope	Random slope
Control	44.1355	-44.7
Fructose	317.034	228.2
M8	3.82473	-85.01
M9	-9.6504	-98.49
The estimated slope of DBP in the model of ko00471:D-Glutamine and D-glutamate metabolism
Group	Slope	Random slope
Control	-22.8517	-68.85
Fructose	196.289	150.29
M8	0.256302	-45.74
M9	10.3012	-35.7
